# Supplementary material for: High-Throughput Assessment of Kinome-wide Activation States
Source: Cell Syst. 2019 Oct 23;9(4):366–374.e5. doi: 10.1016/j.cels.2019.08.005 (PMC6838672; doi:10.1016/j.cels.2019.08.005)
Supplement: Table S1. List of Target Peptides and Availability of Phosphosite-Specific Antibodies, Related to Figure 1 [file mmc2.xlsx]

## Sheet: Sheet1
Modified Peptide Sequence	Common Kinase Name and Phosphosite Localization	Uniprot ID and Name	Availability of phosphosite specific antibodies from Science Signaling Technology™	Antibody Specificity
APEMVNLYS[Pho]GK	AAK1 (S235)	sp|Q2M2I8|AAK1_HUMAN
APEMVNLY[Pho]SGK	AAK1 (Y234)	sp|Q2M2I8|AAK1_HUMAN
APEMVNLY[Pho]S[Pho]GK	AAK1 (Y234/S235)	sp|Q2M2I8|AAK1_HUMAN
LMTGDT[Pho]YTAHAGAK	Abl (T392), Abl2/Arg (T438)	sp|P00519|ABL1_HUMAN, sp|P42684|ABL2_HUMAN
LMTGDTYT[Pho]AHAGAK	Abl (T394), Abl2/Arg (T440)	sp|P00519|ABL1_HUMAN, sp|P42684|ABL2_HUMAN
LMTGDTY[Pho]TAHAGAK	Abl (Y393), Abl2/Arg (Y439)	sp|P00519|ABL1_HUMAN, sp|P42684|ABL2_HUMAN	https://www.cellsignal.com/products/primary-antibodies/phospho-c-abl-tyr412-247c7-rabbit-mab/2865
IGDFGLAT[Pho]VK	ARaf (T452), BRaf (T599), C-Raf/Raf1 (T491)	sp|P10398|ARAF_HUMAN, sp|P15056|BRAF_HUMAN, sp|P04049|RAF1_HUMAN
IYNGDYY[Pho]R	Axl (Y703)	sp|P30530|UFO_HUMAN	https://www.cellsignal.com/products/primary-antibodies/phospho-axl-tyr702-d12b2-rabbit-mab/5724
IIDSEY[Pho]TAQEGAK	BLK (Y389)	sp|P51451|BLK_HUMAN
PGEEDNAAISEVGT[Pho]IR	BMPR2 (T379)	sp|Q13873|BMPR2_HUMAN
EDVY[Pho]LSHDHNIPYK	Brk (Y342)	sp|Q13882|PTK6_HUMAN
EDVY[Pho]LSHDHNIPY[Pho]K	Brk (Y342/Y351)	sp|Q13882|PTK6_HUMAN
EDVYLSHDHNIPY[Pho]K	Brk (Y351)	sp|Q13882|PTK6_HUMAN
YVLDDEY[Pho]TSSVGSK	BTK (Y551)	sp|Q06187|BTK_HUMAN
GAILT[Pho]TMLATR	CaMKIIα (T305), CaMKIIβ (T306), CaMKIIδ (T306)	sp|Q9UQM7|KCC2A_HUMAN, sp|Q13554|KCC2B_HUMAN, sp|Q13557|KCC2D_HUMAN
GAILT[Pho]T[Pho]MLATR	CaMKIIα (T305/T306), CaMKIIβ (T306/T307), CaMKIIδ (T306/T307)	sp|Q9UQM7|KCC2A_HUMAN, sp|Q13554|KCC2B_HUMAN, sp|Q13557|KCC2D_HUMAN
GAILTT[Pho]MLATR	CaMKIIα (T306), CaMKIIβ (T307), CaMKIIδ (T307)	sp|Q9UQM7|KCC2A_HUMAN, sp|Q13554|KCC2B_HUMAN, sp|Q13557|KCC2D_HUMAN
QET[Pho]VEC[Cam]LK	CaMKIIβ (T287)	sp|Q13554|KCC2B_HUMAN	https://www.cellsignal.com/products/primary-antibodies/phospho-camkii-thr286-d21e4-rabbit-mab/12716	cross reactivity with CaMKIIα and CaMKIIγ
IADFGLS[Pho]K	CaMKIV (S189), RIPK2 (S168)	sp|Q16566|KCC4_HUMAN, sp|O43353|RIPK2_HUMAN
T[Pho]VC[Cam]GTPGYC[Cam]APEILR	CaMKIV (T200)	sp|Q16566|KCC4_HUMAN
GDVMST[Pho]AC[Cam]GTPGYVAPEVLAQK	CaMKIδ (T180)	sp|Q8IU85|KCC1D_HUMAN
SPEVLLGS[Pho]AR	cdc2/CDK1 (S178)	sp|P06493|CDK1_HUMAN
VYT[Pho]HEVVTLWYR	cdc2/CDK1 (T161)	sp|P06493|CDK1_HUMAN	https://www.cellsignal.com/products/primary-antibodies/phospho-cdc2-thr161-antibody/9114	cross-reactivity with CDK2 phosphorylated at T160
EYGS[Pho]PLK	CDK11A (S577), PITSLRE (S589)	sp|Q9UQ88|CD11A_HUMAN, sp|P21127|CD11B_HUMAN
AY[Pho]TPVVVTQWYR	CDK11A (Y582)	sp|Q9UQ88|CD11A_HUMAN
AY[Pho]T[Pho]PVVVTQWYR	CDK11A (Y582/T583)	sp|Q9UQ88|CD11A_HUMAN
TYT[Pho]HEVVTLWYR	CDK2 (T160), CDK3 (T160)	sp|P24941|CDK2_HUMAN, sp|Q00526|CDK3_HUMAN	https://www.cellsignal.com/products/primary-antibodies/phospho-cdc2-thr161-antibody/9114	cross reactivity reported with CDK1 phosphorylated at T161
SFGS[Pho]PNR	CDK7 (S164)	sp|P50613|CDK7_HUMAN
AYT[Pho]HQVVTR	CDK7 (T170)	sp|P50613|CDK7_HUMAN
AFS[Pho]LAK	CDK9 (S175)	sp|P50750|CDK9_HUMAN
ILGETS[Pho]LMR	Chk2/Rad53 (S379)	sp|O96017|CHK2_HUMAN
VVDFGSATFDHEHHSTIVST[Pho]R	CLK2 (T344)	sp|P49760|CLK2_HUMAN
QS[Pho]GVVVEEPPPSK	CRK7 (S1053)	sp|Q9NYV4|CDK12_HUMAN
NSS[Pho]PAPPQPAPGK	CRK7 (S1083)	sp|Q9NYV4|CDK12_HUMAN
NLY[Pho]AGDYYR	DDR1 (Y792)	sp|Q08345|DDR1_HUMAN	https://www.cellsignal.com/products/primary-antibodies/phospho-ddr1-tyr792-antibody/11994	cross reactivity with other phospho-RTKs assumed
NLYAGDY[Pho]YR	DDR1 (Y796)	sp|Q08345|DDR1_HUMAN
NLYAGDYY[Pho]R	DDR1 (Y797)	sp|Q08345|DDR1_HUMAN
NLY[Pho]SGDYYR	DDR2 (Y736)	sp|Q16832|DDR2_HUMAN
NLYSGDY[Pho]YR	DDR2 (Y740)	sp|Q16832|DDR2_HUMAN
NLYSGDYY[Pho]R	DDR2 (Y741)	sp|Q16832|DDR2_HUMAN
LADFGS[Pho]C[Cam]LK	DMPK (S216), MRCKα (S222), MRCKβ (S221)	sp|Q09013|DMPK_HUMAN, sp|Q5VT25|MRCKA_HUMAN, sp|Q9Y5S2|MRCKB_HUMAN
LADFGS[Pho]C[Cam]LR	DMPK2 (S216)	sp|Q6DT37|MRCKG_HUMAN
IVDFGS[Pho]SC[Cam]QLGQR	DYRK1A (S310), DYRK1B (S262)	sp|Q13627|DYR1A_HUMAN, sp|Q9Y463|DYR1B_HUMAN
IY[Pho]QY[Pho]IQSR	DYRK1A (Y319/Y321), DYRK1B (Y271/Y273)	sp|Q13627|DYR1A_HUMAN, sp|Q9Y463|DYR1B_HUMAN
IYQY[Pho]IQSR	DYRK1A (Y321), DYRK1B (Y273)	sp|Q13627|DYR1A_HUMAN, sp|Q9Y463|DYR1B_HUMAN
VYT[Pho]YIQSR	DYRK2 (T381), DYRK4 (T263)	sp|Q92630|DYRK2_HUMAN, sp|Q9NR20|DYRK4_HUMAN
VYT[Pho]Y[Pho]IQSR	DYRK2 (T381/Y382), DYRK4 (T263/Y264)	sp|Q92630|DYRK2_HUMAN, sp|Q9NR20|DYRK4_HUMAN
VYTY[Pho]IQSR	DYRK2 (Y382), DYRK4 (Y264)	sp|Q92630|DYRK2_HUMAN, sp|Q9NR20|DYRK4_HUMAN
LYTY[Pho]IQSR	DYRK3 (Y369)	sp|O43781|DYRK3_HUMAN
WTAPEAIS[Pho]YR	EphA2 (S790)	sp|P29317|EPHA2_HUMAN
WTAPEAIS[Pho]Y[Pho]R	EphA2 (S790/Y791)	sp|P29317|EPHA2_HUMAN
VLEDDPEAT[Pho]Y[Pho]TTSGGK	EphA2 (T771/Y772)	sp|P29317|EPHA2_HUMAN	https://www.cellsignal.com/products/primary-antibodies/phospho-epha2-tyr772-antibody/8244	detects pT722 - this antibody may cross-react with other overexpressed phosphotyrosine proteins
WTAPEAISY[Pho]R	EphA2 (Y791)	sp|P29317|EPHA2_HUMAN
VLEDDPEAAY[Pho]TTR	EphA3 (Y779), EphA4 (Y779), EphA5 (Y833)	sp|P29320|EPHA3_HUMAN, sp|P54764|EPHA4_HUMAN, sp|P54756|EPHA5_HUMAN	https://www.cellsignal.com/products/primary-antibodies/phospho-epha3-tyr779-d10h1-rabbit-mab/8862	cross-reacts with EphA2, EphA4, and EphA5 at the corresponding phosphosites
VLEDDPEAAY[Pho]TTTGGK	EphA6 (Y830)	sp|Q9UF33|EPHA6_HUMAN
VIEDDPEAVY[Pho]TTTGGK	EphA7 (Y791)	sp|Q15375|EPHA7_HUMAN
IADPEHDHT[Pho]GFLTEYVATR	ERK1/p44MAPK (T198)	sp|P27361|MK03_HUMAN
IADPEHDHTGFLT[Pho]EYVATR	ERK1/p44MAPK (T202)	sp|P27361|MK03_HUMAN	https://www.cellsignal.com/products/primary-antibodies/phospho-p44-42-mapk-erk1-2-thr202-tyr204-antibody/9101	Detects doubly phosphorylated version. Cannot distinguish ERK1 and ERK2 but no other cross reactivity is reported
IADPEHDHTGFLTEY[Pho]VATR	ERK1/p44MAPK (Y204)	sp|P27361|MK03_HUMAN	https://www.cellsignal.com/products/primary-antibodies/phospho-p44-42-mapk-erk1-2-thr202-tyr204-antibody/9101	Detects doubly phosphorylated version. Cannot distinguish ERK1 and ERK2 but no other cross reactivity is reported
VADPDHDHTGFLT[Pho]EYVATR	ERK2/p42MAPK (T185)	sp|P28482|MK01_HUMAN	https://www.cellsignal.com/products/primary-antibodies/phospho-p44-42-mapk-erk1-2-thr202-tyr204-antibody/9101	Detects doubly phosphorylated version. Cannot distinguish ERK1 and ERK2 but no other cross reactivity is reported
VADPDHDHTGFLTEYVAT[Pho]R	ERK2/p42MAPK (T190)	sp|P28482|MK01_HUMAN
VADPDHDHTGFLTEY[Pho]VATR	ERK2/p42MAPK (Y187)	sp|P28482|MK01_HUMAN	https://www.cellsignal.com/products/primary-antibodies/phospho-p44-42-mapk-erk1-2-thr202-tyr204-antibody/9101	Detects doubly phosphorylated version. Cannot distinguish ERK1 and ERK2 but no other cross reactivity is reported
GHLS[Pho]EGLVTK	ERK3 (S189)	sp|Q16659|MK06_HUMAN
GYLS[Pho]EGLVTK	ERK4 (S186)	sp|P31152|MK04_HUMAN
YVLDDQY[Pho]VSSVGTK	Etk/BMX (Y566)	sp|P51813|BMX_HUMAN
Y[Pho]MEDSTYYK	FAK (Y570)	sp|Q05397|FAK1_HUMAN
YMEDSTY[Pho]YK	FAK (Y576)	sp|Q05397|FAK1_HUMAN	https://www.cellsignal.com/products/primary-antibodies/phospho-fak-tyr576-577-antibody/3281	Detects doubly phosphorylated version. This antibody may cross-react with other activated receptor tyrosine kinases.
YMEDSTYY[Pho]K	FAK (Y577)	sp|Q05397|FAK1_HUMAN	https://www.cellsignal.com/products/primary-antibodies/phospho-fak-tyr576-577-antibody/3281	Detects doubly phosphorylated version. This antibody may cross-react with other activated receptor tyrosine kinases.
QEDGGVY[Pho]SSSGLK	Fer (Y714)	sp|P16591|FER_HUMAN
EEADGVY[Pho]AASGGLR	FES (Y713)	sp|P07332|FES_HUMAN
DIHHIDY[Pho]YK	FGFR1 (Y653)	sp|P11362|FGFR1_HUMAN	https://www.cellsignal.com/products/primary-antibodies/phospho-fgf-receptor-tyr653-654-55h2-mouse-mab/3476	available for doubly phosphorylated version. Crossreactive with other FGFRs and PDGFRs
DIHHIDYY[Pho]K	FGFR1 (Y654)	sp|P11362|FGFR1_HUMAN	https://www.cellsignal.com/products/primary-antibodies/phospho-fgf-receptor-tyr653-654-55h2-mouse-mab/3476	available for doubly phosphorylated version. Crossreactive with other FGFRs and PDGFRs
DINNIDY[Pho]YK	FGFR2 (Y656)	sp|P21802|FGFR2_HUMAN
DINNIDY[Pho]Y[Pho]K	FGFR2 (Y656/Y657)	sp|P21802|FGFR2_HUMAN
DINNIDYY[Pho]K	FGFR2 (Y657)	sp|P21802|FGFR2_HUMAN
DVHNLDY[Pho]YK	FGFR3 (Y647)	sp|P22607|FGFR3_HUMAN
DVHNLDY[Pho]Y[Pho]K	FGFR3 (Y647/Y648)	sp|P22607|FGFR3_HUMAN
GVHHIDY[Pho]YK	FGFR4 (Y642)	sp|P22455|FGFR4_HUMAN
GVHHIDY[Pho]Y[Pho]K	FGFR4 (Y642/Y643)	sp|P22455|FGFR4_HUMAN
GVHHIDYY[Pho]K	FGFR4 (Y643)	sp|P22455|FGFR4_HUMAN
DDEY[Pho]NPC[Cam]QGSK	FGR (412)	sp|P09769|FGR_HUMAN
DIMSDSNY[Pho]VVR	FLT3 (Y842)	sp|P36888|FLT3_HUMAN	https://www.cellsignal.com/products/primary-antibodies/phospho-flt3-tyr842-10a8-rabbit-mab/4577	This antibody may cross-react with other tyrosine-phosphorylated family members
DIMNDSNY[Pho]IVK	Fms/CSFR (Y809)	sp|P07333|CSF1R_HUMAN	https://www.cellsignal.com/products/primary-antibodies/phospho-m-csf-receptor-tyr809-antibody/3154	The antibody may cross-react slightly with activated KDR and PDGF receptors.
VDNEDIY[Pho]ESR	FRK (Y387)	sp|P42685|FRK_HUMAN
LIEDNEY[Pho]TAR	Fyn (Y420), Lck (Y394), Yes (Y426), Src (Y419)	sp|P06241|FYN_HUMAN, sp|P06239|LCK_HUMAN, sp|P07947|YES_HUMAN, sp|P12931|SRC_HUMAN	https://www.cellsignal.com/products/primary-antibodies/phospho-src-family-tyr416-antibody/2101	detects corresponding phosphorylation sites in Src, Lyn, Fyn, Lck, Yes, Hck
WTAPEAALY[Pho]GR	Fyn (Y440), Yes (446), Src (Y439)	sp|P06241|FYN_HUMAN, sp|P07947|YES_HUMAN, sp|P12931|SRC_HUMAN
VS[Pho]ENDFEDLLSNQGFSSR	GAK (S1176)	sp|O14976|GAK_HUMAN
VS[Pho]ENDFEDLLS[Pho]NQGFSSR	GAK (S1176/S1185)	sp|O14976|GAK_HUMAN
HPGHYAVYNLS[Pho]PR	GAK (S456)	sp|O14976|GAK_HUMAN
DESEVS[Pho]DEGGSPISSEGQEPR	GAK (S829)	sp|O14976|GAK_HUMAN
DESEVSDEGGS[Pho]PISSEGQEPR	GAK (S834)	sp|O14976|GAK_HUMAN
SDPSGHLT[Pho]GMVGTALYVSPEVQGSTK	GCN2 (T899)	sp|Q9P2K8|E2AK4_HUMAN
SDPSGHLTGMVGT[Pho]ALYVSPEVQGSTK	GCN2 (T904)	sp|Q9P2K8|E2AK4_HUMAN
GEPNVSY[Pho]IC[Cam]SR	GSK3α (Y279), GSK3β (Y216)	sp|P49840|GSK3A_HUMAN, sp|P49841|GSK3B_HUMAN
VIEDNEY[Pho]TAR	HCK (Y411), Lyn (Y397)	sp|P08631|HCK_HUMAN, sp|P07948|LYN_HUMAN	https://www.cellsignal.com/products/primary-antibodies/phospho-src-family-tyr416-antibody/2101	detects corresponding phosphorylation sites in Src, Lyn, Fyn, Lck, Yes, Hck
SEIGHSPPPAY[Pho]TPMSGNQFVYR	HER4 (Y1056)	sp|Q15303|ERBB4_HUMAN
TVC[Cam]STY[Pho]LQSR	HIPK3 (Y359)	sp|Q9H422|HIPK3_HUMAN
PPYT[Pho]DYVSTR	ICK (T157), MAK (T157)	sp|Q9UPZ9|ICK_HUMAN, sp|P20794|MAK_HUMAN
PPYT[Pho]DY[Pho]VSTR	ICK (T157/Y159), MAK (T157/Y159)	sp|Q9UPZ9|ICK_HUMAN, sp|P20794|MAK_HUMAN
PPYTDY[Pho]VSTR	ICK (Y159), MAK (Y159)	sp|Q9UPZ9|ICK_HUMAN, sp|P20794|MAK_HUMAN
DIY[Pho]ETDYYR	IGF1R (Y1161), InsR (Y1185)	sp|P08069|IGF1R_HUMAN, sp|P06213|INSR_HUMAN
DIYETDY[Pho]YR	IGF1R (Y1165), InsR (Y1189)	sp|P08069|IGF1R_HUMAN, sp|P06213|INSR_HUMAN	https://www.cellsignal.com/products/primary-antibodies/phospho-igf-i-receptor-b-tyr1135-1136-insulin-receptor-b-tyr1150-1151-19h7-rabbit-mab/3024	detects doubly phosphorylated version of IGF1R and InsR
DIYETDYY[Pho]R	IGF1R (Y1166), InsR (Y1190)	sp|P08069|IGF1R_HUMAN, sp|P06213|INSR_HUMAN	https://www.cellsignal.com/products/primary-antibodies/phospho-igf-i-receptor-b-tyr1135-1136-insulin-receptor-b-tyr1150-1151-19h7-rabbit-mab/3024	detects doubly phosphorylated version of IGF1R and InsR
FVS[Pho]VYGTEEYLHPDMYER	IKKε (S172)	sp|Q14164|IKKE_HUMAN	https://www.cellsignal.com/products/primary-antibodies/phospho-ikke-ser172-d1b7-rabbit-mab/8766	This antibody may cross-react with phospho-TBK1/NAK
GT[Pho]LAYLPEEYIK	IRAK1 (T387)	sp|P51617|IRAK1_HUMAN
FAQTVMTS[Pho]R	IRAK4 (S346)	sp|Q9NWZ3|IRAK4_HUMAN	https://www.cellsignal.com/products/primary-antibodies/phospho-irak4-thr345-ser346-d6d7-rabbit-mab/11927	detects doubly phosphorylated version
FAQTVMT[Pho]SR	IRAK4 (T345)	sp|Q9NWZ3|IRAK4_HUMAN	https://www.cellsignal.com/products/primary-antibodies/phospho-irak4-thr345-ser346-d6d7-rabbit-mab/11927	detects doubly phosphorylated version
DVYETDY[Pho]YR	IRR (Y1145)	sp|P14616|INSRR_HUMAN
DVYETDY[Pho]Y[Pho]R	IRR (Y1145/Y1146)	sp|P14616|INSRR_HUMAN
DVYETDYY[Pho]R	IRR (Y1146)	sp|P14616|INSRR_HUMAN
FVLDDQY[Pho]TSSTGTK	ITK (Y512)	sp|Q08881|ITK_HUMAN
EY[Pho]YTVK	Jak1 (Y1034)	sp|P23458|JAK1_HUMAN	https://www.cellsignal.com/products/primary-antibodies/phospho-jak1-tyr1034-1035-d7n4z-rabbit-mab/74129	detects doubly phosphorylated version or phosphorylation at Y1034
EY[Pho]Y[Pho]TVK	Jak1 (Y1034/Y1035)	sp|P23458|JAK1_HUMAN	https://www.cellsignal.com/products/primary-antibodies/phospho-jak1-tyr1034-1035-d7n4z-rabbit-mab/74129	detects doubly phosphorylated version or phosphorylation at Y1034
EYY[Pho]TVK	Jak1 (Y1035)	sp|P23458|JAK1_HUMAN
DY[Pho]YVVR	Jak3 (Y980), [PKR2 (Y113), PKR1 (Y122)]	sp|P52333|JAK3_HUMAN, sp|Q8TCW9|PKR1_HUMAN, sp|Q8NFJ6|PKR2_HUMAN
DY[Pho]Y[Pho]VVR	Jak3 (Y980/Y981), [PKR2 (Y113/Y114), PKR1 (Y122/Y123)]	sp|P52333|JAK3_HUMAN, sp|Q8TCW9|PKR1_HUMAN, sp|Q8NFJ6|PKR2_HUMAN	https://www.cellsignal.com/products/primary-antibodies/phospho-jak3-tyr980-981-d44e3-rabbit-mab/5031
DYY[Pho]VVR	Jak3 (Y981), [PKR2 (Y114), PKR1 (Y123)]	sp|P52333|JAK3_HUMAN, sp|Q8TCW9|PKR1_HUMAN, sp|Q8NFJ6|PKR2_HUMAN
TAGTSFMMT[Pho]PYVVTR	JNK1 (T183), JNK3 (T221)	sp|P45983|MK08_HUMAN, sp|P53779|MK10_HUMAN	https://www.cellsignal.com/products/primary-antibodies/phospho-sapk-jnk-thr183-tyr185-g9-mouse-mab/9255	This antibody may cross-react with phosphorylated p44/42 or p38 MAP kinases.
TAGTSFMMT[Pho]PY[Pho]VVTR	JNK1 (T183/Y185), JNK3 (T221/Y223)	sp|P45983|MK08_HUMAN, sp|P53779|MK10_HUMAN	https://www.cellsignal.com/products/primary-antibodies/phospho-sapk-jnk-thr183-tyr185-g9-mouse-mab/9255	This antibody may cross-react with phosphorylated p44/42 or p38 MAP kinases.
TAGTSFMMTPY[Pho]VVTR	JNK1 (Y185), JNK3 (Y223)	sp|P45983|MK08_HUMAN, sp|P53779|MK10_HUMAN	https://www.cellsignal.com/products/primary-antibodies/phospho-sapk-jnk-thr183-tyr185-g9-mouse-mab/9255	This antibody may cross-react with phosphorylated p44/42 or p38 MAP kinases.
TAC[Cam]TNFMMT[Pho]PYVVTR	JNK2 (T183)	sp|P45984|MK09_HUMAN
TAC[Cam]TNFMMT[Pho]PY[Pho]VVTR	JNK2 (T183/Y185)	sp|P45984|MK09_HUMAN
TAC[Cam]TNFMMTPY[Pho]VVTR	JNK2 (Y185)	sp|P45984|MK09_HUMAN
DPDY[Pho]VR	KDR/VEGFR2 (Y1059), FLT4 (Y1068)	sp|P35968|VGFR2_HUMAN, sp|P35916|VGFR3_HUMAN	https://www.cellsignal.com/products/primary-antibodies/phospho-vegf-receptor-2-tyr1059-d5a6-rabbit-mab/3817	same epitope as VEGF 1 and 3
NDS[Pho]NYVVK	Kit (S821)	sp|P10721|KIT_HUMAN
NDS[Pho]NY[Pho]VVK	Kit (S821/Y823)	sp|P10721|KIT_HUMAN
NDSNY[Pho]VVK	Kit (Y823)	sp|P10721|KIT_HUMAN	https://www.cellsignal.com/products/primary-antibodies/phospho-c-kit-tyr823-antibody/77522	This antibody also recognizes a hSCF-induced, non-specific band at 95 kDa from a protein of unknown identity
ENIFGES[Pho]R	PKCδ (S503)	sp|Q05655|KPCD_HUMAN
IDQGDLMT[Pho]PQFTPYYVAPQVLEAQR	MAPKAPK5 (T182)	sp|Q8IW41|MAPK5_HUMAN
LDTFC[Cam]GS[Pho]PPYAAPELFQGK	MARK1 (S219), MARK2 (S212), MARK3 (S215), MARK4 (S218)	sp|Q9P0L2|MARK1_HUMAN, sp|Q7KZI7|MARK2_HUMAN, sp|P27448|MARK3_HUMAN, sp|Q96L34|MARK4_HUMAN	https://www.cellsignal.com/products/primary-antibodies/phospho-mark-family-activation-loop-antibody/4836	Phospho-MARK Family (Activation Loop) Antibody detects endogenous levels of phosphorylated MARK family members, MARK1 at threonine 215, MARK2 at threonine 208, and MARK3 at threonine 234 (A.K.A. 211 in isoforms 3-6) . This antibody does not react with MARK4.
IADFGFSNEFT[Pho]VGNK	MARK1 (T208)	sp|Q9P0L2|MARK1_HUMAN
LDT[Pho]FC[Cam]GSPPYAAPELFQGK	MARK1 (T215), MARK2 (T208), MARK3 (T211), MARK4 (T214)	sp|Q9P0L2|MARK1_HUMAN, sp|Q7KZI7|MARK2_HUMAN, sp|P27448|MARK3_HUMAN, sp|Q96L34|MARK4_HUMAN
LDT[Pho]FC[Cam]GS[Pho]PPYAAPELFQGK	MARK1 (T215/S219), MARK2 (T208/S212), MARK3 (T211/S215), MARK4 (T214/S218)	sp|Q9P0L2|MARK1_HUMAN, sp|Q7KZI7|MARK2_HUMAN, sp|P27448|MARK3_HUMAN, sp|Q96L34|MARK4_HUMAN
C[Cam]LTSNLLQS[Pho]R	MASTL (S293)	sp|Q96GX5|GWL_HUMAN
DYLSSS[Pho]FLC[Cam]SDDDR	MASTL (S552)	sp|Q96GX5|GWL_HUMAN
DYLSSS[Pho]FLC[Cam]S[Pho]DDDR	MASTL (S552/S556)	sp|Q96GX5|GWL_HUMAN
GVENPAVQES[Pho]NQK	MASTL (S631)	sp|Q96GX5|GWL_HUMAN
S[Pho]FNSHINASNNSEPSR	MASTL (S657)	sp|Q96GX5|GWL_HUMAN
S[Pho]FNSHINASNNS[Pho]EPSR	MASTL (S657/S668)	sp|Q96GX5|GWL_HUMAN
SFNSHINASNNS[Pho]EPSR	MASTL (S668)	sp|Q96GX5|GWL_HUMAN
ILGT[Pho]PDYLAPELLLGR	MASTL (T741)	sp|Q96GX5|GWL_HUMAN
LC[Cam]DFGVSGQLIDS[Pho]MANSFVGTR	MEK1/MAP2K1 (S218), MEK2/MAP2K2 (S222)	sp|Q02750|MP2K1_HUMAN, sp|P36507|MP2K2_HUMAN	https://www.cellsignal.com/products/primary-antibodies/phospho-mek1-2-ser221-166f8-rabbit-mab/2338
T[Pho]YVGTNAYMAPER	MEK5/MAP2K5 (T315)	sp|Q13163|MP2K5_HUMAN
IY[Pho]SGDYYR	Mer (Y749), Tyro3/Sky (Y681)	sp|Q12866|MERTK_HUMAN, sp|Q06418|TYRO3_HUMAN
IYSGDY[Pho]YR	Mer (Y753), Tyro3/Sky (Y685)	sp|Q12866|MERTK_HUMAN, sp|Q06418|TYRO3_HUMAN
IYSGDYY[Pho]R	Mer (Y754), Tyro3/Sky (Y686)	sp|Q12866|MERTK_HUMAN, sp|Q06418|TYRO3_HUMAN
EY[Pho]YSVHNK	Met (Y1234)	sp|P08581|MET_HUMAN
EY[Pho]Y[Pho]SVHNK	Met (Y1234/Y1235)	sp|P08581|MET_HUMAN	https://www.cellsignal.com/products/primary-antibodies/phospho-met-tyr1234-1235-d26-xp-rabbit-mab/3077	This antibody may cross-react with overexpressed tyrosine phosphorylated Src proteins
EYY[Pho]SVHNK	Met (Y1235)	sp|P08581|MET_HUMAN
MS[Pho]AAGTYAWMAPEVIR	MLK2 (S262), MLK1 (S308)	sp|Q02779|M3K10_HUMAN, sp|P80192|M3K9_HUMAN
MSAAGT[Pho]YAWMAPEVIR	MLK2 (T266), MLK1 (T312)	sp|Q02779|M3K10_HUMAN, sp|P80192|M3K9_HUMAN
T[Pho]TQMSAAGTYAWMAPEVIK	MLK3 (T277)	sp|Q16584|M3K11_HUMAN
MS[Pho]TAGTYAWMAPEVIK	MLK4 (S303)	sp|Q5TCX8|M3KL4_HUMAN
TQTS[Pho]MSLGTTR	MLKL (S358)	sp|Q8NB16|MLKL_HUMAN	https://www.cellsignal.com/products/primary-antibodies/phospho-mlkl-ser358-d6h3v-rabbit-mab/91689	might also bind the doubly phosphorylated version
TQTSMS[Pho]LGTTR	MLKL (S360)	sp|Q8NB16|MLKL_HUMAN
ATDS[Pho]FSGR	MNK2 (S74)	sp|Q9HBH9|MKNK2_HUMAN
C[Cam]TIS[Pho]YR	MPSK1 (S197)	sp|O75716|STK16_HUMAN
C[Cam]TIS[Pho]Y[Pho]R	MPSK1 (S197/Y198)	sp|O75716|STK16_HUMAN
QALT[Pho]LQDWAAQR	MPSK1 (T185)	sp|O75716|STK16_HUMAN
C[Cam]TISY[Pho]R	MPSK1 (Y198)	sp|O75716|STK16_HUMAN
AYS[Pho]FC[Cam]GTIEYMAPDIVR	MSK1 (S212)	sp|O75582|KS6A5_HUMAN
NT[Pho]FVGTPFWMAPEVIK	MST3 (T190), YSK1 (T174)	sp|Q9Y6E0|STK24_HUMAN, sp|O00506|STK25_HUMAN
NIYSADY[Pho]YK	MuSK (Y755)	sp|O15146|MUSK_HUMAN
ILNHDTS[Pho]FAK	Nek2 (S171)	sp|P51955|NEK2_HUMAN
ILNHDT[Pho]SFAK	Nek2 (T170)	sp|P51955|NEK2_HUMAN
ILNHDT[Pho]S[Pho]FAK	Nek2 (T170/S171)	sp|P51955|NEK2_HUMAN
T[Pho]FVGTPYYMSPEQMNR	Nek2 (T175)	sp|P51955|NEK2_HUMAN
TFVGT[Pho]PYYMSPEQMNR	Nek2 (T179)	sp|P51955|NEK2_HUMAN
FFSSETTAAHS[Pho]LVGTPYYMSPER	Nek6 (S206)	sp|Q9HC98|NEK6_HUMAN
FFSSETT[Pho]AAHSLVGTPYYMSPER	Nek6 (T202)	sp|Q9HC98|NEK6_HUMAN
HMT[Pho]QEVVTQYYR	NLK (T298)	sp|Q9UBE8|NLK_HUMAN
HTDDEMT[Pho]GYVATR	p38α (T180)	sp|Q16539|MK14_HUMAN
HTDDEMT[Pho]GY[Pho]VATR	p38α (T180/Y182)	sp|Q16539|MK14_HUMAN	https://www.cellsignal.com/products/primary-antibodies/phospho-p38-mapk-thr180-tyr182-d3f9-xp-rabbit-mab/4511
HTDDEMTGY[Pho]VATR	p38α (Y182)	sp|Q16539|MK14_HUMAN
QADEEMT[Pho]GYVATR	p38β (T180)	sp|Q15759|MK11_HUMAN
QADEEMT[Pho]GY[Pho]VATR	p38β (T180/Y182)	sp|Q15759|MK11_HUMAN
QADEEMTGY[Pho]VATR	p38β (Y182)	sp|Q15759|MK11_HUMAN
QADSEMT[Pho]GYVVTR	p38γ (T183)	sp|P53778|MK12_HUMAN
QADSEMT[Pho]GY[Pho]VVTR	p38γ (T183/Y185)	sp|P53778|MK12_HUMAN
QADSEMTGY[Pho]VVTR	p38γ (Y185)	sp|P53778|MK12_HUMAN
HADAEMT[Pho]GYVVTR	p38δ (T180)	sp|O15264|MK13_HUMAN
HADAEMT[Pho]GY[Pho]VVTR	p38δ (T180/Y182)	sp|O15264|MK13_HUMAN
HADAEMTGY[Pho]VVTR	p38δ (Y182)	sp|O15264|MK13_HUMAN
STMVGT[Pho]PYWMAPEVVTR	PAK1 (T427), PAK2 (T406), PAK3 (T440)	sp|Q13153|PAK1_HUMAN, sp|Q13177|PAK2_HUMAN, sp|O75914|PAK3_HUMAN	https://www.cellsignal.com/products/primary-antibodies/phospho-pak1-thr423-pak2-thr402-antibody/2601	Antibody detects endogenous PAK1, PAK2 and PAK3 only when phosphorylated at Thr423, Thr402 and Thr421, respectively. The antibody does not cross-react with phosphorylated PAK4, PAK5 or PAK6. The antibody does cross-react with phospho-Mst1 (Thr183) or phospho-Mst2 (Thr180).
S[Pho]LVGTPYWMAPELISR	PAK4 (S474)	sp|O96013|PAK4_HUMAN	https://www.cellsignal.com/products/primary-antibodies/phospho-pak4-ser474-pak5-ser602-pak6-ser560-antibody/3241	Antibody detects endogenous levels of PAK4, PAK5 and PAK6 only when phosphorylated at serine 474, 602, or 560, respectively. The antibody does not cross-react with phosphorylated PAK1, PAK2 or PAK3.
S[Pho]LVGTPYWMAPEVISR	PAK6 (S560), PAK5 (S602)	sp|Q9NQU5|PAK6_HUMAN, sp|Q9P286|PAK7_HUMAN	https://www.cellsignal.com/products/primary-antibodies/phospho-pak4-ser474-pak5-ser602-pak6-ser560-antibody/3241	Antibody detects endogenous levels of PAK4, PAK5 and PAK6 only when phosphorylated at serine 474, 602, or 560, respectively. The antibody does not cross-react with phosphorylated PAK1, PAK2 or PAK3.
DIMHDSNY[Pho]VSK	PDGFRα (Y849)	sp|P16234|PGFRA_HUMAN	https://www.cellsignal.com/products/primary-antibodies/phospho-pdgf-receptor-a-tyr849-pdgf-receptor-b-tyr857-c43e9-rabbit-mab/3170	This antibody may cross-react with other activated tyrosine kinases
DSNY[Pho]ISK	PDGFRβ (Y857)	sp|P09619|PGFRB_HUMAN	https://www.cellsignal.com/products/primary-antibodies/phospho-pdgf-receptor-a-tyr849-pdgf-receptor-b-tyr857-c43e9-rabbit-mab/3170	This antibody may cross-react with other activated tyrosine kinases
ANS[Pho]FVGTAQYVSPELLTEK	PDK1 (S241), {PDPK2P (S241)}	sp|O15530|PDPK1_HUMAN, sp|Q6A1A2|PDPK2_HUMAN	https://www.cellsignal.com/products/primary-antibodies/phospho-pdk1-ser241-c49h2-rabbit-mab/3438
AYT[Pho]PVVVTLWYR	PITSLRE (T595)	sp|P21127|CD11B_HUMAN
AY[Pho]TPVVVTLWYR	PITSLRE (Y594)	sp|P21127|CD11B_HUMAN
AY[Pho]T[Pho]PVVVTLWYR	PITSLRE (Y594/T595)	sp|P21127|CD11B_HUMAN
TWT[Pho]LC[Cam]GTPEYLAPEIILSK	PKAα (T198), PKAβ (T198), PKAγ (T198)	sp|P17612|KAPCA_HUMAN, sp|P22694|KAPCB_HUMAN, sp|P22612|KAPCG_HUMAN	https://www.cellsignal.com/products/primary-antibodies/phospho-pka-c-thr197-d45d3-rabbit-mab/5661	Antibody detects endogenous levels of PKA C (-alpha, -beta and -gamma) only when phosphorylated at Thr197. This antibody does not cross-react with PKA C phosphorylated at other sites.
TWTLC[Cam]GT[Pho]PEYLAPEIILSK	PKAα (T202), PKAβ (T202), PKAγ (T202)	sp|P17612|KAPCA_HUMAN, sp|P22694|KAPCB_HUMAN, sp|P22612|KAPCG_HUMAN
T[Pho]FC[Cam]GTPDYIAPEIIAYQPYGK	PKCα (T497), PKCβ (T500), PKCγ (T514)	sp|P17252|KPCA_HUMAN, sp|P05771|KPCB_HUMAN, sp|P05129|KPCG_HUMAN	https://www.cellsignal.com/products/primary-antibodies/phospho-pkc-pan-zeta-thr410-190d10-rabbit-mab/2060	Phospho-PKC (pan) (zeta Thr410) (190D10) Rabbit mAb detects endogenous levels of PKC alpha, beta I, beta II, gamma, delta, epsilon, eta, theta and iota isoforms only when phosphorylated at a residue homologous to threonine 410 of human PKCzeta.
TFC[Cam]GT[Pho]PDYIAPEIIAYQPYGK	PKCα (T501), PKCβ (T504), PKCγ (T518)	sp|P17252|KPCA_HUMAN, sp|P05771|KPCB_HUMAN, sp|P05129|KPCG_HUMAN
TNT[Pho]FC[Cam]GTPDYIAPEILLGQK	PKCθ (T538)	sp|Q04759|KPCT_HUMAN	https://www.cellsignal.com/products/primary-antibodies/phospho-pkc-pan-zeta-thr410-190d10-rabbit-mab/2060	Phospho-PKC (pan) (zeta Thr410) (190D10) Rabbit mAb detects endogenous levels of PKC alpha, beta I, beta II, gamma, delta, epsilon, eta, theta and iota isoforms only when phosphorylated at a residue homologous to threonine 410 of human PKCzeta.
S[Pho]VVGTPAYLAPEVLR	PKD1 (S742), PKD3 (S735)	sp|Q15139|KPCD1_HUMAN, sp|O94806|KPCD3_HUMAN
S[Pho]VVGTPAYLAPEVLLNQGYNR	PKD2 (S710)	sp|Q9BZL6|KPCD2_HUMAN
SVVGTPAY[Pho]LAPEVLLNQGYNR	PKD2 (Y717)	sp|Q9BZL6|KPCD2_HUMAN
TST[Pho]FC[Cam]GTPEFLAPEVLTETSYTR	PKN2/PRK2 (T816)	sp|Q16513|PKN2_HUMAN	https://www.cellsignal.com/products/primary-antibodies/phospho-prk1-thr774-prk2-thr816-antibody/2611	Phospho-PRK1 (Thr774)/ PRK2 (Thr816) Antibody detects endogenous levels of PRK1 and PRK2 only when phosphorylated at Thr774 or Thr816, respectively. This antibody also detects PKC zeta and lambda when phosphorylated at Thr 410 and 403, respectively.
TSTFC[Cam]GT[Pho]PEFLAPEVLTETSYTR	PKN2/PRK2 (T820)	sp|Q16513|PKN2_HUMAN
TST[Pho]FC[Cam]GTPEFLAPEVLTQEAYTR	PKN3 (T718)	sp|Q6P5Z2|PKN3_HUMAN
TSTFC[Cam]GT[Pho]PEFLAPEVLTQEAYTR	PKN3 (T722)	sp|Q6P5Z2|PKN3_HUMAN
T[Pho]LC[Cam]GTPNYIAPEVLSK	PLK1 (T210)	sp|P53350|PLK1_HUMAN	https://www.cellsignal.com/products/primary-antibodies/phospho-plk1-thr210-d5h7-rabbit-mab/9062
T[Pho]LC[Cam]GT[Pho]PNYIAPEVLSK	PLK1 (T210/T214)	sp|P53350|PLK1_HUMAN
TLC[Cam]GT[Pho]PNYIAPEVLSK	PLK1 (T214)	sp|P53350|PLK1_HUMAN
T[Pho]IC[Cam]GTPNYLSPEVLNK	PLK2 (T239)	sp|Q9NYY3|PLK2_HUMAN
YIEDEDY[Pho]YK	PYK2/FAK2 (Y579)	sp|Q14289|FAK2_HUMAN
YIEDEDY[Pho]Y[Pho]K	PYK2/FAK2 (Y579/Y580)	sp|Q14289|FAK2_HUMAN
YIEDEDYY[Pho]K	PYK2/FAK2 (Y580)	sp|Q14289|FAK2_HUMAN
DVY[Pho]EEDSYVK	Ret (Y900)	sp|P07949|RET_HUMAN
DVY[Pho]EEDSY[Pho]VK	Ret (Y900/Y905)	sp|P07949|RET_HUMAN
DVYEEDSY[Pho]VK	Ret (Y905)	sp|P07949|RET_HUMAN	https://www.cellsignal.com/products/primary-antibodies/phospho-ret-tyr905-antibody/3221	This antibody may cross-react with other activated receptor tyrosine kinases.
GS[Pho]FDGSSSQPSR	RHODK/GRK (S21)	sp|Q15835|RK_HUMAN
IADLGLAS[Pho]FK	RIPK1 (S161)	sp|Q13546|RIPK1_HUMAN
MMSLS[Pho]QSR	RIPK2 (S176)	sp|O43353|RIPK2_HUMAN	https://www.cellsignal.com/products/primary-antibodies/phospho-rip2-ser176-e1i9j-rabbit-mab/14397	This antibody also cross-reacts with unidentified proteins of approximately 25 kDa and 38 kDa in some cell lines.
EY[Pho]YSVQQHR	Ron (Y1238)	sp|Q04912|RON_HUMAN
EY[Pho]Y[Pho]SVQQHR	Ron (Y1238/Y1239)	sp|Q04912|RON_HUMAN
EYY[Pho]SVQQHR	Ron (Y1239)	sp|Q04912|RON_HUMAN
EIYSADY[Pho]YR	ROR1 (Y645)	sp|Q01973|ROR1_HUMAN
EVYAADYY[Pho]K	ROR2 (Y646)	sp|Q01974|ROR2_HUMAN
AENGLLMT[Pho]PC[Cam]YTANFVAPEVLK	RSK1/p90RSK (T573), RSK2 (T577)	sp|Q15418|KS6A1_HUMAN, sp|P51812|KS6A3_HUMAN	https://www.cellsignal.com/products/primary-antibodies/phospho-p90rsk-thr573-antibody/9346
LC[Cam]DFGISGQLVDS[Pho]IAK	SEK1/MAP2K4 (S257)	sp|P45985|MP2K4_HUMAN	https://www.cellsignal.com/products/primary-antibodies/phospho-sek1-mkk4-ser257-c36c11-rabbit-mab/4514
SGEPLST[Pho]WC[Cam]GSPPYAAPEVFEGK	SIK (T182)	sp|P57059|SIK1_HUMAN
DDIY[Pho]SPSSSSK	Srm (Y380)	sp|Q9H3Y6|SRMS_HUMAN
ADENY[Pho]YK	Syk (Y525)	sp|P43405|KSYK_HUMAN	https://www.cellsignal.com/products/primary-antibodies/phospho-syk-tyr525-526-c87c1-rabbit-mab/2710	detects doubly phosphorylated version as well as both singly phosphorylated versions
ADENYY[Pho]K	Syk (Y526)	sp|P43405|KSYK_HUMAN	https://www.cellsignal.com/products/primary-antibodies/phospho-syk-tyr525-526-c87c1-rabbit-mab/2710	detects doubly phosphorylated version as well as both singly phosphorylated versions
WYAPEC[Cam]INY[Pho]YK	Syk (Y546)	sp|P43405|KSYK_HUMAN
GS[Pho]AAWMAPEVFEGSNYSEK	TAK1 (S192)	sp|O43318|M3K7_HUMAN
YVLDDQY[Pho]TSSSGAK	TEC (Y519)	sp|P42680|TEC_HUMAN
EPLAVVGS[Pho]PYWMAPEVLR	TESK1 (S220)	sp|Q15569|TESK1_HUMAN
LAVVGS[Pho]PFWMAPEVLR	TESK2 (S219)	sp|Q96S53|TESK2_HUMAN
GEEVY[Pho]VK	Tie1 (Y1007), GCN2 (Y70)	sp|Q9P2K8|E2AK4_HUMAN, sp|P35590|TIE1_HUMAN
GQEVY[Pho]VK	Tie2 (Y992)	sp|Q02763|TIE2_HUMAN	https://www.cellsignal.com/products/primary-antibodies/phospho-tie2-tyr992-antibody/4221
GT[Pho]EIYMSPEVILC[Cam]R	Tpl2/COT (T290)	sp|P41279|M3K8_HUMAN
DIY[Pho]STDYYR	TrkA (Y676)	sp|P04629|NTRK1_HUMAN
DIYSTDY[Pho]YR	TrkA (Y680)	sp|P04629|NTRK1_HUMAN	https://www.cellsignal.com/products/primary-antibodies/phospho-trka-tyr674-675-trkb-tyr706-707-c50f3-rabbit-mab/4621	Detects doubly phosphorylated version. The antibody may cross-react with a protein of ~150 kDa phosphorylated at an unknown tyrosine residue.
DIYSTDYY[Pho]R	TrkA (Y681)	sp|P04629|NTRK1_HUMAN	https://www.cellsignal.com/products/primary-antibodies/phospho-trka-tyr674-675-trkb-tyr706-707-c50f3-rabbit-mab/4621	Detects doubly phosphorylated version. The antibody may cross-react with a protein of ~150 kDa phosphorylated at an unknown tyrosine residue.
DVY[Pho]STDYYR	TrkB (Y702), TrkC (Y705)	sp|Q16620|NTRK2_HUMAN, sp|Q16288|NTRK3_HUMAN
DVYSTDY[Pho]YR	TrkB (Y706), TrkC (Y709)	sp|Q16620|NTRK2_HUMAN, sp|Q16288|NTRK3_HUMAN	https://www.cellsignal.com/products/primary-antibodies/phospho-trka-tyr674-675-trkb-tyr706-707-c50f3-rabbit-mab/4621	Detects doubly phosphorylated version. The antibody may cross-react with a protein of ~150 kDa phosphorylated at an unknown tyrosine residue.
DVYSTDYY[Pho]R	TrkB (Y707), TrkC (Y710)	sp|Q16620|NTRK2_HUMAN, sp|Q16288|NTRK3_HUMAN	https://www.cellsignal.com/products/primary-antibodies/phospho-trka-tyr674-675-trkb-tyr706-707-c50f3-rabbit-mab/4621	Detects doubly phosphorylated version. The antibody may cross-react with a protein of ~150 kDa phosphorylated at an unknown tyrosine residue.
VAGS[Pho]QPITVAWYK	TTN (S9203)	sp|Q8WZ42|TITIN_HUMAN
VAGS[Pho]QPIT[Pho]VAWYK	TTN (S9203/T9207)	sp|Q8WZ42|TITIN_HUMAN
VAGSQPIT[Pho]VAWYK	TTN (T9207)	sp|Q8WZ42|TITIN_HUMAN
Y[Pho]TC[Cam]QIK	TTN (Y8490), [TBRG1 (Y234)]	sp|Q3YBR2|TBRG1_HUMAN, sp|Q3YBR2|TBRG1_HUMAN
YVLDDEY[Pho]VSSFGAK	TXK (Y420)	sp|P42681|TXK_HUMAN
AVPEGHEY[Pho]YR	Tyk2 (1054)	sp|P29597|TYK2_HUMAN	https://www.cellsignal.com/products/primary-antibodies/phospho-tyk2-tyr1054-1055-antibody/9321	detects doubly phosphorylated version
GS[Pho]PLYMAPEMVC[Cam]QR	ULK3 (S176)	sp|Q6PHR2|ULK3_HUMAN
IC[Cam]DFGAS[Pho]R	ZAK (S155)	sp|Q9NYL2|MLTK_HUMAN
ALGADDSY[Pho]YTAR	Zap70/SRK (Y492)	sp|P43403|ZAP70_HUMAN	https://www.cellsignal.com/products/primary-antibodies/phospho-zap-70-tyr493-syk-tyr526-antibody/2704	Detects Y492. Also specific for Syk Y526. This antibody may cross-react with other activated tyrosine kinases.
[] = non kinase protein
{} = putative kinase
[Pho] = Phosphosylation
[Cam] =

## Sheet: Sheet2
Science Signaling Technology Ab	Specificity
https://www.cellsignal.com/products/primary-antibodies/phospho-c-abl-tyr412-247c7-rabbit-mab/2865
https://www.cellsignal.com/products/primary-antibodies/phospho-axl-tyr702-d12b2-rabbit-mab/5724
https://www.cellsignal.com/products/primary-antibodies/phospho-camkii-thr286-d21e4-rabbit-mab/12716	cross reactivity with CaMKIIα and CaMKIIγ
https://www.cellsignal.com/products/primary-antibodies/phospho-cdc2-thr161-antibody/9114	cross-reactivity with CDK2 phosphorylated at T160
https://www.cellsignal.com/products/primary-antibodies/phospho-ddr1-tyr792-antibody/11994	cross reactivity with other phospho-RTKs assumed
https://www.cellsignal.com/products/primary-antibodies/phospho-epha2-tyr772-antibody/8244	detects pT722 - this antibody may cross-react with other overexpressed phosphotyrosine proteins
https://www.cellsignal.com/products/primary-antibodies/phospho-epha3-tyr779-d10h1-rabbit-mab/8862	cross-reacts with EphA2, EphA4, and EphA5 at the corresponding phosphosites
https://www.cellsignal.com/products/primary-antibodies/phospho-p44-42-mapk-erk1-2-thr202-tyr204-antibody/9101	Detects doubly phosphorylated version. Cannot distinguish ERK1 and ERK2 but no other cross reactivity is reported
https://www.cellsignal.com/products/primary-antibodies/phospho-fak-tyr576-577-antibody/3281	Detects doubly phosphorylated version. This antibody may cross-react with other activated receptor tyrosine kinases.
https://www.cellsignal.com/products/primary-antibodies/phospho-fgf-receptor-tyr653-654-55h2-mouse-mab/3476	available for doubly phosphorylated version. Crossreactive with other FGFRs and PDGFRs
https://www.cellsignal.com/products/primary-antibodies/phospho-flt3-tyr842-10a8-rabbit-mab/4577	This antibody may cross-react with other tyrosine-phosphorylated family members
https://www.cellsignal.com/products/primary-antibodies/phospho-m-csf-receptor-tyr809-antibody/3154	The antibody may cross-react slightly with activated KDR and PDGF receptors.
https://www.cellsignal.com/products/primary-antibodies/phospho-src-family-tyr416-antibody/2101	detects corresponding phosphorylation sites in Src, Lyn, Fyn, Lck, Yes, Hck
https://www.cellsignal.com/products/primary-antibodies/phospho-igf-i-receptor-b-tyr1135-1136-insulin-receptor-b-tyr1150-1151-19h7-rabbit-mab/3024	detects doubly phosphorylated version of IGF1R and InsR
https://www.cellsignal.com/products/primary-antibodies/phospho-ikke-ser172-d1b7-rabbit-mab/8766	This antibody may cross-react with phospho-TBK1/NAK
https://www.cellsignal.com/products/primary-antibodies/phospho-irak4-thr345-ser346-d6d7-rabbit-mab/11927	detects doubly phosphorylated version
https://www.cellsignal.com/products/primary-antibodies/phospho-jak1-tyr1034-1035-d7n4z-rabbit-mab/74129	detects doubly phosphorylated version or phosphorylation at Y1034
https://www.cellsignal.com/products/primary-antibodies/phospho-jak3-tyr980-981-d44e3-rabbit-mab/5031
https://www.cellsignal.com/products/primary-antibodies/phospho-sapk-jnk-thr183-tyr185-g9-mouse-mab/9255	This antibody may cross-react with phosphorylated p44/42 or p38 MAP kinases.
https://www.cellsignal.com/products/primary-antibodies/phospho-vegf-receptor-2-tyr1059-d5a6-rabbit-mab/3817	same epitope as VEGF 1 and 3
https://www.cellsignal.com/products/primary-antibodies/phospho-c-kit-tyr823-antibody/77522	This antibody also recognizes a hSCF-induced, non-specific band at 95 kDa from a protein of unknown identity
https://www.cellsignal.com/products/primary-antibodies/phospho-mark-family-activation-loop-antibody/4836	Phospho-MARK Family (Activation Loop) Antibody detects endogenous levels of phosphorylated MARK family members, MARK1 at threonine 215, MARK2 at threonine 208, and MARK3 at threonine 234 (A.K.A. 211 in isoforms 3-6) . This antibody does not react with MARK4.
https://www.cellsignal.com/products/primary-antibodies/phospho-mek1-2-ser221-166f8-rabbit-mab/2338
https://www.cellsignal.com/products/primary-antibodies/phospho-met-tyr1234-1235-d26-xp-rabbit-mab/3077	This antibody may cross-react with overexpressed tyrosine phosphorylated Src proteins
https://www.cellsignal.com/products/primary-antibodies/phospho-mlkl-ser358-d6h3v-rabbit-mab/91689	might also bind the doubly phosphorylated version
https://www.cellsignal.com/products/primary-antibodies/phospho-p38-mapk-thr180-tyr182-d3f9-xp-rabbit-mab/4511
https://www.cellsignal.com/products/primary-antibodies/phospho-pak1-thr423-pak2-thr402-antibody/2601	Antibody detects endogenous PAK1, PAK2 and PAK3 only when phosphorylated at Thr423, Thr402 and Thr421, respectively. The antibody does not cross-react with phosphorylated PAK4, PAK5 or PAK6. The antibody does cross-react with phospho-Mst1 (Thr183) or phospho-Mst2 (Thr180).
https://www.cellsignal.com/products/primary-antibodies/phospho-pak4-ser474-pak5-ser602-pak6-ser560-antibody/3241	Antibody detects endogenous levels of PAK4, PAK5 and PAK6 only when phosphorylated at serine 474, 602, or 560, respectively. The antibody does not cross-react with phosphorylated PAK1, PAK2 or PAK3.
https://www.cellsignal.com/products/primary-antibodies/phospho-pdgf-receptor-a-tyr849-pdgf-receptor-b-tyr857-c43e9-rabbit-mab/3170	This antibody may cross-react with other activated tyrosine kinases
https://www.cellsignal.com/products/primary-antibodies/phospho-pdk1-ser241-c49h2-rabbit-mab/3438
https://www.cellsignal.com/products/primary-antibodies/phospho-pka-c-thr197-d45d3-rabbit-mab/5661	Antibody detects endogenous levels of PKA C (-alpha, -beta and -gamma) only when phosphorylated at Thr197. This antibody does not cross-react with PKA C phosphorylated at other sites.
https://www.cellsignal.com/products/primary-antibodies/phospho-pkc-pan-zeta-thr410-190d10-rabbit-mab/2060	Phospho-PKC (pan) (zeta Thr410) (190D10) Rabbit mAb detects endogenous levels of PKC alpha, beta I, beta II, gamma, delta, epsilon, eta, theta and iota isoforms only when phosphorylated at a residue homologous to threonine 410 of human PKCzeta.
https://www.cellsignal.com/products/primary-antibodies/phospho-prk1-thr774-prk2-thr816-antibody/2611	Phospho-PRK1 (Thr774)/ PRK2 (Thr816) Antibody detects endogenous levels of PRK1 and PRK2 only when phosphorylated at Thr774 or Thr816, respectively. This antibody also detects PKC zeta and lambda when phosphorylated at Thr 410 and 403, respectively.
https://www.cellsignal.com/products/primary-antibodies/phospho-plk1-thr210-d5h7-rabbit-mab/9062
https://www.cellsignal.com/products/primary-antibodies/phospho-ret-tyr905-antibody/3221	This antibody may cross-react with other activated receptor tyrosine kinases.
https://www.cellsignal.com/products/primary-antibodies/phospho-rip2-ser176-e1i9j-rabbit-mab/14397	This antibody also cross-reacts with unidentified proteins of approximately 25 kDa and 38 kDa in some cell lines.
https://www.cellsignal.com/products/primary-antibodies/phospho-p90rsk-thr573-antibody/9346
https://www.cellsignal.com/products/primary-antibodies/phospho-sek1-mkk4-ser257-c36c11-rabbit-mab/4514
https://www.cellsignal.com/products/primary-antibodies/phospho-syk-tyr525-526-c87c1-rabbit-mab/2710	detects doubly phosphorylated version as well as both singly phosphorylated versions
https://www.cellsignal.com/products/primary-antibodies/phospho-tie2-tyr992-antibody/4221
https://www.cellsignal.com/products/primary-antibodies/phospho-trka-tyr674-675-trkb-tyr706-707-c50f3-rabbit-mab/4621	Detects doubly phosphorylated version. The antibody may cross-react with a protein of ~150 kDa phosphorylated at an unknown tyrosine residue.
https://www.cellsignal.com/products/primary-antibodies/phospho-tyk2-tyr1054-1055-antibody/9321	detects doubly phosphorylated version
https://www.cellsignal.com/products/primary-antibodies/phospho-zap-70-tyr493-syk-tyr526-antibody/2704	Detects Y492. Also specific for Syk Y526. This antibody may cross-react with other activated tyrosine kinases.
