# Supplementary material for: High-Throughput Assessment of Kinome-wide Activation States
Source: Cell Syst. 2019 Oct 23;9(4):366–374.e5. doi: 10.1016/j.cels.2019.08.005 (PMC6838672; doi:10.1016/j.cels.2019.08.005)
Supplement: Table S2. Transition List, Related to Figure 1 [file mmc3.xlsx]

## Sheet: Transition_List
Q1	Q3	Modified Sequence	Protein (uniprot ID)	Fragment ion Type	Isotope Label Type	Collision Energy	Rank	Identifier	Protein (common name)	Precursor Ion Charge	Survey	Site Specificity	Check	Check	Check
644.823	929.494	AGGSSEPVTGLADK	sp|P00001|Biognosys|iRT	y9	light	22.2		sp|P00001|Biognosys|iRT.AGGSSEPVTGLADK.+2y9.light	Retention Time Standard	+2	quantification
644.823	800.451	AGGSSEPVTGLADK	sp|P00001|Biognosys|iRT	y8	light	22.2		sp|P00001|Biognosys|iRT.AGGSSEPVTGLADK.+2y8.light	Retention Time Standard	+2	survey & quantification
644.823	604.33	AGGSSEPVTGLADK	sp|P00001|Biognosys|iRT	y6	light	22.2		sp|P00001|Biognosys|iRT.AGGSSEPVTGLADK.+2y6.light	Retention Time Standard	+2	survey & quantification
644.823	503.282	AGGSSEPVTGLADK	sp|P00001|Biognosys|iRT	y5	light	22.2		sp|P00001|Biognosys|iRT.AGGSSEPVTGLADK.+2y5.light	Retention Time Standard	+2	quantification
644.823	1160.58	AGGSSEPVTGLADK	sp|P00001|Biognosys|iRT	y12	light	22.2		sp|P00001|Biognosys|iRT.AGGSSEPVTGLADK.+2y12.light	Retention Time Standard	+2	quantification
644.823	1016.53	AGGSSEPVTGLADK	sp|P00001|Biognosys|iRT	y10	light	22.2		sp|P00001|Biognosys|iRT.AGGSSEPVTGLADK.+2y10.light	Retention Time Standard	+2	survey & quantification
726.836	1066.48	DAVTPADFSEWSK	sp|P00001|Biognosys|iRT	y9	light	24.7		sp|P00001|Biognosys|iRT.DAVTPADFSEWSK.+2y9.light	Retention Time Standard	+2	survey & quantification
726.836	969.431	DAVTPADFSEWSK	sp|P00001|Biognosys|iRT	y8	light	24.7		sp|P00001|Biognosys|iRT.DAVTPADFSEWSK.+2y8.light	Retention Time Standard	+2	quantification
726.836	898.394	DAVTPADFSEWSK	sp|P00001|Biognosys|iRT	y7	light	24.7		sp|P00001|Biognosys|iRT.DAVTPADFSEWSK.+2y7.light	Retention Time Standard	+2	quantification
726.836	1167.53	DAVTPADFSEWSK	sp|P00001|Biognosys|iRT	y10	light	24.7		sp|P00001|Biognosys|iRT.DAVTPADFSEWSK.+2y10.light	Retention Time Standard	+2	quantification
726.836	387.187	DAVTPADFSEWSK	sp|P00001|Biognosys|iRT	b4	light	24.7		sp|P00001|Biognosys|iRT.DAVTPADFSEWSK.+2b4.light	Retention Time Standard	+2	survey & quantification
726.836	286.14	DAVTPADFSEWSK	sp|P00001|Biognosys|iRT	b3	light	24.7		sp|P00001|Biognosys|iRT.DAVTPADFSEWSK.+2b3.light	Retention Time Standard	+2	survey & quantification
699.338	997.51	GDLDAASYYAPVR	sp|P00001|Biognosys|iRT	y9	light	23.9		sp|P00001|Biognosys|iRT.GDLDAASYYAPVR.+2y9.light	Retention Time Standard	+2	quantification
699.338	926.473	GDLDAASYYAPVR	sp|P00001|Biognosys|iRT	y8	light	23.9		sp|P00001|Biognosys|iRT.GDLDAASYYAPVR.+2y8.light	Retention Time Standard	+2	survey & quantification
699.338	855.436	GDLDAASYYAPVR	sp|P00001|Biognosys|iRT	y7	light	23.9		sp|P00001|Biognosys|iRT.GDLDAASYYAPVR.+2y7.light	Retention Time Standard	+2	survey & quantification
699.338	768.404	GDLDAASYYAPVR	sp|P00001|Biognosys|iRT	y6	light	23.9		sp|P00001|Biognosys|iRT.GDLDAASYYAPVR.+2y6.light	Retention Time Standard	+2	quantification
699.338	605.341	GDLDAASYYAPVR	sp|P00001|Biognosys|iRT	y5	light	23.9		sp|P00001|Biognosys|iRT.GDLDAASYYAPVR.+2y5.light	Retention Time Standard	+2	survey & quantification
699.338	1112.54	GDLDAASYYAPVR	sp|P00001|Biognosys|iRT	y10	light	23.9		sp|P00001|Biognosys|iRT.GDLDAASYYAPVR.+2y10.light	Retention Time Standard	+2	quantification
636.869	967.593	GTFIIDPAAIVR	sp|P00001|Biognosys|iRT	y9	light	22		sp|P00001|Biognosys|iRT.GTFIIDPAAIVR.+2y9.light	Retention Time Standard	+2	quantification
636.869	854.509	GTFIIDPAAIVR	sp|P00001|Biognosys|iRT	y8	light	22		sp|P00001|Biognosys|iRT.GTFIIDPAAIVR.+2y8.light	Retention Time Standard	+2	survey & quantification
636.869	741.425	GTFIIDPAAIVR	sp|P00001|Biognosys|iRT	y7	light	22		sp|P00001|Biognosys|iRT.GTFIIDPAAIVR.+2y7.light	Retention Time Standard	+2	survey & quantification
636.869	626.398	GTFIIDPAAIVR	sp|P00001|Biognosys|iRT	y6	light	22		sp|P00001|Biognosys|iRT.GTFIIDPAAIVR.+2y6.light	Retention Time Standard	+2	survey & quantification
636.869	419.229	GTFIIDPAAIVR	sp|P00001|Biognosys|iRT	b4	light	22		sp|P00001|Biognosys|iRT.GTFIIDPAAIVR.+2b4.light	Retention Time Standard	+2	quantification
636.869	306.145	GTFIIDPAAIVR	sp|P00001|Biognosys|iRT	b3	light	22		sp|P00001|Biognosys|iRT.GTFIIDPAAIVR.+2b3.light	Retention Time Standard	+2	quantification
487.257	860.422	LGGNETQVR	sp|P00001|Biognosys|iRT	y8	light	17.5		sp|P00001|Biognosys|iRT.LGGNETQVR.+2y8.light	Retention Time Standard	+2	survey & quantification
487.257	803.401	LGGNETQVR	sp|P00001|Biognosys|iRT	y7	light	17.5		sp|P00001|Biognosys|iRT.LGGNETQVR.+2y7.light	Retention Time Standard	+2	quantification
487.257	746.379	LGGNETQVR	sp|P00001|Biognosys|iRT	y6	light	17.5		sp|P00001|Biognosys|iRT.LGGNETQVR.+2y6.light	Retention Time Standard	+2	quantification
487.257	632.336	LGGNETQVR	sp|P00001|Biognosys|iRT	y5	light	17.5		sp|P00001|Biognosys|iRT.LGGNETQVR.+2y5.light	Retention Time Standard	+2	quantification
487.257	503.294	LGGNETQVR	sp|P00001|Biognosys|iRT	y4	light	17.5		sp|P00001|Biognosys|iRT.LGGNETQVR.+2y4.light	Retention Time Standard	+2	survey & quantification
487.257	171.113	LGGNETQVR	sp|P00001|Biognosys|iRT	b2	light	17.5		sp|P00001|Biognosys|iRT.LGGNETQVR.+2b2.light	Retention Time Standard	+2	survey & quantification
622.854	939.562	TGFIIDPGGVIR	sp|P00001|Biognosys|iRT	y9	light	21.6		sp|P00001|Biognosys|iRT.TGFIIDPGGVIR.+2y9.light	Retention Time Standard	+2	quantification
622.854	826.478	TGFIIDPGGVIR	sp|P00001|Biognosys|iRT	y8	light	21.6		sp|P00001|Biognosys|iRT.TGFIIDPGGVIR.+2y8.light	Retention Time Standard	+2	survey & quantification
622.854	713.394	TGFIIDPGGVIR	sp|P00001|Biognosys|iRT	y7	light	21.6		sp|P00001|Biognosys|iRT.TGFIIDPGGVIR.+2y7.light	Retention Time Standard	+2	quantification
622.854	598.367	TGFIIDPGGVIR	sp|P00001|Biognosys|iRT	y6	light	21.6		sp|P00001|Biognosys|iRT.TGFIIDPGGVIR.+2y6.light	Retention Time Standard	+2	survey & quantification
622.854	288.203	TGFIIDPGGVIR	sp|P00001|Biognosys|iRT	y2	light	21.6		sp|P00001|Biognosys|iRT.TGFIIDPGGVIR.+2y2.light	Retention Time Standard	+2	survey & quantification
622.854	306.145	TGFIIDPGGVIR	sp|P00001|Biognosys|iRT	b3	light	21.6		sp|P00001|Biognosys|iRT.TGFIIDPGGVIR.+2b3.light	Retention Time Standard	+2	quantification
669.838	1041.5	TPVISGGPYYER	sp|P00001|Biognosys|iRT	y9	light	23		sp|P00001|Biognosys|iRT.TPVISGGPYYER.+2y9.light	Retention Time Standard	+2	survey & quantification
669.838	928.416	TPVISGGPYYER	sp|P00001|Biognosys|iRT	y8	light	23		sp|P00001|Biognosys|iRT.TPVISGGPYYER.+2y8.light	Retention Time Standard	+2	survey & quantification
669.838	841.384	TPVISGGPYYER	sp|P00001|Biognosys|iRT	y7	light	23		sp|P00001|Biognosys|iRT.TPVISGGPYYER.+2y7.light	Retention Time Standard	+2	quantification
669.838	784.362	TPVISGGPYYER	sp|P00001|Biognosys|iRT	y6	light	23		sp|P00001|Biognosys|iRT.TPVISGGPYYER.+2y6.light	Retention Time Standard	+2	quantification
669.838	1140.57	TPVISGGPYYER	sp|P00001|Biognosys|iRT	y10	light	23		sp|P00001|Biognosys|iRT.TPVISGGPYYER.+2y10.light	Retention Time Standard	+2	quantification
669.838	298.176	TPVISGGPYYER	sp|P00001|Biognosys|iRT	b3	light	23		sp|P00001|Biognosys|iRT.TPVISGGPYYER.+2b3.light	Retention Time Standard	+2	survey & quantification
683.854	1069.53	TPVITGAPYYER	sp|P00001|Biognosys|iRT	y9	light	23.4		sp|P00001|Biognosys|iRT.TPVITGAPYYER.+2y9.light	Retention Time Standard	+2	quantification
683.854	956.447	TPVITGAPYYER	sp|P00001|Biognosys|iRT	y8	light	23.4		sp|P00001|Biognosys|iRT.TPVITGAPYYER.+2y8.light	Retention Time Standard	+2	survey & quantification
683.854	855.4	TPVITGAPYYER	sp|P00001|Biognosys|iRT	y7	light	23.4		sp|P00001|Biognosys|iRT.TPVITGAPYYER.+2y7.light	Retention Time Standard	+2	survey & quantification
683.854	727.341	TPVITGAPYYER	sp|P00001|Biognosys|iRT	y5	light	23.4		sp|P00001|Biognosys|iRT.TPVITGAPYYER.+2y5.light	Retention Time Standard	+2	quantification
683.854	1168.6	TPVITGAPYYER	sp|P00001|Biognosys|iRT	y10	light	23.4		sp|P00001|Biognosys|iRT.TPVITGAPYYER.+2y10.light	Retention Time Standard	+2	quantification
683.854	298.176	TPVITGAPYYER	sp|P00001|Biognosys|iRT	b3	light	23.4		sp|P00001|Biognosys|iRT.TPVITGAPYYER.+2b3.light	Retention Time Standard	+2	survey & quantification
683.828	966.453	VEATFGVDESANK	sp|P00001|Biognosys|iRT	y9	light	23.4		sp|P00001|Biognosys|iRT.VEATFGVDESANK.+2y9.light	Retention Time Standard	+2	survey & quantification
683.828	819.384	VEATFGVDESANK	sp|P00001|Biognosys|iRT	y8	light	23.4		sp|P00001|Biognosys|iRT.VEATFGVDESANK.+2y8.light	Retention Time Standard	+2	survey & quantification
683.828	663.294	VEATFGVDESANK	sp|P00001|Biognosys|iRT	y6	light	23.4		sp|P00001|Biognosys|iRT.VEATFGVDESANK.+2y6.light	Retention Time Standard	+2	quantification
683.828	1138.54	VEATFGVDESANK	sp|P00001|Biognosys|iRT	y11	light	23.4		sp|P00001|Biognosys|iRT.VEATFGVDESANK.+2y11.light	Retention Time Standard	+2	quantification
683.828	1067.5	VEATFGVDESANK	sp|P00001|Biognosys|iRT	y10	light	23.4		sp|P00001|Biognosys|iRT.VEATFGVDESANK.+2y10.light	Retention Time Standard	+2	quantification
683.828	229.118	VEATFGVDESANK	sp|P00001|Biognosys|iRT	b2	light	23.4		sp|P00001|Biognosys|iRT.VEATFGVDESANK.+2b2.light	Retention Time Standard	+2	survey & quantification
547.298	817.441	YILAGVESNK	sp|P00001|Biognosys|iRT	y8	light	19.3		sp|P00001|Biognosys|iRT.YILAGVESNK.+2y8.light	Retention Time Standard	+2	survey & quantification
547.298	704.357	YILAGVESNK	sp|P00001|Biognosys|iRT	y7	light	19.3		sp|P00001|Biognosys|iRT.YILAGVESNK.+2y7.light	Retention Time Standard	+2	quantification
547.298	633.32	YILAGVESNK	sp|P00001|Biognosys|iRT	y6	light	19.3		sp|P00001|Biognosys|iRT.YILAGVESNK.+2y6.light	Retention Time Standard	+2	survey & quantification
547.298	477.23	YILAGVESNK	sp|P00001|Biognosys|iRT	y4	light	19.3		sp|P00001|Biognosys|iRT.YILAGVESNK.+2y4.light	Retention Time Standard	+2	quantification
547.298	348.188	YILAGVESNK	sp|P00001|Biognosys|iRT	y3	light	19.3		sp|P00001|Biognosys|iRT.YILAGVESNK.+2y3.light	Retention Time Standard	+2	quantification
547.298	277.155	YILAGVESNK	sp|P00001|Biognosys|iRT	b2	light	19.3		sp|P00001|Biognosys|iRT.YILAGVESNK.+2b2.light	Retention Time Standard	+2	survey & quantification
842.735	763.48	AENGLLMT[+80.0]PC[+57.0]YTANFVAPEVLK	sp|Q15418|KS6A1_HUMAN	y7	heavy	21.2	1	sp|Q15418|KS6A1_HUMAN.AENGLLMT[Pho]PC[CAM]YTANFVAPEVLK.+3y7.heavy	RSK1/p90RSK (T573), RSK2 (T577)	+3	survey & quantification
842.735	664.412	AENGLLMT[+80.0]PC[+57.0]YTANFVAPEVLK	sp|Q15418|KS6A1_HUMAN	y6	heavy	22.2	2	sp|Q15418|KS6A1_HUMAN.AENGLLMT[Pho]PC[CAM]YTANFVAPEVLK.+3y6.heavy	RSK1/p90RSK (T573), RSK2 (T577)	+3	survey & quantification
842.735	593.375	AENGLLMT[+80.0]PC[+57.0]YTANFVAPEVLK	sp|Q15418|KS6A1_HUMAN	y5	heavy	34.2	3	sp|Q15418|KS6A1_HUMAN.AENGLLMT[Pho]PC[CAM]YTANFVAPEVLK.+3y5.heavy	RSK1/p90RSK (T573), RSK2 (T577)	+3	survey & quantification
842.735	268.211	AENGLLMT[+80.0]PC[+57.0]YTANFVAPEVLK	sp|Q15418|KS6A1_HUMAN	y2	heavy	37.2	4	sp|Q15418|KS6A1_HUMAN.AENGLLMT[Pho]PC[CAM]YTANFVAPEVLK.+3y2.heavy	RSK1/p90RSK (T573), RSK2 (T577)	+3	quantification
840.063	755.466	AENGLLMT[+80.0]PC[+57.0]YTANFVAPEVLK	sp|Q15418|KS6A1_HUMAN	y7	light	21.2	1	sp|Q15418|KS6A1_HUMAN.AENGLLMT[Pho]PC[CAM]YTANFVAPEVLK.+3y7.light	RSK1/p90RSK (T573), RSK2 (T577)	+3	survey & quantification
840.063	656.398	AENGLLMT[+80.0]PC[+57.0]YTANFVAPEVLK	sp|Q15418|KS6A1_HUMAN	y6	light	22.2	2	sp|Q15418|KS6A1_HUMAN.AENGLLMT[Pho]PC[CAM]YTANFVAPEVLK.+3y6.light	RSK1/p90RSK (T573), RSK2 (T577)	+3	survey & quantification
840.063	585.361	AENGLLMT[+80.0]PC[+57.0]YTANFVAPEVLK	sp|Q15418|KS6A1_HUMAN	y5	light	34.2	3	sp|Q15418|KS6A1_HUMAN.AENGLLMT[Pho]PC[CAM]YTANFVAPEVLK.+3y5.light	RSK1/p90RSK (T573), RSK2 (T577)	+3	survey & quantification
840.063	260.197	AENGLLMT[+80.0]PC[+57.0]YTANFVAPEVLK	sp|Q15418|KS6A1_HUMAN	y2	light	37.2	4	sp|Q15418|KS6A1_HUMAN.AENGLLMT[Pho]PC[CAM]YTANFVAPEVLK.+3y2.light	RSK1/p90RSK (T573), RSK2 (T577)	+3	quantification
848.066	910.549	AENGLLM[+16.0]T[+80.0]PC[+57.0]YTANFVAPEVLK	sp|Q15418|KS6A1_HUMAN	y8	heavy	23.4	4	sp|Q15418|KS6A1_HUMAN.AENGLLM[Oxi]T[Pho]PC[CAM]YTANFVAPEVLK.+3y8.heavy	RSK1/p90RSK (T573), RSK2 (T577)	+3	quantification
848.066	763.48	AENGLLM[+16.0]T[+80.0]PC[+57.0]YTANFVAPEVLK	sp|Q15418|KS6A1_HUMAN	y7	heavy	25.4	1	sp|Q15418|KS6A1_HUMAN.AENGLLM[Oxi]T[Pho]PC[CAM]YTANFVAPEVLK.+3y7.heavy	RSK1/p90RSK (T573), RSK2 (T577)	+3	survey & quantification
848.066	664.412	AENGLLM[+16.0]T[+80.0]PC[+57.0]YTANFVAPEVLK	sp|Q15418|KS6A1_HUMAN	y6	heavy	26.4	2	sp|Q15418|KS6A1_HUMAN.AENGLLM[Oxi]T[Pho]PC[CAM]YTANFVAPEVLK.+3y6.heavy	RSK1/p90RSK (T573), RSK2 (T577)	+3	survey & quantification
848.066	593.375	AENGLLM[+16.0]T[+80.0]PC[+57.0]YTANFVAPEVLK	sp|Q15418|KS6A1_HUMAN	y5	heavy	33.4	3	sp|Q15418|KS6A1_HUMAN.AENGLLM[Oxi]T[Pho]PC[CAM]YTANFVAPEVLK.+3y5.heavy	RSK1/p90RSK (T573), RSK2 (T577)	+3	survey & quantification
845.395	902.535	AENGLLM[+16.0]T[+80.0]PC[+57.0]YTANFVAPEVLK	sp|Q15418|KS6A1_HUMAN	y8	light	23.4	4	sp|Q15418|KS6A1_HUMAN.AENGLLM[Oxi]T[Pho]PC[CAM]YTANFVAPEVLK.+3y8.light	RSK1/p90RSK (T573), RSK2 (T577)	+3	quantification
845.395	755.466	AENGLLM[+16.0]T[+80.0]PC[+57.0]YTANFVAPEVLK	sp|Q15418|KS6A1_HUMAN	y7	light	25.4	1	sp|Q15418|KS6A1_HUMAN.AENGLLM[Oxi]T[Pho]PC[CAM]YTANFVAPEVLK.+3y7.light	RSK1/p90RSK (T573), RSK2 (T577)	+3	survey & quantification
845.395	656.398	AENGLLM[+16.0]T[+80.0]PC[+57.0]YTANFVAPEVLK	sp|Q15418|KS6A1_HUMAN	y6	light	26.4	2	sp|Q15418|KS6A1_HUMAN.AENGLLM[Oxi]T[Pho]PC[CAM]YTANFVAPEVLK.+3y6.light	RSK1/p90RSK (T573), RSK2 (T577)	+3	survey & quantification
845.395	585.361	AENGLLM[+16.0]T[+80.0]PC[+57.0]YTANFVAPEVLK	sp|Q15418|KS6A1_HUMAN	y5	light	33.4	3	sp|Q15418|KS6A1_HUMAN.AENGLLM[Oxi]T[Pho]PC[CAM]YTANFVAPEVLK.+3y5.light	RSK1/p90RSK (T573), RSK2 (T577)	+3	survey & quantification
362.68	555.338	AFS[+80.0]LAK	sp|P50750|CDK9_HUMAN	y5-98	heavy	12.7	3	sp|P50750|CDK9_HUMAN.AFS[Pho]LAK.+2y5 -98.heavy	CDK9 (S175)	+2	survey & quantification	only one potential phosphorylation site
362.68	653.315	AFS[+80.0]LAK	sp|P50750|CDK9_HUMAN	y5	heavy	13.7	4	sp|P50750|CDK9_HUMAN.AFS[Pho]LAK.+2y5.heavy	CDK9 (S175)	+2	quantification	only one potential phosphorylation site
362.68	408.27	AFS[+80.0]LAK	sp|P50750|CDK9_HUMAN	y4-98	heavy	13.7	2	sp|P50750|CDK9_HUMAN.AFS[Pho]LAK.+2y4 -98.heavy	CDK9 (S175)	+2	survey & quantification	only one potential phosphorylation site
362.68	506.247	AFS[+80.0]LAK	sp|P50750|CDK9_HUMAN	y4	heavy	13.7	1	sp|P50750|CDK9_HUMAN.AFS[Pho]LAK.+2y4.heavy	CDK9 (S175)	+2	quantification	only one potential phosphorylation site
362.68	339.248	AFS[+80.0]LAK	sp|P50750|CDK9_HUMAN	y3	heavy	14.7	6	sp|P50750|CDK9_HUMAN.AFS[Pho]LAK.+2y3.heavy	CDK9 (S175)	+2	quantification	only one potential phosphorylation site
362.68	226.164	AFS[+80.0]LAK	sp|P50750|CDK9_HUMAN	y2	heavy	17.7	5	sp|P50750|CDK9_HUMAN.AFS[Pho]LAK.+2y2.heavy	CDK9 (S175)	+2	survey & quantification	only one potential phosphorylation site
358.673	547.324	AFS[+80.0]LAK	sp|P50750|CDK9_HUMAN	y5-98	light	12.7	3	sp|P50750|CDK9_HUMAN.AFS[Pho]LAK.+2y5 -98.light	CDK9 (S175)	+2	survey & quantification	only one potential phosphorylation site
358.673	645.301	AFS[+80.0]LAK	sp|P50750|CDK9_HUMAN	y5	light	13.7	4	sp|P50750|CDK9_HUMAN.AFS[Pho]LAK.+2y5.light	CDK9 (S175)	+2	quantification	only one potential phosphorylation site
358.673	400.255	AFS[+80.0]LAK	sp|P50750|CDK9_HUMAN	y4-98	light	13.7	2	sp|P50750|CDK9_HUMAN.AFS[Pho]LAK.+2y4 -98.light	CDK9 (S175)	+2	survey & quantification	only one potential phosphorylation site
358.673	498.232	AFS[+80.0]LAK	sp|P50750|CDK9_HUMAN	y4	light	13.7	1	sp|P50750|CDK9_HUMAN.AFS[Pho]LAK.+2y4.light	CDK9 (S175)	+2	quantification	only one potential phosphorylation site
358.673	331.234	AFS[+80.0]LAK	sp|P50750|CDK9_HUMAN	y3	light	14.7	6	sp|P50750|CDK9_HUMAN.AFS[Pho]LAK.+2y3.light	CDK9 (S175)	+2	quantification	only one potential phosphorylation site
358.673	218.15	AFS[+80.0]LAK	sp|P50750|CDK9_HUMAN	y2	light	17.7	5	sp|P50750|CDK9_HUMAN.AFS[Pho]LAK.+2y2.light	CDK9 (S175)	+2	survey & quantification	only one potential phosphorylation site
696.789	1080.39	ALGADDSY[+80.0]YTAR	sp|P43403|ZAP70_HUMAN	y8	heavy	22.7	2	sp|P43403|ZAP70_HUMAN.ALGADDSY[Pho]YTAR.+2y8.heavy	Zap70/SRK (Y492)	+2	survey & quantification
696.789	965.364	ALGADDSY[+80.0]YTAR	sp|P43403|ZAP70_HUMAN	y7	heavy	24.7	4	sp|P43403|ZAP70_HUMAN.ALGADDSY[Pho]YTAR.+2y7.heavy	Zap70/SRK (Y492)	+2	survey & quantification
696.789	850.337	ALGADDSY[+80.0]YTAR	sp|P43403|ZAP70_HUMAN	y6	heavy	25.7	3	sp|P43403|ZAP70_HUMAN.ALGADDSY[Pho]YTAR.+2y6.heavy	Zap70/SRK (Y492)	+2	quantification
696.789	763.305	ALGADDSY[+80.0]YTAR	sp|P43403|ZAP70_HUMAN	y5	heavy	24.7	6	sp|P43403|ZAP70_HUMAN.ALGADDSY[Pho]YTAR.+2y5.heavy	Zap70/SRK (Y492)	+2	quantification
696.789	520.275	ALGADDSY[+80.0]YTAR	sp|P43403|ZAP70_HUMAN	y4	heavy	26.7	5	sp|P43403|ZAP70_HUMAN.ALGADDSY[Pho]YTAR.+2y4.heavy	Zap70/SRK (Y492)	+2	quantification	excluding S491
696.789	242.15	ALGADDSY[+80.0]YTAR	sp|P43403|ZAP70_HUMAN	b3	heavy	28.7	1	sp|P43403|ZAP70_HUMAN.ALGADDSY[Pho]YTAR.+2b3.heavy	Zap70/SRK (Y492)	+2	survey & quantification
691.785	1070.38	ALGADDSY[+80.0]YTAR	sp|P43403|ZAP70_HUMAN	y8	light	22.7	2	sp|P43403|ZAP70_HUMAN.ALGADDSY[Pho]YTAR.+2y8.light	Zap70/SRK (Y492)	+2	survey & quantification
691.785	955.356	ALGADDSY[+80.0]YTAR	sp|P43403|ZAP70_HUMAN	y7	light	24.7	4	sp|P43403|ZAP70_HUMAN.ALGADDSY[Pho]YTAR.+2y7.light	Zap70/SRK (Y492)	+2	survey & quantification
691.785	840.329	ALGADDSY[+80.0]YTAR	sp|P43403|ZAP70_HUMAN	y6	light	25.7	3	sp|P43403|ZAP70_HUMAN.ALGADDSY[Pho]YTAR.+2y6.light	Zap70/SRK (Y492)	+2	quantification
691.785	753.297	ALGADDSY[+80.0]YTAR	sp|P43403|ZAP70_HUMAN	y5	light	24.7	6	sp|P43403|ZAP70_HUMAN.ALGADDSY[Pho]YTAR.+2y5.light	Zap70/SRK (Y492)	+2	quantification
691.785	510.267	ALGADDSY[+80.0]YTAR	sp|P43403|ZAP70_HUMAN	y4	light	26.7	5	sp|P43403|ZAP70_HUMAN.ALGADDSY[Pho]YTAR.+2y4.light	Zap70/SRK (Y492)	+2	quantification	excluding S491
691.785	242.15	ALGADDSY[+80.0]YTAR	sp|P43403|ZAP70_HUMAN	b3	light	28.7	1	sp|P43403|ZAP70_HUMAN.ALGADDSY[Pho]YTAR.+2b3.light	Zap70/SRK (Y492)	+2	survey & quantification
714.68	1023.58	ANS[+80.0]FVGTAQYVSPELLTEK	sp|O15530|PDPK1_HUMAN	y9	heavy	21.3	3	sp|O15530|PDPK1_HUMAN.ANS[Pho]FVGTAQYVSPELLTEK.+3y9.heavy	PDK1 (S241), {PDPK2P (S241)}	+3	survey & quantification
714.68	924.513	ANS[+80.0]FVGTAQYVSPELLTEK	sp|O15530|PDPK1_HUMAN	y8	heavy	21.3	1	sp|O15530|PDPK1_HUMAN.ANS[Pho]FVGTAQYVSPELLTEK.+3y8.heavy	PDK1 (S241), {PDPK2P (S241)}	+3	survey & quantification
714.68	837.481	ANS[+80.0]FVGTAQYVSPELLTEK	sp|O15530|PDPK1_HUMAN	y7	heavy	21.3	2	sp|O15530|PDPK1_HUMAN.ANS[Pho]FVGTAQYVSPELLTEK.+3y7.heavy	PDK1 (S241), {PDPK2P (S241)}	+3	survey & quantification
714.68	1186.64	ANS[+80.0]FVGTAQYVSPELLTEK	sp|O15530|PDPK1_HUMAN	y10	heavy	20.3	7	sp|O15530|PDPK1_HUMAN.ANS[Pho]FVGTAQYVSPELLTEK.+3y10.heavy	PDK1 (S241), {PDPK2P (S241)}	+3	quantification
714.68	858.41	ANS[+80.0]FVGTAQYVSPELLTEK	sp|O15530|PDPK1_HUMAN	b9-98	heavy	25.3	5	sp|O15530|PDPK1_HUMAN.ANS[Pho]FVGTAQYVSPELLTEK.+3b9 -98.heavy	PDK1 (S241), {PDPK2P (S241)}	+3	quantification
714.68	956.387	ANS[+80.0]FVGTAQYVSPELLTEK	sp|O15530|PDPK1_HUMAN	b9	heavy	20.3	6	sp|O15530|PDPK1_HUMAN.ANS[Pho]FVGTAQYVSPELLTEK.+3b9.heavy	PDK1 (S241), {PDPK2P (S241)}	+3	quantification
714.68	501.246	ANS[+80.0]FVGTAQYVSPELLTEK	sp|O15530|PDPK1_HUMAN	b5-98	heavy	22.3	4	sp|O15530|PDPK1_HUMAN.ANS[Pho]FVGTAQYVSPELLTEK.+3b5 -98.heavy	PDK1 (S241), {PDPK2P (S241)}	+3	quantification	unambiguous
712.008	1015.57	ANS[+80.0]FVGTAQYVSPELLTEK	sp|O15530|PDPK1_HUMAN	y9	light	21.3	3	sp|O15530|PDPK1_HUMAN.ANS[Pho]FVGTAQYVSPELLTEK.+3y9.light	PDK1 (S241), {PDPK2P (S241)}	+3	survey & quantification
712.008	916.499	ANS[+80.0]FVGTAQYVSPELLTEK	sp|O15530|PDPK1_HUMAN	y8	light	21.3	1	sp|O15530|PDPK1_HUMAN.ANS[Pho]FVGTAQYVSPELLTEK.+3y8.light	PDK1 (S241), {PDPK2P (S241)}	+3	survey & quantification
712.008	829.467	ANS[+80.0]FVGTAQYVSPELLTEK	sp|O15530|PDPK1_HUMAN	y7	light	21.3	2	sp|O15530|PDPK1_HUMAN.ANS[Pho]FVGTAQYVSPELLTEK.+3y7.light	PDK1 (S241), {PDPK2P (S241)}	+3	survey & quantification
712.008	1178.63	ANS[+80.0]FVGTAQYVSPELLTEK	sp|O15530|PDPK1_HUMAN	y10	light	20.3	7	sp|O15530|PDPK1_HUMAN.ANS[Pho]FVGTAQYVSPELLTEK.+3y10.light	PDK1 (S241), {PDPK2P (S241)}	+3	quantification
712.008	858.41	ANS[+80.0]FVGTAQYVSPELLTEK	sp|O15530|PDPK1_HUMAN	b9-98	light	25.3	5	sp|O15530|PDPK1_HUMAN.ANS[Pho]FVGTAQYVSPELLTEK.+3b9 -98.light	PDK1 (S241), {PDPK2P (S241)}	+3	quantification
712.008	956.387	ANS[+80.0]FVGTAQYVSPELLTEK	sp|O15530|PDPK1_HUMAN	b9	light	20.3	6	sp|O15530|PDPK1_HUMAN.ANS[Pho]FVGTAQYVSPELLTEK.+3b9.light	PDK1 (S241), {PDPK2P (S241)}	+3	quantification
712.008	501.246	ANS[+80.0]FVGTAQYVSPELLTEK	sp|O15530|PDPK1_HUMAN	b5-98	light	22.3	4	sp|O15530|PDPK1_HUMAN.ANS[Pho]FVGTAQYVSPELLTEK.+3b5 -98.light	PDK1 (S241), {PDPK2P (S241)}	+3	quantification	unambiguous
648.793	999.446	APEMVNLY[+80.0]SGK	sp|Q2M2I8|AAK1_HUMAN	y8	heavy	22.2	3	sp|Q2M2I8|AAK1_HUMAN.APEMVNLY[Pho]SGK.+2y8.heavy	AAK1 (Y234)	+2	survey & quantification	ID shift
648.793	868.406	APEMVNLY[+80.0]SGK	sp|Q2M2I8|AAK1_HUMAN	y7	heavy	23.2	2	sp|Q2M2I8|AAK1_HUMAN.APEMVNLY[Pho]SGK.+2y7.heavy	AAK1 (Y234)	+2	survey & quantification	ID shift
648.793	769.337	APEMVNLY[+80.0]SGK	sp|Q2M2I8|AAK1_HUMAN	y6	heavy	24.2	1	sp|Q2M2I8|AAK1_HUMAN.APEMVNLY[Pho]SGK.+2y6.heavy	AAK1 (Y234)	+2	survey & quantification	ID shift
648.793	542.21	APEMVNLY[+80.0]SGK	sp|Q2M2I8|AAK1_HUMAN	y4	heavy	24.2	4	sp|Q2M2I8|AAK1_HUMAN.APEMVNLY[Pho]SGK.+2y4.heavy	AAK1 (Y234)	+2	quantification	ID shift
644.786	991.432	APEMVNLY[+80.0]SGK	sp|Q2M2I8|AAK1_HUMAN	y8	light	22.2	3	sp|Q2M2I8|AAK1_HUMAN.APEMVNLY[Pho]SGK.+2y8.light	AAK1 (Y234)	+2	survey & quantification	ID shift
644.786	860.391	APEMVNLY[+80.0]SGK	sp|Q2M2I8|AAK1_HUMAN	y7	light	23.2	2	sp|Q2M2I8|AAK1_HUMAN.APEMVNLY[Pho]SGK.+2y7.light	AAK1 (Y234)	+2	survey & quantification	ID shift
644.786	761.323	APEMVNLY[+80.0]SGK	sp|Q2M2I8|AAK1_HUMAN	y6	light	24.2	1	sp|Q2M2I8|AAK1_HUMAN.APEMVNLY[Pho]SGK.+2y6.light	AAK1 (Y234)	+2	survey & quantification	ID shift
644.786	534.196	APEMVNLY[+80.0]SGK	sp|Q2M2I8|AAK1_HUMAN	y4	light	24.2	4	sp|Q2M2I8|AAK1_HUMAN.APEMVNLY[Pho]SGK.+2y4.light	AAK1 (Y234)	+2	quantification	ID shift
688.776	604.731	APEMVNLY[+80.0]S[+80.0]GK	sp|Q2M2I8|AAK1_HUMAN	y9+2	heavy	26.4	4	sp|Q2M2I8|AAK1_HUMAN.APEMVNLY[Pho]S[Pho]GK.+2y9+2.heavy	AAK1 (Y234/S235)	+2	quantification	both potential sites phosphorylated
688.776	751.327	APEMVNLY[+80.0]S[+80.0]GK	sp|Q2M2I8|AAK1_HUMAN	y6-98	heavy	27.4	2	sp|Q2M2I8|AAK1_HUMAN.APEMVNLY[Pho]S[Pho]GK.+2y6 -98.heavy	AAK1 (Y234/S235)	+2	survey & quantification	both potential sites phosphorylated
688.776	524.2	APEMVNLY[+80.0]S[+80.0]GK	sp|Q2M2I8|AAK1_HUMAN	y4-98	heavy	32.4	1	sp|Q2M2I8|AAK1_HUMAN.APEMVNLY[Pho]S[Pho]GK.+2y4 -98.heavy	AAK1 (Y234/S235)	+2	survey & quantification	both potential sites phosphorylated
688.776	298.14	APEMVNLY[+80.0]S[+80.0]GK	sp|Q2M2I8|AAK1_HUMAN	b3	heavy	30.4	3	sp|Q2M2I8|AAK1_HUMAN.APEMVNLY[Pho]S[Pho]GK.+2b3.heavy	AAK1 (Y234/S235)	+2	survey & quantification	both potential sites phosphorylated
684.769	600.724	APEMVNLY[+80.0]S[+80.0]GK	sp|Q2M2I8|AAK1_HUMAN	y9+2	light	26.4	4	sp|Q2M2I8|AAK1_HUMAN.APEMVNLY[Pho]S[Pho]GK.+2y9+2.light	AAK1 (Y234/S235)	+2	quantification	both potential sites phosphorylated
684.769	743.312	APEMVNLY[+80.0]S[+80.0]GK	sp|Q2M2I8|AAK1_HUMAN	y6-98	light	27.4	2	sp|Q2M2I8|AAK1_HUMAN.APEMVNLY[Pho]S[Pho]GK.+2y6 -98.light	AAK1 (Y234/S235)	+2	survey & quantification	both potential sites phosphorylated
684.769	516.185	APEMVNLY[+80.0]S[+80.0]GK	sp|Q2M2I8|AAK1_HUMAN	y4-98	light	32.4	1	sp|Q2M2I8|AAK1_HUMAN.APEMVNLY[Pho]S[Pho]GK.+2y4 -98.light	AAK1 (Y234/S235)	+2	survey & quantification	both potential sites phosphorylated
684.769	298.14	APEMVNLY[+80.0]S[+80.0]GK	sp|Q2M2I8|AAK1_HUMAN	b3	light	30.4	3	sp|Q2M2I8|AAK1_HUMAN.APEMVNLY[Pho]S[Pho]GK.+2b3.light	AAK1 (Y234/S235)	+2	survey & quantification	both potential sites phosphorylated
696.774	850.395	APEM[+16.0]VNLY[+80.0]S[+80.0]GK	sp|Q2M2I8|AAK1_HUMAN	y7-98	heavy	27.7	3	sp|Q2M2I8|AAK1_HUMAN.APEM[Oxi]VNLY[Pho]S[Pho]GK.+2y7 -98.heavy	AAK1 (Y234/S235)	+2	survey & quantification	both potential sites phosphorylated
696.774	751.327	APEM[+16.0]VNLY[+80.0]S[+80.0]GK	sp|Q2M2I8|AAK1_HUMAN	y6-98	heavy	27.7	2	sp|Q2M2I8|AAK1_HUMAN.APEM[Oxi]VNLY[Pho]S[Pho]GK.+2y6 -98.heavy	AAK1 (Y234/S235)	+2	survey & quantification	both potential sites phosphorylated
696.774	637.284	APEM[+16.0]VNLY[+80.0]S[+80.0]GK	sp|Q2M2I8|AAK1_HUMAN	y5-98	heavy	27.7	4	sp|Q2M2I8|AAK1_HUMAN.APEM[Oxi]VNLY[Pho]S[Pho]GK.+2y5 -98.heavy	AAK1 (Y234/S235)	+2	quantification	both potential sites phosphorylated
696.774	524.2	APEM[+16.0]VNLY[+80.0]S[+80.0]GK	sp|Q2M2I8|AAK1_HUMAN	y4-98	heavy	30.7	1	sp|Q2M2I8|AAK1_HUMAN.APEM[Oxi]VNLY[Pho]S[Pho]GK.+2y4 -98.heavy	AAK1 (Y234/S235)	+2	survey & quantification	both potential sites phosphorylated
692.766	842.381	APEM[+16.0]VNLY[+80.0]S[+80.0]GK	sp|Q2M2I8|AAK1_HUMAN	y7-98	light	27.7	3	sp|Q2M2I8|AAK1_HUMAN.APEM[Oxi]VNLY[Pho]S[Pho]GK.+2y7 -98.light	AAK1 (Y234/S235)	+2	survey & quantification	both potential sites phosphorylated
692.766	743.312	APEM[+16.0]VNLY[+80.0]S[+80.0]GK	sp|Q2M2I8|AAK1_HUMAN	y6-98	light	27.7	2	sp|Q2M2I8|AAK1_HUMAN.APEM[Oxi]VNLY[Pho]S[Pho]GK.+2y6 -98.light	AAK1 (Y234/S235)	+2	survey & quantification	both potential sites phosphorylated
692.766	629.269	APEM[+16.0]VNLY[+80.0]S[+80.0]GK	sp|Q2M2I8|AAK1_HUMAN	y5-98	light	27.7	4	sp|Q2M2I8|AAK1_HUMAN.APEM[Oxi]VNLY[Pho]S[Pho]GK.+2y5 -98.light	AAK1 (Y234/S235)	+2	quantification	both potential sites phosphorylated
692.766	516.185	APEM[+16.0]VNLY[+80.0]S[+80.0]GK	sp|Q2M2I8|AAK1_HUMAN	y4-98	light	30.7	1	sp|Q2M2I8|AAK1_HUMAN.APEM[Oxi]VNLY[Pho]S[Pho]GK.+2y4 -98.light	AAK1 (Y234/S235)	+2	survey & quantification	both potential sites phosphorylated
656.79	769.337	APEM[+16.0]VNLY[+80.0]SGK	sp|Q2M2I8|AAK1_HUMAN	y6	heavy	25.5	2	sp|Q2M2I8|AAK1_HUMAN.APEM[Oxi]VNLY[Pho]SGK.+2y6.heavy	AAK1 (Y234)	+2	survey & quantification
656.79	542.21	APEM[+16.0]VNLY[+80.0]SGK	sp|Q2M2I8|AAK1_HUMAN	y4	heavy	27.5	3	sp|Q2M2I8|AAK1_HUMAN.APEM[Oxi]VNLY[Pho]SGK.+2y4.heavy	AAK1 (Y234)	+2	survey & quantification
656.79	299.18	APEM[+16.0]VNLY[+80.0]SGK	sp|Q2M2I8|AAK1_HUMAN	y3	heavy	29.5	4	sp|Q2M2I8|AAK1_HUMAN.APEM[Oxi]VNLY[Pho]SGK.+2y3.heavy	AAK1 (Y234)	+2	quantification	unambiguous
656.79	621.272	APEM[+16.0]VNLY[+80.0]SGK	sp|Q2M2I8|AAK1_HUMAN	y10+2	heavy	23.5	1	sp|Q2M2I8|AAK1_HUMAN.APEM[Oxi]VNLY[Pho]SGK.+2y10+2.heavy	AAK1 (Y234)	+2	survey & quantification
652.783	761.323	APEM[+16.0]VNLY[+80.0]SGK	sp|Q2M2I8|AAK1_HUMAN	y6	light	25.5	2	sp|Q2M2I8|AAK1_HUMAN.APEM[Oxi]VNLY[Pho]SGK.+2y6.light	AAK1 (Y234)	+2	survey & quantification
652.783	534.196	APEM[+16.0]VNLY[+80.0]SGK	sp|Q2M2I8|AAK1_HUMAN	y4	light	27.5	3	sp|Q2M2I8|AAK1_HUMAN.APEM[Oxi]VNLY[Pho]SGK.+2y4.light	AAK1 (Y234)	+2	survey & quantification
652.783	291.166	APEM[+16.0]VNLY[+80.0]SGK	sp|Q2M2I8|AAK1_HUMAN	y3	light	29.5	4	sp|Q2M2I8|AAK1_HUMAN.APEM[Oxi]VNLY[Pho]SGK.+2y3.light	AAK1 (Y234)	+2	quantification	unambiguous
652.783	617.265	APEM[+16.0]VNLY[+80.0]SGK	sp|Q2M2I8|AAK1_HUMAN	y10+2	light	23.5	1	sp|Q2M2I8|AAK1_HUMAN.APEM[Oxi]VNLY[Pho]SGK.+2y10+2.light	AAK1 (Y234)	+2	survey & quantification
648.793	564.748	APEMVNLYS[+80.0]GK	sp|Q2M2I8|AAK1_HUMAN	y9+2	heavy	24.2	1	sp|Q2M2I8|AAK1_HUMAN.APEMVNLYS[Pho]GK.+2y9+2.heavy	AAK1 (S235)	+2	survey & quantification	ID shift
648.793	671.36	APEMVNLYS[+80.0]GK	sp|Q2M2I8|AAK1_HUMAN	y6-98	heavy	26.2	4	sp|Q2M2I8|AAK1_HUMAN.APEMVNLYS[Pho]GK.+2y6 -98.heavy	AAK1 (S235)	+2	quantification	ID shift
648.793	444.233	APEMVNLYS[+80.0]GK	sp|Q2M2I8|AAK1_HUMAN	y4-98	heavy	28.2	2	sp|Q2M2I8|AAK1_HUMAN.APEMVNLYS[Pho]GK.+2y4 -98.heavy	AAK1 (S235)	+2	survey & quantification	ID shift
648.793	298.14	APEMVNLYS[+80.0]GK	sp|Q2M2I8|AAK1_HUMAN	b3	heavy	26.2	3	sp|Q2M2I8|AAK1_HUMAN.APEMVNLYS[Pho]GK.+2b3.heavy	AAK1 (S235)	+2	survey & quantification	ID shift
644.786	560.741	APEMVNLYS[+80.0]GK	sp|Q2M2I8|AAK1_HUMAN	y9+2	light	24.2	1	sp|Q2M2I8|AAK1_HUMAN.APEMVNLYS[Pho]GK.+2y9+2.light	AAK1 (S235)	+2	survey & quantification	ID shift
644.786	663.346	APEMVNLYS[+80.0]GK	sp|Q2M2I8|AAK1_HUMAN	y6-98	light	26.2	4	sp|Q2M2I8|AAK1_HUMAN.APEMVNLYS[Pho]GK.+2y6 -98.light	AAK1 (S235)	+2	quantification	ID shift
644.786	436.219	APEMVNLYS[+80.0]GK	sp|Q2M2I8|AAK1_HUMAN	y4-98	light	28.2	2	sp|Q2M2I8|AAK1_HUMAN.APEMVNLYS[Pho]GK.+2y4 -98.light	AAK1 (S235)	+2	survey & quantification	ID shift
644.786	298.14	APEMVNLYS[+80.0]GK	sp|Q2M2I8|AAK1_HUMAN	b3	light	26.2	3	sp|Q2M2I8|AAK1_HUMAN.APEMVNLYS[Pho]GK.+2b3.light	AAK1 (S235)	+2	survey & quantification	ID shift
656.79	917.464	APEM[+16.0]VNLYS[+80.0]GK	sp|Q2M2I8|AAK1_HUMAN	y8-98	heavy	25.5	4	sp|Q2M2I8|AAK1_HUMAN.APEM[Oxi]VNLYS[Pho]GK.+2y8 -98.heavy	AAK1 (S235)	+2	quantification
656.79	770.429	APEM[+16.0]VNLYS[+80.0]GK	sp|Q2M2I8|AAK1_HUMAN	y7-98	heavy	26.5	3	sp|Q2M2I8|AAK1_HUMAN.APEM[Oxi]VNLYS[Pho]GK.+2y7 -98.heavy	AAK1 (S235)	+2	survey & quantification
656.79	671.36	APEM[+16.0]VNLYS[+80.0]GK	sp|Q2M2I8|AAK1_HUMAN	y6-98	heavy	28.5	2	sp|Q2M2I8|AAK1_HUMAN.APEM[Oxi]VNLYS[Pho]GK.+2y6 -98.heavy	AAK1 (S235)	+2	survey & quantification
656.79	444.233	APEM[+16.0]VNLYS[+80.0]GK	sp|Q2M2I8|AAK1_HUMAN	y4-98	heavy	28.5	1	sp|Q2M2I8|AAK1_HUMAN.APEM[Oxi]VNLYS[Pho]GK.+2y4 -98.heavy	AAK1 (S235)	+2	survey & quantification
652.783	909.45	APEM[+16.0]VNLYS[+80.0]GK	sp|Q2M2I8|AAK1_HUMAN	y8-98	light	25.5	4	sp|Q2M2I8|AAK1_HUMAN.APEM[Oxi]VNLYS[Pho]GK.+2y8 -98.light	AAK1 (S235)	+2	quantification
652.783	762.414	APEM[+16.0]VNLYS[+80.0]GK	sp|Q2M2I8|AAK1_HUMAN	y7-98	light	26.5	3	sp|Q2M2I8|AAK1_HUMAN.APEM[Oxi]VNLYS[Pho]GK.+2y7 -98.light	AAK1 (S235)	+2	survey & quantification
652.783	663.346	APEM[+16.0]VNLYS[+80.0]GK	sp|Q2M2I8|AAK1_HUMAN	y6-98	light	28.5	2	sp|Q2M2I8|AAK1_HUMAN.APEM[Oxi]VNLYS[Pho]GK.+2y6 -98.light	AAK1 (S235)	+2	survey & quantification
652.783	436.219	APEM[+16.0]VNLYS[+80.0]GK	sp|Q2M2I8|AAK1_HUMAN	y4-98	light	28.5	1	sp|Q2M2I8|AAK1_HUMAN.APEM[Oxi]VNLYS[Pho]GK.+2y4 -98.light	AAK1 (S235)	+2	survey & quantification
465.683	660.298	ATDS[+80.0]FSGR	sp|Q9HBH9|MKNK2_HUMAN	y6-98	heavy	18.7	1	sp|Q9HBH9|MKNK2_HUMAN.ATDS[Pho]FSGR.+2y6 -98.heavy	MNK2 (S74)	+2	survey & quantification	combo unambiguous
465.683	545.271	ATDS[+80.0]FSGR	sp|Q9HBH9|MKNK2_HUMAN	y5-98	heavy	21.7	3	sp|Q9HBH9|MKNK2_HUMAN.ATDS[Pho]FSGR.+2y5 -98.heavy	MNK2 (S74)	+2	survey & quantification	combo unambiguous
465.683	476.249	ATDS[+80.0]FSGR	sp|Q9HBH9|MKNK2_HUMAN	y4	heavy	19.7	4	sp|Q9HBH9|MKNK2_HUMAN.ATDS[Pho]FSGR.+2y4.heavy	MNK2 (S74)	+2	quantification	combo unambiguous
465.683	329.181	ATDS[+80.0]FSGR	sp|Q9HBH9|MKNK2_HUMAN	y3	heavy	21.7	2	sp|Q9HBH9|MKNK2_HUMAN.ATDS[Pho]FSGR.+2y3.heavy	MNK2 (S74)	+2	survey & quantification	combo unambiguous
460.679	650.289	ATDS[+80.0]FSGR	sp|Q9HBH9|MKNK2_HUMAN	y6-98	light	18.7	1	sp|Q9HBH9|MKNK2_HUMAN.ATDS[Pho]FSGR.+2y6 -98.light	MNK2 (S74)	+2	survey & quantification	combo unambiguous
460.679	535.262	ATDS[+80.0]FSGR	sp|Q9HBH9|MKNK2_HUMAN	y5-98	light	21.7	3	sp|Q9HBH9|MKNK2_HUMAN.ATDS[Pho]FSGR.+2y5 -98.light	MNK2 (S74)	+2	survey & quantification	combo unambiguous
460.679	466.241	ATDS[+80.0]FSGR	sp|Q9HBH9|MKNK2_HUMAN	y4	light	19.7	4	sp|Q9HBH9|MKNK2_HUMAN.ATDS[Pho]FSGR.+2y4.light	MNK2 (S74)	+2	quantification	combo unambiguous
460.679	319.172	ATDS[+80.0]FSGR	sp|Q9HBH9|MKNK2_HUMAN	y3	light	21.7	2	sp|Q9HBH9|MKNK2_HUMAN.ATDS[Pho]FSGR.+2y3.light	MNK2 (S74)	+2	survey & quantification	combo unambiguous
655.776	457.675	AVPEGHEY[+80.0]YR	sp|P29597|TYK2_HUMAN	y6+2	heavy	27.4	2	sp|P29597|TYK2_HUMAN.AVPEGHEY[Pho]YR.+2y6+2.heavy	TYK2 (1054)	+2	survey & quantification
655.776	914.343	AVPEGHEY[+80.0]YR	sp|P29597|TYK2_HUMAN	y6	heavy	28.4	1	sp|P29597|TYK2_HUMAN.AVPEGHEY[Pho]YR.+2y6.heavy	TYK2 (1054)	+2	survey & quantification
655.776	720.263	AVPEGHEY[+80.0]YR	sp|P29597|TYK2_HUMAN	y4	heavy	27.4	3	sp|P29597|TYK2_HUMAN.AVPEGHEY[Pho]YR.+2y4.heavy	TYK2 (1054)	+2	quantification
655.776	348.191	AVPEGHEY[+80.0]YR	sp|P29597|TYK2_HUMAN	y2	heavy	31.4	4	sp|P29597|TYK2_HUMAN.AVPEGHEY[Pho]YR.+2y2.heavy	TYK2 (1054)	+2	survey & quantification	unambiguous
650.772	452.671	AVPEGHEY[+80.0]YR	sp|P29597|TYK2_HUMAN	y6+2	light	27.4	2	sp|P29597|TYK2_HUMAN.AVPEGHEY[Pho]YR.+2y6+2.light	TYK2 (1054)	+2	survey & quantification
650.772	904.335	AVPEGHEY[+80.0]YR	sp|P29597|TYK2_HUMAN	y6	light	28.4	1	sp|P29597|TYK2_HUMAN.AVPEGHEY[Pho]YR.+2y6.light	TYK2 (1054)	+2	survey & quantification
650.772	710.255	AVPEGHEY[+80.0]YR	sp|P29597|TYK2_HUMAN	y4	light	27.4	3	sp|P29597|TYK2_HUMAN.AVPEGHEY[Pho]YR.+2y4.light	TYK2 (1054)	+2	quantification
650.772	338.182	AVPEGHEY[+80.0]YR	sp|P29597|TYK2_HUMAN	y2	light	31.4	4	sp|P29597|TYK2_HUMAN.AVPEGHEY[Pho]YR.+2y2.light	TYK2 (1054)	+2	survey & quantification	unambiguous
779.391	847.47	AY[+80.0]TPVVVTLWYR	sp|P21127|CD11B_HUMAN	y6	heavy	25.1	3	sp|P21127|CD11B_HUMAN.AY[Pho]TPVVVTLWYR.+2y6.heavy	PITSLRE (Y594)	+2	survey & quantification
779.391	748.402	AY[+80.0]TPVVVTLWYR	sp|P21127|CD11B_HUMAN	y5	heavy	23.1	4	sp|P21127|CD11B_HUMAN.AY[Pho]TPVVVTLWYR.+2y5.heavy	PITSLRE (Y594)	+2	quantification
779.391	416.122	AY[+80.0]TPVVVTLWYR	sp|P21127|CD11B_HUMAN	b3	heavy	25.1	1	sp|P21127|CD11B_HUMAN.AY[Pho]TPVVVTLWYR.+2b3.heavy	PITSLRE (Y594)	+2	survey & quantification
779.391	315.074	AY[+80.0]TPVVVTLWYR	sp|P21127|CD11B_HUMAN	b2	heavy	33.1	2	sp|P21127|CD11B_HUMAN.AY[Pho]TPVVVTLWYR.+2b2.heavy	PITSLRE (Y594)	+2	survey & quantification	unambiguous
774.387	837.462	AY[+80.0]TPVVVTLWYR	sp|P21127|CD11B_HUMAN	y6	light	25.1	3	sp|P21127|CD11B_HUMAN.AY[Pho]TPVVVTLWYR.+2y6.light	PITSLRE (Y594)	+2	survey & quantification
774.387	738.393	AY[+80.0]TPVVVTLWYR	sp|P21127|CD11B_HUMAN	y5	light	23.1	4	sp|P21127|CD11B_HUMAN.AY[Pho]TPVVVTLWYR.+2y5.light	PITSLRE (Y594)	+2	quantification
774.387	416.122	AY[+80.0]TPVVVTLWYR	sp|P21127|CD11B_HUMAN	b3	light	25.1	1	sp|P21127|CD11B_HUMAN.AY[Pho]TPVVVTLWYR.+2b3.light	PITSLRE (Y594)	+2	survey & quantification
774.387	315.074	AY[+80.0]TPVVVTLWYR	sp|P21127|CD11B_HUMAN	b2	light	33.1	2	sp|P21127|CD11B_HUMAN.AY[Pho]TPVVVTLWYR.+2b2.light	PITSLRE (Y594)	+2	survey & quantification	unambiguous
819.374	946.538	AY[+80.0]T[+80.0]PVVVTLWYR	sp|P21127|CD11B_HUMAN	y7	heavy	23.3	2	sp|P21127|CD11B_HUMAN.AY[Pho]T[Pho]PVVVTLWYR.+2y7.heavy	PITSLRE (Y594/T595)	+2	survey & quantification	unambiguous
819.374	847.47	AY[+80.0]T[+80.0]PVVVTLWYR	sp|P21127|CD11B_HUMAN	y6	heavy	26.3	1	sp|P21127|CD11B_HUMAN.AY[Pho]T[Pho]PVVVTLWYR.+2y6.heavy	PITSLRE (Y594/T595)	+2	survey & quantification	unambiguous
819.374	748.402	AY[+80.0]T[+80.0]PVVVTLWYR	sp|P21127|CD11B_HUMAN	y5	heavy	31.3	4	sp|P21127|CD11B_HUMAN.AY[Pho]T[Pho]PVVVTLWYR.+2y5.heavy	PITSLRE (Y594/T595)	+2	quantification	unambiguous
819.374	398.111	AY[+80.0]T[+80.0]PVVVTLWYR	sp|P21127|CD11B_HUMAN	b3-98	heavy	21.3	3	sp|P21127|CD11B_HUMAN.AY[Pho]T[Pho]PVVVTLWYR.+2b3 -98.heavy	PITSLRE (Y594/T595)	+2	survey & quantification
814.37	936.53	AY[+80.0]T[+80.0]PVVVTLWYR	sp|P21127|CD11B_HUMAN	y7	light	23.3	2	sp|P21127|CD11B_HUMAN.AY[Pho]T[Pho]PVVVTLWYR.+2y7.light	PITSLRE (Y594/T595)	+2	survey & quantification	unambiguous
814.37	837.462	AY[+80.0]T[+80.0]PVVVTLWYR	sp|P21127|CD11B_HUMAN	y6	light	26.3	1	sp|P21127|CD11B_HUMAN.AY[Pho]T[Pho]PVVVTLWYR.+2y6.light	PITSLRE (Y594/T595)	+2	survey & quantification	unambiguous
814.37	738.393	AY[+80.0]T[+80.0]PVVVTLWYR	sp|P21127|CD11B_HUMAN	y5	light	31.3	4	sp|P21127|CD11B_HUMAN.AY[Pho]T[Pho]PVVVTLWYR.+2y5.light	PITSLRE (Y594/T595)	+2	quantification	unambiguous
814.37	398.111	AY[+80.0]T[+80.0]PVVVTLWYR	sp|P21127|CD11B_HUMAN	b3-98	light	21.3	3	sp|P21127|CD11B_HUMAN.AY[Pho]T[Pho]PVVVTLWYR.+2b3 -98.light	PITSLRE (Y594/T595)	+2	survey & quantification
779.391	1142.66	AYT[+80.0]PVVVTLWYR	sp|P21127|CD11B_HUMAN	y9	heavy	25.1	1	sp|P21127|CD11B_HUMAN.AYT[Pho]PVVVTLWYR.+2y9.heavy	PITSLRE (T595)	+2	survey & quantification
779.391	946.538	AYT[+80.0]PVVVTLWYR	sp|P21127|CD11B_HUMAN	y7	heavy	29.1	2	sp|P21127|CD11B_HUMAN.AYT[Pho]PVVVTLWYR.+2y7.heavy	PITSLRE (T595)	+2	survey & quantification
779.391	318.145	AYT[+80.0]PVVVTLWYR	sp|P21127|CD11B_HUMAN	b3-98	heavy	29.1	3	sp|P21127|CD11B_HUMAN.AYT[Pho]PVVVTLWYR.+2b3 -98.heavy	PITSLRE (T595)	+2	quantification
779.391	235.108	AYT[+80.0]PVVVTLWYR	sp|P21127|CD11B_HUMAN	b2	heavy	30.1	4	sp|P21127|CD11B_HUMAN.AYT[Pho]PVVVTLWYR.+2b2.heavy	PITSLRE (T595)	+2	survey & quantification	unambiguous
774.387	1132.65	AYT[+80.0]PVVVTLWYR	sp|P21127|CD11B_HUMAN	y9	light	25.1	1	sp|P21127|CD11B_HUMAN.AYT[Pho]PVVVTLWYR.+2y9.light	PITSLRE (T595)	+2	survey & quantification
774.387	936.53	AYT[+80.0]PVVVTLWYR	sp|P21127|CD11B_HUMAN	y7	light	29.1	2	sp|P21127|CD11B_HUMAN.AYT[Pho]PVVVTLWYR.+2y7.light	PITSLRE (T595)	+2	survey & quantification
774.387	318.145	AYT[+80.0]PVVVTLWYR	sp|P21127|CD11B_HUMAN	b3-98	light	29.1	3	sp|P21127|CD11B_HUMAN.AYT[Pho]PVVVTLWYR.+2b3 -98.light	PITSLRE (T595)	+2	quantification
774.387	235.108	AYT[+80.0]PVVVTLWYR	sp|P21127|CD11B_HUMAN	b2	light	30.1	4	sp|P21127|CD11B_HUMAN.AYT[Pho]PVVVTLWYR.+2b2.light	PITSLRE (T595)	+2	survey & quantification	unambiguous
1041.95	1103.54	AYS[+80.0]FC[+57.0]GTIEYMAPDIVR	sp|O75582|KS6A5_HUMAN	y9	heavy	35	3	sp|O75582|KS6A5_HUMAN.AYS[Pho]FC[CAM]GTIEYMAPDIVR.+2y9.heavy	MSK1 (S212)	+2	survey & quantification	0
1041.95	811.437	AYS[+80.0]FC[+57.0]GTIEYMAPDIVR	sp|O75582|KS6A5_HUMAN	y7	heavy	34	4	sp|O75582|KS6A5_HUMAN.AYS[Pho]FC[CAM]GTIEYMAPDIVR.+2y7.heavy	MSK1 (S212)	+2	quantification	0
1041.95	680.397	AYS[+80.0]FC[+57.0]GTIEYMAPDIVR	sp|O75582|KS6A5_HUMAN	y6	heavy	31	2	sp|O75582|KS6A5_HUMAN.AYS[Pho]FC[CAM]GTIEYMAPDIVR.+2y6.heavy	MSK1 (S212)	+2	survey & quantification	0
1041.95	609.359	AYS[+80.0]FC[+57.0]GTIEYMAPDIVR	sp|O75582|KS6A5_HUMAN	y5	heavy	34	1	sp|O75582|KS6A5_HUMAN.AYS[Pho]FC[CAM]GTIEYMAPDIVR.+2y5.heavy	MSK1 (S212)	+2	survey & quantification	0
1041.95	397.28	AYS[+80.0]FC[+57.0]GTIEYMAPDIVR	sp|O75582|KS6A5_HUMAN	y3	heavy	37	5	sp|O75582|KS6A5_HUMAN.AYS[Pho]FC[CAM]GTIEYMAPDIVR.+2y3.heavy	MSK1 (S212)	+2	quantification	0
1041.95	304.129	AYS[+80.0]FC[+57.0]GTIEYMAPDIVR	sp|O75582|KS6A5_HUMAN	b3-98	heavy	37	6	sp|O75582|KS6A5_HUMAN.AYS[Pho]FC[CAM]GTIEYMAPDIVR.+2b3 -98.heavy	MSK1 (S212)	+2	quantification	0
1036.95	1093.53	AYS[+80.0]FC[+57.0]GTIEYMAPDIVR	sp|O75582|KS6A5_HUMAN	y9	light	35	3	sp|O75582|KS6A5_HUMAN.AYS[Pho]FC[CAM]GTIEYMAPDIVR.+2y9.light	MSK1 (S212)	+2	survey & quantification	0
1036.95	801.429	AYS[+80.0]FC[+57.0]GTIEYMAPDIVR	sp|O75582|KS6A5_HUMAN	y7	light	34	4	sp|O75582|KS6A5_HUMAN.AYS[Pho]FC[CAM]GTIEYMAPDIVR.+2y7.light	MSK1 (S212)	+2	quantification	0
1036.95	670.388	AYS[+80.0]FC[+57.0]GTIEYMAPDIVR	sp|O75582|KS6A5_HUMAN	y6	light	31	2	sp|O75582|KS6A5_HUMAN.AYS[Pho]FC[CAM]GTIEYMAPDIVR.+2y6.light	MSK1 (S212)	+2	survey & quantification	0
1036.95	599.351	AYS[+80.0]FC[+57.0]GTIEYMAPDIVR	sp|O75582|KS6A5_HUMAN	y5	light	34	1	sp|O75582|KS6A5_HUMAN.AYS[Pho]FC[CAM]GTIEYMAPDIVR.+2y5.light	MSK1 (S212)	+2	survey & quantification	0
1036.95	387.271	AYS[+80.0]FC[+57.0]GTIEYMAPDIVR	sp|O75582|KS6A5_HUMAN	y3	light	37	5	sp|O75582|KS6A5_HUMAN.AYS[Pho]FC[CAM]GTIEYMAPDIVR.+2y3.light	MSK1 (S212)	+2	quantification	0
1036.95	304.129	AYS[+80.0]FC[+57.0]GTIEYMAPDIVR	sp|O75582|KS6A5_HUMAN	b3-98	light	37	6	sp|O75582|KS6A5_HUMAN.AYS[Pho]FC[CAM]GTIEYMAPDIVR.+2b3 -98.light	MSK1 (S212)	+2	quantification	0
1049.95	990.495	AYS[+80.0]FC[+57.0]GTIEYM[+16.0]APDIVR	sp|O75582|KS6A5_HUMAN	y8	heavy	34.3	2	sp|O75582|KS6A5_HUMAN.AYS[Pho]FC[CAM]GTIEYM[Oxi]APDIVR.+2y8.heavy	MSK1 (S212)	+2	survey & quantification	0
1049.95	609.359	AYS[+80.0]FC[+57.0]GTIEYM[+16.0]APDIVR	sp|O75582|KS6A5_HUMAN	y5	heavy	34.3	1	sp|O75582|KS6A5_HUMAN.AYS[Pho]FC[CAM]GTIEYM[Oxi]APDIVR.+2y5.heavy	MSK1 (S212)	+2	survey & quantification	0
1049.95	397.28	AYS[+80.0]FC[+57.0]GTIEYM[+16.0]APDIVR	sp|O75582|KS6A5_HUMAN	y3	heavy	38.3	3	sp|O75582|KS6A5_HUMAN.AYS[Pho]FC[CAM]GTIEYM[Oxi]APDIVR.+2y3.heavy	MSK1 (S212)	+2	survey & quantification	0
1049.95	451.198	AYS[+80.0]FC[+57.0]GTIEYM[+16.0]APDIVR	sp|O75582|KS6A5_HUMAN	b4-98	heavy	35.3	4	sp|O75582|KS6A5_HUMAN.AYS[Pho]FC[CAM]GTIEYM[Oxi]APDIVR.+2b4 -98.heavy	MSK1 (S212)	+2	quantification	0
1044.94	980.487	AYS[+80.0]FC[+57.0]GTIEYM[+16.0]APDIVR	sp|O75582|KS6A5_HUMAN	y8	light	34.3	2	sp|O75582|KS6A5_HUMAN.AYS[Pho]FC[CAM]GTIEYM[Oxi]APDIVR.+2y8.light	MSK1 (S212)	+2	survey & quantification	0
1044.94	599.351	AYS[+80.0]FC[+57.0]GTIEYM[+16.0]APDIVR	sp|O75582|KS6A5_HUMAN	y5	light	34.3	1	sp|O75582|KS6A5_HUMAN.AYS[Pho]FC[CAM]GTIEYM[Oxi]APDIVR.+2y5.light	MSK1 (S212)	+2	survey & quantification	0
1044.94	387.271	AYS[+80.0]FC[+57.0]GTIEYM[+16.0]APDIVR	sp|O75582|KS6A5_HUMAN	y3	light	38.3	3	sp|O75582|KS6A5_HUMAN.AYS[Pho]FC[CAM]GTIEYM[Oxi]APDIVR.+2y3.light	MSK1 (S212)	+2	survey & quantification	0
1044.94	451.198	AYS[+80.0]FC[+57.0]GTIEYM[+16.0]APDIVR	sp|O75582|KS6A5_HUMAN	b4-98	light	35.3	4	sp|O75582|KS6A5_HUMAN.AYS[Pho]FC[CAM]GTIEYM[Oxi]APDIVR.+2b4 -98.light	MSK1 (S212)	+2	quantification	0
700.749	684.322	DDEY[+80.0]NPC[+57.0]QGSK	sp|P09769|FGR_HUMAN	y6	heavy	23.8	1	sp|P09769|FGR_HUMAN.DDEY[Pho]NPC[CAM]QGSK.+2y6.heavy	FGR (412)	+2	survey & quantification	unambiguous
700.749	587.27	DDEY[+80.0]NPC[+57.0]QGSK	sp|P09769|FGR_HUMAN	y5	heavy	27.8	4	sp|P09769|FGR_HUMAN.DDEY[Pho]NPC[CAM]QGSK.+2y5.heavy	FGR (412)	+2	survey & quantification	unambiguous
700.749	299.18	DDEY[+80.0]NPC[+57.0]QGSK	sp|P09769|FGR_HUMAN	y3	heavy	24.8	2	sp|P09769|FGR_HUMAN.DDEY[Pho]NPC[CAM]QGSK.+2y3.heavy	FGR (412)	+2	quantification	unambiguous
700.749	360.104	DDEY[+80.0]NPC[+57.0]QGSK	sp|P09769|FGR_HUMAN	b3	heavy	24.8	3	sp|P09769|FGR_HUMAN.DDEY[Pho]NPC[CAM]QGSK.+2b3.heavy	FGR (412)	+2	survey & quantification
696.742	676.308	DDEY[+80.0]NPC[+57.0]QGSK	sp|P09769|FGR_HUMAN	y6	light	23.8	1	sp|P09769|FGR_HUMAN.DDEY[Pho]NPC[CAM]QGSK.+2y6.light	FGR (412)	+2	survey & quantification	unambiguous
696.742	579.256	DDEY[+80.0]NPC[+57.0]QGSK	sp|P09769|FGR_HUMAN	y5	light	27.8	4	sp|P09769|FGR_HUMAN.DDEY[Pho]NPC[CAM]QGSK.+2y5.light	FGR (412)	+2	survey & quantification	unambiguous
696.742	291.166	DDEY[+80.0]NPC[+57.0]QGSK	sp|P09769|FGR_HUMAN	y3	light	24.8	2	sp|P09769|FGR_HUMAN.DDEY[Pho]NPC[CAM]QGSK.+2y3.light	FGR (412)	+2	quantification	unambiguous
696.742	360.104	DDEY[+80.0]NPC[+57.0]QGSK	sp|P09769|FGR_HUMAN	b3	light	24.8	3	sp|P09769|FGR_HUMAN.DDEY[Pho]NPC[CAM]QGSK.+2b3.light	FGR (412)	+2	survey & quantification
637.257	687.34	DDIY[+80.0]SPSSSSK	sp|Q9H3Y6|SRMS_HUMAN	y7	heavy	20.9	1	sp|Q9H3Y6|SRMS_HUMAN.DDIY[Pho]SPSSSSK.+2y7.heavy	Srm (Y380)	+2	survey & quantification	unambiguous
637.257	600.308	DDIY[+80.0]SPSSSSK	sp|Q9H3Y6|SRMS_HUMAN	y6	heavy	21.9	2	sp|Q9H3Y6|SRMS_HUMAN.DDIY[Pho]SPSSSSK.+2y6.heavy	Srm (Y380)	+2	survey & quantification
637.257	416.223	DDIY[+80.0]SPSSSSK	sp|Q9H3Y6|SRMS_HUMAN	y4	heavy	25.9	5	sp|Q9H3Y6|SRMS_HUMAN.DDIY[Pho]SPSSSSK.+2y4.heavy	Srm (Y380)	+2	quantification
637.257	587.175	DDIY[+80.0]SPSSSSK	sp|Q9H3Y6|SRMS_HUMAN	b4	heavy	18.9	4	sp|Q9H3Y6|SRMS_HUMAN.DDIY[Pho]SPSSSSK.+2b4.heavy	Srm (Y380)	+2	survey & quantification
637.257	231.061	DDIY[+80.0]SPSSSSK	sp|Q9H3Y6|SRMS_HUMAN	b2	heavy	24.9	3	sp|Q9H3Y6|SRMS_HUMAN.DDIY[Pho]SPSSSSK.+2b2.heavy	Srm (Y380)	+2	quantification
633.25	679.326	DDIY[+80.0]SPSSSSK	sp|Q9H3Y6|SRMS_HUMAN	y7	light	20.9	1	sp|Q9H3Y6|SRMS_HUMAN.DDIY[Pho]SPSSSSK.+2y7.light	Srm (Y380)	+2	survey & quantification	unambiguous
633.25	592.294	DDIY[+80.0]SPSSSSK	sp|Q9H3Y6|SRMS_HUMAN	y6	light	21.9	2	sp|Q9H3Y6|SRMS_HUMAN.DDIY[Pho]SPSSSSK.+2y6.light	Srm (Y380)	+2	survey & quantification
633.25	408.209	DDIY[+80.0]SPSSSSK	sp|Q9H3Y6|SRMS_HUMAN	y4	light	25.9	5	sp|Q9H3Y6|SRMS_HUMAN.DDIY[Pho]SPSSSSK.+2y4.light	Srm (Y380)	+2	quantification
633.25	587.175	DDIY[+80.0]SPSSSSK	sp|Q9H3Y6|SRMS_HUMAN	b4	light	18.9	4	sp|Q9H3Y6|SRMS_HUMAN.DDIY[Pho]SPSSSSK.+2b4.light	Srm (Y380)	+2	survey & quantification
633.25	231.061	DDIY[+80.0]SPSSSSK	sp|Q9H3Y6|SRMS_HUMAN	b2	light	24.9	3	sp|Q9H3Y6|SRMS_HUMAN.DDIY[Pho]SPSSSSK.+2b2.light	Srm (Y380)	+2	quantification
698.788	519.213	DIMHDSNY[+80.0]VSK	sp|P16234|PGFRA_HUMAN	y8+2	heavy	27.7	1	sp|P16234|PGFRA_HUMAN.DIMHDSNY[Pho]VSK.+2y8+2.heavy	PDGFRα (Y849)	+2	survey & quantification
698.788	584.257	DIMHDSNY[+80.0]VSK	sp|P16234|PGFRA_HUMAN	y4	heavy	25.7	2	sp|P16234|PGFRA_HUMAN.DIMHDSNY[Pho]VSK.+2y4.heavy	PDGFRα (Y849)	+2	survey & quantification	combo unambiguous y2 and y4
698.788	341.227	DIMHDSNY[+80.0]VSK	sp|P16234|PGFRA_HUMAN	y3	heavy	26.7	5	sp|P16234|PGFRA_HUMAN.DIMHDSNY[Pho]VSK.+2y3.heavy	PDGFRα (Y849)	+2	quantification
698.788	242.159	DIMHDSNY[+80.0]VSK	sp|P16234|PGFRA_HUMAN	y2	heavy	29.7	3	sp|P16234|PGFRA_HUMAN.DIMHDSNY[Pho]VSK.+2y2.heavy	PDGFRα (Y849)	+2	survey & quantification	combo unambiguous y2 and y4
698.788	229.118	DIMHDSNY[+80.0]VSK	sp|P16234|PGFRA_HUMAN	b2	heavy	29.7	4	sp|P16234|PGFRA_HUMAN.DIMHDSNY[Pho]VSK.+2b2.heavy	PDGFRα (Y849)	+2	quantification
694.781	515.205	DIMHDSNY[+80.0]VSK	sp|P16234|PGFRA_HUMAN	y8+2	light	27.7	1	sp|P16234|PGFRA_HUMAN.DIMHDSNY[Pho]VSK.+2y8+2.light	PDGFRα (Y849)	+2	survey & quantification
694.781	576.243	DIMHDSNY[+80.0]VSK	sp|P16234|PGFRA_HUMAN	y4	light	25.7	2	sp|P16234|PGFRA_HUMAN.DIMHDSNY[Pho]VSK.+2y4.light	PDGFRα (Y849)	+2	survey & quantification	combo unambiguous y2 and y4
694.781	333.213	DIMHDSNY[+80.0]VSK	sp|P16234|PGFRA_HUMAN	y3	light	26.7	5	sp|P16234|PGFRA_HUMAN.DIMHDSNY[Pho]VSK.+2y3.light	PDGFRα (Y849)	+2	quantification
694.781	234.145	DIMHDSNY[+80.0]VSK	sp|P16234|PGFRA_HUMAN	y2	light	29.7	3	sp|P16234|PGFRA_HUMAN.DIMHDSNY[Pho]VSK.+2y2.light	PDGFRα (Y849)	+2	survey & quantification	combo unambiguous y2 and y4
694.781	229.118	DIMHDSNY[+80.0]VSK	sp|P16234|PGFRA_HUMAN	b2	light	29.7	4	sp|P16234|PGFRA_HUMAN.DIMHDSNY[Pho]VSK.+2b2.light	PDGFRα (Y849)	+2	quantification
706.786	900.359	DIM[+16.0]HDSNY[+80.0]VSK	sp|P16234|PGFRA_HUMAN	y7	heavy	27	4	sp|P16234|PGFRA_HUMAN.DIM[Oxi]HDSNY[Pho]VSK.+2y7.heavy	PDGFRα (Y849)	+2	quantification
706.786	785.332	DIM[+16.0]HDSNY[+80.0]VSK	sp|P16234|PGFRA_HUMAN	y6	heavy	26	3	sp|P16234|PGFRA_HUMAN.DIM[Oxi]HDSNY[Pho]VSK.+2y6.heavy	PDGFRα (Y849)	+2	survey & quantification
706.786	698.3	DIM[+16.0]HDSNY[+80.0]VSK	sp|P16234|PGFRA_HUMAN	y5	heavy	21	1	sp|P16234|PGFRA_HUMAN.DIM[Oxi]HDSNY[Pho]VSK.+2y5.heavy	PDGFRα (Y849)	+2	survey & quantification	combo unambiguous y2 and y5
706.786	242.159	DIM[+16.0]HDSNY[+80.0]VSK	sp|P16234|PGFRA_HUMAN	y2	heavy	29	2	sp|P16234|PGFRA_HUMAN.DIM[Oxi]HDSNY[Pho]VSK.+2y2.heavy	PDGFRα (Y849)	+2	survey & quantification	combo unambiguous y2 and y5
702.779	892.345	DIM[+16.0]HDSNY[+80.0]VSK	sp|P16234|PGFRA_HUMAN	y7	light	27	4	sp|P16234|PGFRA_HUMAN.DIM[Oxi]HDSNY[Pho]VSK.+2y7.light	PDGFRα (Y849)	+2	quantification
702.779	777.318	DIM[+16.0]HDSNY[+80.0]VSK	sp|P16234|PGFRA_HUMAN	y6	light	26	3	sp|P16234|PGFRA_HUMAN.DIM[Oxi]HDSNY[Pho]VSK.+2y6.light	PDGFRα (Y849)	+2	survey & quantification
702.779	690.286	DIM[+16.0]HDSNY[+80.0]VSK	sp|P16234|PGFRA_HUMAN	y5	light	21	1	sp|P16234|PGFRA_HUMAN.DIM[Oxi]HDSNY[Pho]VSK.+2y5.light	PDGFRα (Y849)	+2	survey & quantification	combo unambiguous y2 and y5
702.779	234.145	DIM[+16.0]HDSNY[+80.0]VSK	sp|P16234|PGFRA_HUMAN	y2	light	29	2	sp|P16234|PGFRA_HUMAN.DIM[Oxi]HDSNY[Pho]VSK.+2y2.light	PDGFRα (Y849)	+2	survey & quantification	combo unambiguous y2 and y5
431.191	463.699	DIHHIDY[+80.0]YK	sp|P11362|FGFR1_HUMAN	y6+2	heavy	17.6	1	sp|P11362|FGFR1_HUMAN.DIHHIDY[Pho]YK.+3y6+2.heavy	FGFR1 (Y653)	+3	survey & quantification
431.191	789.331	DIHHIDY[+80.0]YK	sp|P11362|FGFR1_HUMAN	y5	heavy	18.6	2	sp|P11362|FGFR1_HUMAN.DIHHIDY[Pho]YK.+3y5.heavy	FGFR1 (Y653)	+3	survey & quantification
431.191	318.19	DIHHIDY[+80.0]YK	sp|P11362|FGFR1_HUMAN	y2	heavy	22.6	4	sp|P11362|FGFR1_HUMAN.DIHHIDY[Pho]YK.+3y2.heavy	FGFR1 (Y653)	+3	survey & quantification	unambiguous
431.191	366.177	DIHHIDY[+80.0]YK	sp|P11362|FGFR1_HUMAN	b3	heavy	18.6	3	sp|P11362|FGFR1_HUMAN.DIHHIDY[Pho]YK.+3b3.heavy	FGFR1 (Y653)	+3	quantification
428.52	459.691	DIHHIDY[+80.0]YK	sp|P11362|FGFR1_HUMAN	y6+2	light	17.6	1	sp|P11362|FGFR1_HUMAN.DIHHIDY[Pho]YK.+3y6+2.light	FGFR1 (Y653)	+3	survey & quantification
428.52	781.317	DIHHIDY[+80.0]YK	sp|P11362|FGFR1_HUMAN	y5	light	18.6	2	sp|P11362|FGFR1_HUMAN.DIHHIDY[Pho]YK.+3y5.light	FGFR1 (Y653)	+3	survey & quantification
428.52	310.176	DIHHIDY[+80.0]YK	sp|P11362|FGFR1_HUMAN	y2	light	22.6	4	sp|P11362|FGFR1_HUMAN.DIHHIDY[Pho]YK.+3y2.light	FGFR1 (Y653)	+3	survey & quantification	unambiguous
428.52	366.177	DIHHIDY[+80.0]YK	sp|P11362|FGFR1_HUMAN	b3	light	18.6	3	sp|P11362|FGFR1_HUMAN.DIHHIDY[Pho]YK.+3b3.light	FGFR1 (Y653)	+3	quantification
431.191	532.228	DIHHIDYY[+80.0]K	sp|P11362|FGFR1_HUMAN	y7+2	heavy	16.6	1	sp|P11362|FGFR1_HUMAN.DIHHIDYY[Pho]K.+3y7+2.heavy	FGFR1 (Y654)	+3	survey & quantification
431.191	676.247	DIHHIDYY[+80.0]K	sp|P11362|FGFR1_HUMAN	y4	heavy	18.6	2	sp|P11362|FGFR1_HUMAN.DIHHIDYY[Pho]K.+3y4.heavy	FGFR1 (Y654)	+3	survey & quantification
431.191	561.22	DIHHIDYY[+80.0]K	sp|P11362|FGFR1_HUMAN	y3	heavy	19.6	3	sp|P11362|FGFR1_HUMAN.DIHHIDYY[Pho]K.+3y3.heavy	FGFR1 (Y654)	+3	quantification
431.191	398.157	DIHHIDYY[+80.0]K	sp|P11362|FGFR1_HUMAN	y2	heavy	22.6	4	sp|P11362|FGFR1_HUMAN.DIHHIDYY[Pho]K.+3y2.heavy	FGFR1 (Y654)	+3	survey & quantification	unambiguous
428.52	528.221	DIHHIDYY[+80.0]K	sp|P11362|FGFR1_HUMAN	y7+2	light	16.6	1	sp|P11362|FGFR1_HUMAN.DIHHIDYY[Pho]K.+3y7+2.light	FGFR1 (Y654)	+3	survey & quantification
428.52	668.233	DIHHIDYY[+80.0]K	sp|P11362|FGFR1_HUMAN	y4	light	18.6	2	sp|P11362|FGFR1_HUMAN.DIHHIDYY[Pho]K.+3y4.light	FGFR1 (Y654)	+3	survey & quantification
428.52	553.206	DIHHIDYY[+80.0]K	sp|P11362|FGFR1_HUMAN	y3	light	19.6	3	sp|P11362|FGFR1_HUMAN.DIHHIDYY[Pho]K.+3y3.light	FGFR1 (Y654)	+3	quantification
428.52	390.142	DIHHIDYY[+80.0]K	sp|P11362|FGFR1_HUMAN	y2	light	22.6	4	sp|P11362|FGFR1_HUMAN.DIHHIDYY[Pho]K.+3y2.light	FGFR1 (Y654)	+3	survey & quantification	unambiguous
700.306	926.411	DIMNDSNY[+80.0]IVK	sp|P07333|CSF1R_HUMAN	y7	heavy	22.8	3	sp|P07333|CSF1R_HUMAN.DIMNDSNY[Pho]IVK.+2y7.heavy	Fms/CSFR (Y809)	+2	quantification
700.306	811.384	DIMNDSNY[+80.0]IVK	sp|P07333|CSF1R_HUMAN	y6	heavy	22.8	2	sp|P07333|CSF1R_HUMAN.DIMNDSNY[Pho]IVK.+2y6.heavy	Fms/CSFR (Y809)	+2	survey & quantification
700.306	610.309	DIMNDSNY[+80.0]IVK	sp|P07333|CSF1R_HUMAN	y4	heavy	27.8	4	sp|P07333|CSF1R_HUMAN.DIMNDSNY[Pho]IVK.+2y4.heavy	Fms/CSFR (Y809)	+2	survey & quantification	unambiguous
700.306	229.118	DIMNDSNY[+80.0]IVK	sp|P07333|CSF1R_HUMAN	b2	heavy	24.8	1	sp|P07333|CSF1R_HUMAN.DIMNDSNY[Pho]IVK.+2b2.heavy	Fms/CSFR (Y809)	+2	survey & quantification
696.299	918.397	DIMNDSNY[+80.0]IVK	sp|P07333|CSF1R_HUMAN	y7	light	22.8	3	sp|P07333|CSF1R_HUMAN.DIMNDSNY[Pho]IVK.+2y7.light	Fms/CSFR (Y809)	+2	quantification
696.299	803.37	DIMNDSNY[+80.0]IVK	sp|P07333|CSF1R_HUMAN	y6	light	22.8	2	sp|P07333|CSF1R_HUMAN.DIMNDSNY[Pho]IVK.+2y6.light	Fms/CSFR (Y809)	+2	survey & quantification
696.299	602.295	DIMNDSNY[+80.0]IVK	sp|P07333|CSF1R_HUMAN	y4	light	27.8	4	sp|P07333|CSF1R_HUMAN.DIMNDSNY[Pho]IVK.+2y4.light	Fms/CSFR (Y809)	+2	survey & quantification	unambiguous
696.299	229.118	DIMNDSNY[+80.0]IVK	sp|P07333|CSF1R_HUMAN	b2	light	24.8	1	sp|P07333|CSF1R_HUMAN.DIMNDSNY[Pho]IVK.+2b2.light	Fms/CSFR (Y809)	+2	survey & quantification
708.304	811.384	DIM[+16.0]NDSNY[+80.0]IVK	sp|P07333|CSF1R_HUMAN	y6	heavy	24	1	sp|P07333|CSF1R_HUMAN.DIM[Oxi]NDSNY[Pho]IVK.+2y6.heavy	Fms/CSFR (Y809)	+2	survey & quantification	0
708.304	367.279	DIM[+16.0]NDSNY[+80.0]IVK	sp|P07333|CSF1R_HUMAN	y3	heavy	22	4	sp|P07333|CSF1R_HUMAN.DIM[Oxi]NDSNY[Pho]IVK.+2y3.heavy	Fms/CSFR (Y809)	+2	quantification	0
708.304	254.195	DIM[+16.0]NDSNY[+80.0]IVK	sp|P07333|CSF1R_HUMAN	y2	heavy	24	2	sp|P07333|CSF1R_HUMAN.DIM[Oxi]NDSNY[Pho]IVK.+2y2.heavy	Fms/CSFR (Y809)	+2	survey & quantification	0
708.304	229.118	DIM[+16.0]NDSNY[+80.0]IVK	sp|P07333|CSF1R_HUMAN	b2	heavy	27	3	sp|P07333|CSF1R_HUMAN.DIM[Oxi]NDSNY[Pho]IVK.+2b2.heavy	Fms/CSFR (Y809)	+2	survey & quantification	0
704.297	803.37	DIM[+16.0]NDSNY[+80.0]IVK	sp|P07333|CSF1R_HUMAN	y6	light	24	1	sp|P07333|CSF1R_HUMAN.DIM[Oxi]NDSNY[Pho]IVK.+2y6.light	Fms/CSFR (Y809)	+2	survey & quantification	0
704.297	359.265	DIM[+16.0]NDSNY[+80.0]IVK	sp|P07333|CSF1R_HUMAN	y3	light	22	4	sp|P07333|CSF1R_HUMAN.DIM[Oxi]NDSNY[Pho]IVK.+2y3.light	Fms/CSFR (Y809)	+2	quantification	0
704.297	246.181	DIM[+16.0]NDSNY[+80.0]IVK	sp|P07333|CSF1R_HUMAN	y2	light	24	2	sp|P07333|CSF1R_HUMAN.DIM[Oxi]NDSNY[Pho]IVK.+2y2.light	Fms/CSFR (Y809)	+2	survey & quantification	0
704.297	229.118	DIM[+16.0]NDSNY[+80.0]IVK	sp|P07333|CSF1R_HUMAN	b2	light	27	3	sp|P07333|CSF1R_HUMAN.DIM[Oxi]NDSNY[Pho]IVK.+2b2.light	Fms/CSFR (Y809)	+2	survey & quantification	0
694.793	1029.43	DIMSDSNY[+80.0]VVR	sp|P36888|FLT3_HUMAN	y8	heavy	21.6	2	sp|P36888|FLT3_HUMAN.DIMSDSNY[Pho]VVR.+2y8.heavy	FLT3 (Y842)	+2	survey & quantification
694.793	827.369	DIMSDSNY[+80.0]VVR	sp|P36888|FLT3_HUMAN	y6	heavy	23.6	3	sp|P36888|FLT3_HUMAN.DIMSDSNY[Pho]VVR.+2y6.heavy	FLT3 (Y842)	+2	quantification	unambiguous
694.793	740.337	DIMSDSNY[+80.0]VVR	sp|P36888|FLT3_HUMAN	y5	heavy	23.6	4	sp|P36888|FLT3_HUMAN.DIMSDSNY[Pho]VVR.+2y5.heavy	FLT3 (Y842)	+2	survey & quantification	unambiguous
694.793	229.118	DIMSDSNY[+80.0]VVR	sp|P36888|FLT3_HUMAN	b2	heavy	24.6	1	sp|P36888|FLT3_HUMAN.DIMSDSNY[Pho]VVR.+2b2.heavy	FLT3 (Y842)	+2	survey & quantification
689.789	1019.42	DIMSDSNY[+80.0]VVR	sp|P36888|FLT3_HUMAN	y8	light	21.6	2	sp|P36888|FLT3_HUMAN.DIMSDSNY[Pho]VVR.+2y8.light	FLT3 (Y842)	+2	survey & quantification
689.789	817.36	DIMSDSNY[+80.0]VVR	sp|P36888|FLT3_HUMAN	y6	light	23.6	3	sp|P36888|FLT3_HUMAN.DIMSDSNY[Pho]VVR.+2y6.light	FLT3 (Y842)	+2	quantification	unambiguous
689.789	730.328	DIMSDSNY[+80.0]VVR	sp|P36888|FLT3_HUMAN	y5	light	23.6	4	sp|P36888|FLT3_HUMAN.DIMSDSNY[Pho]VVR.+2y5.light	FLT3 (Y842)	+2	survey & quantification	unambiguous
689.789	229.118	DIMSDSNY[+80.0]VVR	sp|P36888|FLT3_HUMAN	b2	light	24.6	1	sp|P36888|FLT3_HUMAN.DIMSDSNY[Pho]VVR.+2b2.light	FLT3 (Y842)	+2	survey & quantification
702.791	827.369	DIM[+16.0]SDSNY[+80.0]VVR	sp|P36888|FLT3_HUMAN	y6	heavy	24.8	1	sp|P36888|FLT3_HUMAN.DIM[Oxi]SDSNY[Pho]VVR.+2y6.heavy	FLT3 (Y842)	+2	survey & quantification	unambiguous
702.791	740.337	DIM[+16.0]SDSNY[+80.0]VVR	sp|P36888|FLT3_HUMAN	y5	heavy	23.8	4	sp|P36888|FLT3_HUMAN.DIM[Oxi]SDSNY[Pho]VVR.+2y5.heavy	FLT3 (Y842)	+2	survey & quantification	unambiguous
702.791	383.264	DIM[+16.0]SDSNY[+80.0]VVR	sp|P36888|FLT3_HUMAN	y3	heavy	21.8	3	sp|P36888|FLT3_HUMAN.DIM[Oxi]SDSNY[Pho]VVR.+2y3.heavy	FLT3 (Y842)	+2	quantification
702.791	229.118	DIM[+16.0]SDSNY[+80.0]VVR	sp|P36888|FLT3_HUMAN	b2	heavy	30.8	2	sp|P36888|FLT3_HUMAN.DIM[Oxi]SDSNY[Pho]VVR.+2b2.heavy	FLT3 (Y842)	+2	survey & quantification
697.787	817.36	DIM[+16.0]SDSNY[+80.0]VVR	sp|P36888|FLT3_HUMAN	y6	light	24.8	1	sp|P36888|FLT3_HUMAN.DIM[Oxi]SDSNY[Pho]VVR.+2y6.light	FLT3 (Y842)	+2	survey & quantification	unambiguous
697.787	730.328	DIM[+16.0]SDSNY[+80.0]VVR	sp|P36888|FLT3_HUMAN	y5	light	23.8	4	sp|P36888|FLT3_HUMAN.DIM[Oxi]SDSNY[Pho]VVR.+2y5.light	FLT3 (Y842)	+2	survey & quantification	unambiguous
697.787	373.256	DIM[+16.0]SDSNY[+80.0]VVR	sp|P36888|FLT3_HUMAN	y3	light	21.8	3	sp|P36888|FLT3_HUMAN.DIM[Oxi]SDSNY[Pho]VVR.+2y3.light	FLT3 (Y842)	+2	quantification
697.787	229.118	DIM[+16.0]SDSNY[+80.0]VVR	sp|P36888|FLT3_HUMAN	b2	light	30.8	2	sp|P36888|FLT3_HUMAN.DIM[Oxi]SDSNY[Pho]VVR.+2b2.light	FLT3 (Y842)	+2	survey & quantification
623.268	789.331	DINNIDY[+80.0]YK	sp|P21802|FGFR2_HUMAN	y5	heavy	21.5	3	sp|P21802|FGFR2_HUMAN.DINNIDY[Pho]YK.+2y5.heavy	FGFR2 (Y656)	+2	quantification
623.268	676.247	DINNIDY[+80.0]YK	sp|P21802|FGFR2_HUMAN	y4	heavy	19.5	1	sp|P21802|FGFR2_HUMAN.DINNIDY[Pho]YK.+2y4.heavy	FGFR2 (Y656)	+2	survey & quantification
623.268	561.22	DINNIDY[+80.0]YK	sp|P21802|FGFR2_HUMAN	y3	heavy	22.5	4	sp|P21802|FGFR2_HUMAN.DINNIDY[Pho]YK.+2y3.heavy	FGFR2 (Y656)	+2	quantification
623.268	318.19	DINNIDY[+80.0]YK	sp|P21802|FGFR2_HUMAN	y2	heavy	20.5	6	sp|P21802|FGFR2_HUMAN.DINNIDY[Pho]YK.+2y2.heavy	FGFR2 (Y656)	+2	survey & quantification	unambiguous
623.268	457.204	DINNIDY[+80.0]YK	sp|P21802|FGFR2_HUMAN	b4	heavy	19.5	5	sp|P21802|FGFR2_HUMAN.DINNIDY[Pho]YK.+2b4.heavy	FGFR2 (Y656)	+2	quantification
623.268	229.118	DINNIDY[+80.0]YK	sp|P21802|FGFR2_HUMAN	b2	heavy	19.5	2	sp|P21802|FGFR2_HUMAN.DINNIDY[Pho]YK.+2b2.heavy	FGFR2 (Y656)	+2	survey & quantification
619.26	781.317	DINNIDY[+80.0]YK	sp|P21802|FGFR2_HUMAN	y5	light	21.5	3	sp|P21802|FGFR2_HUMAN.DINNIDY[Pho]YK.+2y5.light	FGFR2 (Y656)	+2	quantification
619.26	668.233	DINNIDY[+80.0]YK	sp|P21802|FGFR2_HUMAN	y4	light	19.5	1	sp|P21802|FGFR2_HUMAN.DINNIDY[Pho]YK.+2y4.light	FGFR2 (Y656)	+2	survey & quantification
619.26	553.206	DINNIDY[+80.0]YK	sp|P21802|FGFR2_HUMAN	y3	light	22.5	4	sp|P21802|FGFR2_HUMAN.DINNIDY[Pho]YK.+2y3.light	FGFR2 (Y656)	+2	quantification
619.26	310.176	DINNIDY[+80.0]YK	sp|P21802|FGFR2_HUMAN	y2	light	20.5	6	sp|P21802|FGFR2_HUMAN.DINNIDY[Pho]YK.+2y2.light	FGFR2 (Y656)	+2	survey & quantification	unambiguous
619.26	457.204	DINNIDY[+80.0]YK	sp|P21802|FGFR2_HUMAN	b4	light	19.5	5	sp|P21802|FGFR2_HUMAN.DINNIDY[Pho]YK.+2b4.light	FGFR2 (Y656)	+2	quantification
619.26	229.118	DINNIDY[+80.0]YK	sp|P21802|FGFR2_HUMAN	b2	light	19.5	2	sp|P21802|FGFR2_HUMAN.DINNIDY[Pho]YK.+2b2.light	FGFR2 (Y656)	+2	survey & quantification
663.251	756.213	DINNIDY[+80.0]Y[+80.0]K	sp|P21802|FGFR2_HUMAN	y4	heavy	20.7	1	sp|P21802|FGFR2_HUMAN.DINNIDY[Pho]Y[Pho]K.+2y4.heavy	FGFR2 (Y656/Y657)	+2	survey & quantification	both potential sites phosphorylated
663.251	641.186	DINNIDY[+80.0]Y[+80.0]K	sp|P21802|FGFR2_HUMAN	y3	heavy	27.7	3	sp|P21802|FGFR2_HUMAN.DINNIDY[Pho]Y[Pho]K.+2y3.heavy	FGFR2 (Y656/Y657)	+2	survey & quantification	both potential sites phosphorylated
663.251	398.157	DINNIDY[+80.0]Y[+80.0]K	sp|P21802|FGFR2_HUMAN	y2	heavy	31.7	4	sp|P21802|FGFR2_HUMAN.DINNIDY[Pho]Y[Pho]K.+2y2.heavy	FGFR2 (Y656/Y657)	+2	quantification	both potential sites phosphorylated
663.251	229.118	DINNIDY[+80.0]Y[+80.0]K	sp|P21802|FGFR2_HUMAN	b2	heavy	24.7	2	sp|P21802|FGFR2_HUMAN.DINNIDY[Pho]Y[Pho]K.+2b2.heavy	FGFR2 (Y656/Y657)	+2	survey & quantification	both potential sites phosphorylated
659.244	748.199	DINNIDY[+80.0]Y[+80.0]K	sp|P21802|FGFR2_HUMAN	y4	light	20.7	1	sp|P21802|FGFR2_HUMAN.DINNIDY[Pho]Y[Pho]K.+2y4.light	FGFR2 (Y656/Y657)	+2	survey & quantification	both potential sites phosphorylated
659.244	633.172	DINNIDY[+80.0]Y[+80.0]K	sp|P21802|FGFR2_HUMAN	y3	light	27.7	3	sp|P21802|FGFR2_HUMAN.DINNIDY[Pho]Y[Pho]K.+2y3.light	FGFR2 (Y656/Y657)	+2	survey & quantification	both potential sites phosphorylated
659.244	390.142	DINNIDY[+80.0]Y[+80.0]K	sp|P21802|FGFR2_HUMAN	y2	light	31.7	4	sp|P21802|FGFR2_HUMAN.DINNIDY[Pho]Y[Pho]K.+2y2.light	FGFR2 (Y656/Y657)	+2	quantification	both potential sites phosphorylated
659.244	229.118	DINNIDY[+80.0]Y[+80.0]K	sp|P21802|FGFR2_HUMAN	b2	light	24.7	2	sp|P21802|FGFR2_HUMAN.DINNIDY[Pho]Y[Pho]K.+2b2.light	FGFR2 (Y656/Y657)	+2	survey & quantification	both potential sites phosphorylated
623.268	1017.42	DINNIDYY[+80.0]K	sp|P21802|FGFR2_HUMAN	y7	heavy	19.5	2	sp|P21802|FGFR2_HUMAN.DINNIDYY[Pho]K.+2y7.heavy	FGFR2 (Y657)	+2	quantification
623.268	789.331	DINNIDYY[+80.0]K	sp|P21802|FGFR2_HUMAN	y5	heavy	20.5	4	sp|P21802|FGFR2_HUMAN.DINNIDYY[Pho]K.+2y5.heavy	FGFR2 (Y657)	+2	quantification
623.268	676.247	DINNIDYY[+80.0]K	sp|P21802|FGFR2_HUMAN	y4	heavy	19.5	1	sp|P21802|FGFR2_HUMAN.DINNIDYY[Pho]K.+2y4.heavy	FGFR2 (Y657)	+2	survey & quantification
623.268	561.22	DINNIDYY[+80.0]K	sp|P21802|FGFR2_HUMAN	y3	heavy	25.5	3	sp|P21802|FGFR2_HUMAN.DINNIDYY[Pho]K.+2y3.heavy	FGFR2 (Y657)	+2	quantification
623.268	398.157	DINNIDYY[+80.0]K	sp|P21802|FGFR2_HUMAN	y2	heavy	29.5	3	sp|P21802|FGFR2_HUMAN.DINNIDYY[Pho]K.+2y2.heavy	FGFR2 (Y657)	+2	survey & quantification	unambiguous
623.268	229.118	DINNIDYY[+80.0]K	sp|P21802|FGFR2_HUMAN	b2	heavy	22.5	1	sp|P21802|FGFR2_HUMAN.DINNIDYY[Pho]K.+2b2.heavy	FGFR2 (Y657)	+2	survey & quantification
619.26	1009.4	DINNIDYY[+80.0]K	sp|P21802|FGFR2_HUMAN	y7	light	19.5	2	sp|P21802|FGFR2_HUMAN.DINNIDYY[Pho]K.+2y7.light	FGFR2 (Y657)	+2	quantification
619.26	781.317	DINNIDYY[+80.0]K	sp|P21802|FGFR2_HUMAN	y5	light	20.5	4	sp|P21802|FGFR2_HUMAN.DINNIDYY[Pho]K.+2y5.light	FGFR2 (Y657)	+2	quantification
619.26	668.233	DINNIDYY[+80.0]K	sp|P21802|FGFR2_HUMAN	y4	light	19.5	1	sp|P21802|FGFR2_HUMAN.DINNIDYY[Pho]K.+2y4.light	FGFR2 (Y657)	+2	survey & quantification
619.26	553.206	DINNIDYY[+80.0]K	sp|P21802|FGFR2_HUMAN	y3	light	25.5	3	sp|P21802|FGFR2_HUMAN.DINNIDYY[Pho]K.+2y3.light	FGFR2 (Y657)	+2	quantification
619.26	390.142	DINNIDYY[+80.0]K	sp|P21802|FGFR2_HUMAN	y2	light	29.5	3	sp|P21802|FGFR2_HUMAN.DINNIDYY[Pho]K.+2y2.light	FGFR2 (Y657)	+2	survey & quantification	unambiguous
619.26	229.118	DINNIDYY[+80.0]K	sp|P21802|FGFR2_HUMAN	b2	light	22.5	1	sp|P21802|FGFR2_HUMAN.DINNIDYY[Pho]K.+2b2.light	FGFR2 (Y657)	+2	survey & quantification
664.26	1099.4	DIY[+80.0]ETDYYR	sp|P08069|IGF1R_HUMAN	y7	heavy	21.7	1	sp|P08069|IGF1R_HUMAN.DIY[Pho]ETDYYR.+2y7.heavy	IGF1R (Y1161), InsR (Y1185)	+2	survey & quantification
664.26	856.371	DIY[+80.0]ETDYYR	sp|P08069|IGF1R_HUMAN	y6	heavy	22.7	3	sp|P08069|IGF1R_HUMAN.DIY[Pho]ETDYYR.+2y6.heavy	IGF1R (Y1161), InsR (Y1185)	+2	quantification	unambiguous
664.26	727.328	DIY[+80.0]ETDYYR	sp|P08069|IGF1R_HUMAN	y5	heavy	22.7	4	sp|P08069|IGF1R_HUMAN.DIY[Pho]ETDYYR.+2y5.heavy	IGF1R (Y1161), InsR (Y1185)	+2	quantification	unambiguous
664.26	626.281	DIY[+80.0]ETDYYR	sp|P08069|IGF1R_HUMAN	y4	heavy	20.7	7	sp|P08069|IGF1R_HUMAN.DIY[Pho]ETDYYR.+2y4.heavy	IGF1R (Y1161), InsR (Y1185)	+2	quantification	unambiguous
664.26	511.254	DIY[+80.0]ETDYYR	sp|P08069|IGF1R_HUMAN	y3	heavy	26.7	2	sp|P08069|IGF1R_HUMAN.DIY[Pho]ETDYYR.+2y3.heavy	IGF1R (Y1161), InsR (Y1185)	+2	survey & quantification	unambiguous
664.26	472.148	DIY[+80.0]ETDYYR	sp|P08069|IGF1R_HUMAN	b3	heavy	23.7	6	sp|P08069|IGF1R_HUMAN.DIY[Pho]ETDYYR.+2b3.heavy	IGF1R (Y1161), InsR (Y1185)	+2	quantification	unambiguous
664.26	229.118	DIY[+80.0]ETDYYR	sp|P08069|IGF1R_HUMAN	b2	heavy	22.7	5	sp|P08069|IGF1R_HUMAN.DIY[Pho]ETDYYR.+2b2.heavy	IGF1R (Y1161), InsR (Y1185)	+2	survey & quantification
659.255	1089.39	DIY[+80.0]ETDYYR	sp|P08069|IGF1R_HUMAN	y7	light	21.7	1	sp|P08069|IGF1R_HUMAN.DIY[Pho]ETDYYR.+2y7.light	IGF1R (Y1161), InsR (Y1185)	+2	survey & quantification
659.255	846.363	DIY[+80.0]ETDYYR	sp|P08069|IGF1R_HUMAN	y6	light	22.7	3	sp|P08069|IGF1R_HUMAN.DIY[Pho]ETDYYR.+2y6.light	IGF1R (Y1161), InsR (Y1185)	+2	quantification	unambiguous
659.255	717.32	DIY[+80.0]ETDYYR	sp|P08069|IGF1R_HUMAN	y5	light	22.7	4	sp|P08069|IGF1R_HUMAN.DIY[Pho]ETDYYR.+2y5.light	IGF1R (Y1161), InsR (Y1185)	+2	quantification	unambiguous
659.255	616.273	DIY[+80.0]ETDYYR	sp|P08069|IGF1R_HUMAN	y4	light	20.7	7	sp|P08069|IGF1R_HUMAN.DIY[Pho]ETDYYR.+2y4.light	IGF1R (Y1161), InsR (Y1185)	+2	quantification	unambiguous
659.255	501.246	DIY[+80.0]ETDYYR	sp|P08069|IGF1R_HUMAN	y3	light	26.7	2	sp|P08069|IGF1R_HUMAN.DIY[Pho]ETDYYR.+2y3.light	IGF1R (Y1161), InsR (Y1185)	+2	survey & quantification	unambiguous
659.255	472.148	DIY[+80.0]ETDYYR	sp|P08069|IGF1R_HUMAN	b3	light	23.7	6	sp|P08069|IGF1R_HUMAN.DIY[Pho]ETDYYR.+2b3.light	IGF1R (Y1161), InsR (Y1185)	+2	quantification	unambiguous
659.255	229.118	DIY[+80.0]ETDYYR	sp|P08069|IGF1R_HUMAN	b2	light	22.7	5	sp|P08069|IGF1R_HUMAN.DIY[Pho]ETDYYR.+2b2.light	IGF1R (Y1161), InsR (Y1185)	+2	survey & quantification
664.26	1099.4	DIYETDY[+80.0]YR	sp|P08069|IGF1R_HUMAN	y7	heavy	20.7	1	sp|P08069|IGF1R_HUMAN.DIYETDY[Pho]YR.+2y7.heavy	IGF1R (Y1165), InsR (Y1189)	+2	survey & quantification
664.26	936.337	DIYETDY[+80.0]YR	sp|P08069|IGF1R_HUMAN	y6	heavy	19.7	4	sp|P08069|IGF1R_HUMAN.DIYETDY[Pho]YR.+2y6.heavy	IGF1R (Y1165), InsR (Y1189)	+2	quantification
664.26	706.247	DIYETDY[+80.0]YR	sp|P08069|IGF1R_HUMAN	y4	heavy	22.7	2	sp|P08069|IGF1R_HUMAN.DIYETDY[Pho]YR.+2y4.heavy	IGF1R (Y1165), InsR (Y1189)	+2	quantification
664.26	591.22	DIYETDY[+80.0]YR	sp|P08069|IGF1R_HUMAN	y3	heavy	26.7	5	sp|P08069|IGF1R_HUMAN.DIYETDY[Pho]YR.+2y3.heavy	IGF1R (Y1165), InsR (Y1189)	+2	quantification
664.26	348.191	DIYETDY[+80.0]YR	sp|P08069|IGF1R_HUMAN	y2	heavy	25.7	6	sp|P08069|IGF1R_HUMAN.DIYETDY[Pho]YR.+2y2.heavy	IGF1R (Y1165), InsR (Y1189)	+2	survey & quantification	unambiguous
664.26	229.118	DIYETDY[+80.0]YR	sp|P08069|IGF1R_HUMAN	b2	heavy	23.7	3	sp|P08069|IGF1R_HUMAN.DIYETDY[Pho]YR.+2b2.heavy	IGF1R (Y1165), InsR (Y1189)	+2	survey & quantification
659.255	1089.39	DIYETDY[+80.0]YR	sp|P08069|IGF1R_HUMAN	y7	light	20.7	1	sp|P08069|IGF1R_HUMAN.DIYETDY[Pho]YR.+2y7.light	IGF1R (Y1165), InsR (Y1189)	+2	survey & quantification
659.255	926.329	DIYETDY[+80.0]YR	sp|P08069|IGF1R_HUMAN	y6	light	19.7	4	sp|P08069|IGF1R_HUMAN.DIYETDY[Pho]YR.+2y6.light	IGF1R (Y1165), InsR (Y1189)	+2	quantification
659.255	696.239	DIYETDY[+80.0]YR	sp|P08069|IGF1R_HUMAN	y4	light	22.7	2	sp|P08069|IGF1R_HUMAN.DIYETDY[Pho]YR.+2y4.light	IGF1R (Y1165), InsR (Y1189)	+2	quantification
659.255	581.212	DIYETDY[+80.0]YR	sp|P08069|IGF1R_HUMAN	y3	light	26.7	5	sp|P08069|IGF1R_HUMAN.DIYETDY[Pho]YR.+2y3.light	IGF1R (Y1165), InsR (Y1189)	+2	quantification
659.255	338.182	DIYETDY[+80.0]YR	sp|P08069|IGF1R_HUMAN	y2	light	25.7	6	sp|P08069|IGF1R_HUMAN.DIYETDY[Pho]YR.+2y2.light	IGF1R (Y1165), InsR (Y1189)	+2	survey & quantification	unambiguous
659.255	229.118	DIYETDY[+80.0]YR	sp|P08069|IGF1R_HUMAN	b2	light	23.7	3	sp|P08069|IGF1R_HUMAN.DIYETDY[Pho]YR.+2b2.light	IGF1R (Y1165), InsR (Y1189)	+2	survey & quantification
664.26	1099.4	DIYETDYY[+80.0]R	sp|P08069|IGF1R_HUMAN	y7	heavy	19.7	2	sp|P08069|IGF1R_HUMAN.DIYETDYY[Pho]R.+2y7.heavy	IGF1R (Y1166), InsR (Y1190)	+2	survey & quantification
664.26	936.337	DIYETDYY[+80.0]R	sp|P08069|IGF1R_HUMAN	y6	heavy	20.7	6	sp|P08069|IGF1R_HUMAN.DIYETDYY[Pho]R.+2y6.heavy	IGF1R (Y1166), InsR (Y1190)	+2	quantification
664.26	807.295	DIYETDYY[+80.0]R	sp|P08069|IGF1R_HUMAN	y5	heavy	21.7	1	sp|P08069|IGF1R_HUMAN.DIYETDYY[Pho]R.+2y5.heavy	IGF1R (Y1166), InsR (Y1190)	+2	survey & quantification
664.26	706.247	DIYETDYY[+80.0]R	sp|P08069|IGF1R_HUMAN	y4	heavy	19.7	4	sp|P08069|IGF1R_HUMAN.DIYETDYY[Pho]R.+2y4.heavy	IGF1R (Y1166), InsR (Y1190)	+2	quantification
664.26	591.22	DIYETDYY[+80.0]R	sp|P08069|IGF1R_HUMAN	y3	heavy	26.7	3	sp|P08069|IGF1R_HUMAN.DIYETDYY[Pho]R.+2y3.heavy	IGF1R (Y1166), InsR (Y1190)	+2	quantification
664.26	428.157	DIYETDYY[+80.0]R	sp|P08069|IGF1R_HUMAN	y2	heavy	23.7	7	sp|P08069|IGF1R_HUMAN.DIYETDYY[Pho]R.+2y2.heavy	IGF1R (Y1166), InsR (Y1190)	+2	survey & quantification	unambiguous
664.26	229.118	DIYETDYY[+80.0]R	sp|P08069|IGF1R_HUMAN	b2	heavy	20.7	5	sp|P08069|IGF1R_HUMAN.DIYETDYY[Pho]R.+2b2.heavy	IGF1R (Y1166), InsR (Y1190)	+2	quantification
659.255	1089.39	DIYETDYY[+80.0]R	sp|P08069|IGF1R_HUMAN	y7	light	19.7	2	sp|P08069|IGF1R_HUMAN.DIYETDYY[Pho]R.+2y7.light	IGF1R (Y1166), InsR (Y1190)	+2	survey & quantification
659.255	926.329	DIYETDYY[+80.0]R	sp|P08069|IGF1R_HUMAN	y6	light	20.7	6	sp|P08069|IGF1R_HUMAN.DIYETDYY[Pho]R.+2y6.light	IGF1R (Y1166), InsR (Y1190)	+2	quantification
659.255	797.287	DIYETDYY[+80.0]R	sp|P08069|IGF1R_HUMAN	y5	light	21.7	1	sp|P08069|IGF1R_HUMAN.DIYETDYY[Pho]R.+2y5.light	IGF1R (Y1166), InsR (Y1190)	+2	survey & quantification
659.255	696.239	DIYETDYY[+80.0]R	sp|P08069|IGF1R_HUMAN	y4	light	19.7	4	sp|P08069|IGF1R_HUMAN.DIYETDYY[Pho]R.+2y4.light	IGF1R (Y1166), InsR (Y1190)	+2	quantification
659.255	581.212	DIYETDYY[+80.0]R	sp|P08069|IGF1R_HUMAN	y3	light	26.7	3	sp|P08069|IGF1R_HUMAN.DIYETDYY[Pho]R.+2y3.light	IGF1R (Y1166), InsR (Y1190)	+2	quantification
659.255	418.149	DIYETDYY[+80.0]R	sp|P08069|IGF1R_HUMAN	y2	light	23.7	7	sp|P08069|IGF1R_HUMAN.DIYETDYY[Pho]R.+2y2.light	IGF1R (Y1166), InsR (Y1190)	+2	survey & quantification	unambiguous
659.255	229.118	DIYETDYY[+80.0]R	sp|P08069|IGF1R_HUMAN	b2	light	20.7	5	sp|P08069|IGF1R_HUMAN.DIYETDYY[Pho]R.+2b2.light	IGF1R (Y1166), InsR (Y1190)	+2	quantification
643.254	1057.39	DIY[+80.0]STDYYR	sp|P04629|NTRK1_HUMAN	y7	heavy	20.1	1	sp|P04629|NTRK1_HUMAN.DIY[Pho]STDYYR.+2y7.heavy	TrkA (Y676)	+2	survey & quantification
643.254	814.361	DIY[+80.0]STDYYR	sp|P04629|NTRK1_HUMAN	y6	heavy	23.1	2	sp|P04629|NTRK1_HUMAN.DIY[Pho]STDYYR.+2y6.heavy	TrkA (Y676)	+2	survey & quantification	unambiguous
643.254	727.328	DIY[+80.0]STDYYR	sp|P04629|NTRK1_HUMAN	y5	heavy	23.1	6	sp|P04629|NTRK1_HUMAN.DIY[Pho]STDYYR.+2y5.heavy	TrkA (Y676)	+2	quantification
643.254	626.281	DIY[+80.0]STDYYR	sp|P04629|NTRK1_HUMAN	y4	heavy	22.1	7	sp|P04629|NTRK1_HUMAN.DIY[Pho]STDYYR.+2y4.heavy	TrkA (Y676)	+2	quantification
643.254	511.254	DIY[+80.0]STDYYR	sp|P04629|NTRK1_HUMAN	y3	heavy	26.1	3	sp|P04629|NTRK1_HUMAN.DIY[Pho]STDYYR.+2y3.heavy	TrkA (Y676)	+2	quantification
643.254	472.148	DIY[+80.0]STDYYR	sp|P04629|NTRK1_HUMAN	b3	heavy	21.1	4	sp|P04629|NTRK1_HUMAN.DIY[Pho]STDYYR.+2b3.heavy	TrkA (Y676)	+2	quantification	unambiguous
643.254	229.118	DIY[+80.0]STDYYR	sp|P04629|NTRK1_HUMAN	b2	heavy	22.1	5	sp|P04629|NTRK1_HUMAN.DIY[Pho]STDYYR.+2b2.heavy	TrkA (Y676)	+2	survey & quantification
638.25	1047.38	DIY[+80.0]STDYYR	sp|P04629|NTRK1_HUMAN	y7	light	20.1	1	sp|P04629|NTRK1_HUMAN.DIY[Pho]STDYYR.+2y7.light	TrkA (Y676)	+2	survey & quantification
638.25	804.352	DIY[+80.0]STDYYR	sp|P04629|NTRK1_HUMAN	y6	light	23.1	2	sp|P04629|NTRK1_HUMAN.DIY[Pho]STDYYR.+2y6.light	TrkA (Y676)	+2	survey & quantification	unambiguous
638.25	717.32	DIY[+80.0]STDYYR	sp|P04629|NTRK1_HUMAN	y5	light	23.1	6	sp|P04629|NTRK1_HUMAN.DIY[Pho]STDYYR.+2y5.light	TrkA (Y676)	+2	quantification
638.25	616.273	DIY[+80.0]STDYYR	sp|P04629|NTRK1_HUMAN	y4	light	22.1	7	sp|P04629|NTRK1_HUMAN.DIY[Pho]STDYYR.+2y4.light	TrkA (Y676)	+2	quantification
638.25	501.246	DIY[+80.0]STDYYR	sp|P04629|NTRK1_HUMAN	y3	light	26.1	3	sp|P04629|NTRK1_HUMAN.DIY[Pho]STDYYR.+2y3.light	TrkA (Y676)	+2	quantification
638.25	472.148	DIY[+80.0]STDYYR	sp|P04629|NTRK1_HUMAN	b3	light	21.1	4	sp|P04629|NTRK1_HUMAN.DIY[Pho]STDYYR.+2b3.light	TrkA (Y676)	+2	quantification	unambiguous
638.25	229.118	DIY[+80.0]STDYYR	sp|P04629|NTRK1_HUMAN	b2	light	22.1	5	sp|P04629|NTRK1_HUMAN.DIY[Pho]STDYYR.+2b2.light	TrkA (Y676)	+2	survey & quantification
643.254	1057.39	DIYSTDY[+80.0]YR	sp|P04629|NTRK1_HUMAN	y7	heavy	19.1	2	sp|P04629|NTRK1_HUMAN.DIYSTDY[Pho]YR.+2y7.heavy	TrkA (Y680)	+2	quantification
643.254	894.327	DIYSTDY[+80.0]YR	sp|P04629|NTRK1_HUMAN	y6	heavy	20.1	1	sp|P04629|NTRK1_HUMAN.DIYSTDY[Pho]YR.+2y6.heavy	TrkA (Y680)	+2	survey & quantification
643.254	807.295	DIYSTDY[+80.0]YR	sp|P04629|NTRK1_HUMAN	y5	heavy	21.1	3	sp|P04629|NTRK1_HUMAN.DIYSTDY[Pho]YR.+2y5.heavy	TrkA (Y680)	+2	quantification
643.254	706.247	DIYSTDY[+80.0]YR	sp|P04629|NTRK1_HUMAN	y4	heavy	19.1	5	sp|P04629|NTRK1_HUMAN.DIYSTDY[Pho]YR.+2y4.heavy	TrkA (Y680)	+2	quantification
643.254	591.22	DIYSTDY[+80.0]YR	sp|P04629|NTRK1_HUMAN	y3	heavy	26.1	6	sp|P04629|NTRK1_HUMAN.DIYSTDY[Pho]YR.+2y3.heavy	TrkA (Y680)	+2	quantification	combo unambiguous y2 and y3
643.254	348.191	DIYSTDY[+80.0]YR	sp|P04629|NTRK1_HUMAN	y2	heavy	19.1	7	sp|P04629|NTRK1_HUMAN.DIYSTDY[Pho]YR.+2y2.heavy	TrkA (Y680)	+2	survey & quantification	combo unambiguous y2 and y3
643.254	229.118	DIYSTDY[+80.0]YR	sp|P04629|NTRK1_HUMAN	b2	heavy	20.1	4	sp|P04629|NTRK1_HUMAN.DIYSTDY[Pho]YR.+2b2.heavy	TrkA (Y680)	+2	survey & quantification
638.25	1047.38	DIYSTDY[+80.0]YR	sp|P04629|NTRK1_HUMAN	y7	light	19.1	2	sp|P04629|NTRK1_HUMAN.DIYSTDY[Pho]YR.+2y7.light	TrkA (Y680)	+2	quantification
638.25	884.319	DIYSTDY[+80.0]YR	sp|P04629|NTRK1_HUMAN	y6	light	20.1	1	sp|P04629|NTRK1_HUMAN.DIYSTDY[Pho]YR.+2y6.light	TrkA (Y680)	+2	survey & quantification
638.25	797.287	DIYSTDY[+80.0]YR	sp|P04629|NTRK1_HUMAN	y5	light	21.1	3	sp|P04629|NTRK1_HUMAN.DIYSTDY[Pho]YR.+2y5.light	TrkA (Y680)	+2	quantification
638.25	696.239	DIYSTDY[+80.0]YR	sp|P04629|NTRK1_HUMAN	y4	light	19.1	5	sp|P04629|NTRK1_HUMAN.DIYSTDY[Pho]YR.+2y4.light	TrkA (Y680)	+2	quantification
638.25	581.212	DIYSTDY[+80.0]YR	sp|P04629|NTRK1_HUMAN	y3	light	26.1	6	sp|P04629|NTRK1_HUMAN.DIYSTDY[Pho]YR.+2y3.light	TrkA (Y680)	+2	quantification	combo unambiguous y2 and y3
638.25	338.182	DIYSTDY[+80.0]YR	sp|P04629|NTRK1_HUMAN	y2	light	19.1	7	sp|P04629|NTRK1_HUMAN.DIYSTDY[Pho]YR.+2y2.light	TrkA (Y680)	+2	survey & quantification	combo unambiguous y2 and y3
638.25	229.118	DIYSTDY[+80.0]YR	sp|P04629|NTRK1_HUMAN	b2	light	20.1	4	sp|P04629|NTRK1_HUMAN.DIYSTDY[Pho]YR.+2b2.light	TrkA (Y680)	+2	survey & quantification
643.254	1057.39	DIYSTDYY[+80.0]R	sp|P04629|NTRK1_HUMAN	y7	heavy	19.1	2	sp|P04629|NTRK1_HUMAN.DIYSTDYY[Pho]R.+2y7.heavy	TrkA (Y681)	+2	quantification
643.254	894.327	DIYSTDYY[+80.0]R	sp|P04629|NTRK1_HUMAN	y6	heavy	19.1	1	sp|P04629|NTRK1_HUMAN.DIYSTDYY[Pho]R.+2y6.heavy	TrkA (Y681)	+2	survey & quantification
643.254	807.295	DIYSTDYY[+80.0]R	sp|P04629|NTRK1_HUMAN	y5	heavy	20.1	3	sp|P04629|NTRK1_HUMAN.DIYSTDYY[Pho]R.+2y5.heavy	TrkA (Y681)	+2	quantification
643.254	706.247	DIYSTDYY[+80.0]R	sp|P04629|NTRK1_HUMAN	y4	heavy	20.1	5	sp|P04629|NTRK1_HUMAN.DIYSTDYY[Pho]R.+2y4.heavy	TrkA (Y681)	+2	quantification	combo unambiguous y2 and y4
643.254	428.157	DIYSTDYY[+80.0]R	sp|P04629|NTRK1_HUMAN	y2	heavy	22.1	6	sp|P04629|NTRK1_HUMAN.DIYSTDYY[Pho]R.+2y2.heavy	TrkA (Y681)	+2	survey & quantification	combo unambiguous y2 and y4
643.254	229.118	DIYSTDYY[+80.0]R	sp|P04629|NTRK1_HUMAN	b2	heavy	20.1	4	sp|P04629|NTRK1_HUMAN.DIYSTDYY[Pho]R.+2b2.heavy	TrkA (Y681)	+2	survey & quantification
638.25	1047.38	DIYSTDYY[+80.0]R	sp|P04629|NTRK1_HUMAN	y7	light	19.1	2	sp|P04629|NTRK1_HUMAN.DIYSTDYY[Pho]R.+2y7.light	TrkA (Y681)	+2	quantification
638.25	884.319	DIYSTDYY[+80.0]R	sp|P04629|NTRK1_HUMAN	y6	light	19.1	1	sp|P04629|NTRK1_HUMAN.DIYSTDYY[Pho]R.+2y6.light	TrkA (Y681)	+2	survey & quantification
638.25	797.287	DIYSTDYY[+80.0]R	sp|P04629|NTRK1_HUMAN	y5	light	20.1	3	sp|P04629|NTRK1_HUMAN.DIYSTDYY[Pho]R.+2y5.light	TrkA (Y681)	+2	quantification
638.25	696.239	DIYSTDYY[+80.0]R	sp|P04629|NTRK1_HUMAN	y4	light	20.1	5	sp|P04629|NTRK1_HUMAN.DIYSTDYY[Pho]R.+2y4.light	TrkA (Y681)	+2	quantification	combo unambiguous y2 and y4
638.25	418.149	DIYSTDYY[+80.0]R	sp|P04629|NTRK1_HUMAN	y2	light	22.1	6	sp|P04629|NTRK1_HUMAN.DIYSTDYY[Pho]R.+2y2.light	TrkA (Y681)	+2	survey & quantification	combo unambiguous y2 and y4
638.25	229.118	DIYSTDYY[+80.0]R	sp|P04629|NTRK1_HUMAN	b2	light	20.1	4	sp|P04629|NTRK1_HUMAN.DIYSTDYY[Pho]R.+2b2.light	TrkA (Y681)	+2	survey & quantification
427.67	370.156	DPDY[+80.0]VR	sp|P35968|VGFR2_HUMAN	y5+2	heavy	17.6	1	sp|P35968|VGFR2_HUMAN.DPDY[Pho]VR.+2y5+2.heavy	KDR/VEGFR2 (Y1059), FLT4 (Y1068)	+2	survey & quantification	only one potential phosphorylation site
427.67	642.252	DPDY[+80.0]VR	sp|P35968|VGFR2_HUMAN	y4	heavy	17.6	2	sp|P35968|VGFR2_HUMAN.DPDY[Pho]VR.+2y4.heavy	KDR/VEGFR2 (Y1059), FLT4 (Y1068)	+2	survey & quantification	only one potential phosphorylation site
427.67	527.225	DPDY[+80.0]VR	sp|P35968|VGFR2_HUMAN	y3	heavy	18.6	3	sp|P35968|VGFR2_HUMAN.DPDY[Pho]VR.+2y3.heavy	KDR/VEGFR2 (Y1059), FLT4 (Y1068)	+2	survey & quantification	only one potential phosphorylation site
427.67	284.196	DPDY[+80.0]VR	sp|P35968|VGFR2_HUMAN	y2	heavy	17.6	4	sp|P35968|VGFR2_HUMAN.DPDY[Pho]VR.+2y2.heavy	KDR/VEGFR2 (Y1059), FLT4 (Y1068)	+2	quantification	only one potential phosphorylation site
422.665	365.152	DPDY[+80.0]VR	sp|P35968|VGFR2_HUMAN	y5+2	light	17.6	1	sp|P35968|VGFR2_HUMAN.DPDY[Pho]VR.+2y5+2.light	KDR/VEGFR2 (Y1059), FLT4 (Y1068)	+2	survey & quantification	only one potential phosphorylation site
422.665	632.244	DPDY[+80.0]VR	sp|P35968|VGFR2_HUMAN	y4	light	17.6	2	sp|P35968|VGFR2_HUMAN.DPDY[Pho]VR.+2y4.light	KDR/VEGFR2 (Y1059), FLT4 (Y1068)	+2	survey & quantification	only one potential phosphorylation site
422.665	517.217	DPDY[+80.0]VR	sp|P35968|VGFR2_HUMAN	y3	light	18.6	3	sp|P35968|VGFR2_HUMAN.DPDY[Pho]VR.+2y3.light	KDR/VEGFR2 (Y1059), FLT4 (Y1068)	+2	survey & quantification	only one potential phosphorylation site
422.665	274.187	DPDY[+80.0]VR	sp|P35968|VGFR2_HUMAN	y2	light	17.6	4	sp|P35968|VGFR2_HUMAN.DPDY[Pho]VR.+2y2.light	KDR/VEGFR2 (Y1059), FLT4 (Y1068)	+2	quantification	only one potential phosphorylation site
457.691	598.273	DSNY[+80.0]ISK	sp|P09619|PGFRB_HUMAN	y4	heavy	17.5	2	sp|P09619|PGFRB_HUMAN.DSNY[Pho]ISK.+2y4.heavy	PDGFRβ (Y857)	+2	survey & quantification	combo unambiguos: b2&y2, b2&y3, y2&y4, y3&y4
457.691	355.243	DSNY[+80.0]ISK	sp|P09619|PGFRB_HUMAN	y3	heavy	16.5	4	sp|P09619|PGFRB_HUMAN.DSNY[Pho]ISK.+2y3.heavy	PDGFRβ (Y857)	+2	quantification	combo unambiguos: b2&y2, b2&y3, y2&y4, y3&y4
457.691	242.159	DSNY[+80.0]ISK	sp|P09619|PGFRB_HUMAN	y2	heavy	20.5	1	sp|P09619|PGFRB_HUMAN.DSNY[Pho]ISK.+2y2.heavy	PDGFRβ (Y857)	+2	survey & quantification	combo unambiguos: b2&y2, b2&y3, y2&y4, y3&y4
457.691	203.066	DSNY[+80.0]ISK	sp|P09619|PGFRB_HUMAN	b2	heavy	16.5	3	sp|P09619|PGFRB_HUMAN.DSNY[Pho]ISK.+2b2.heavy	PDGFRβ (Y857)	+2	survey & quantification	combo unambiguos: b2&y2, b2&y3, y2&y4, y3&y4
453.684	590.259	DSNY[+80.0]ISK	sp|P09619|PGFRB_HUMAN	y4	light	17.5	2	sp|P09619|PGFRB_HUMAN.DSNY[Pho]ISK.+2y4.light	PDGFRβ (Y857)	+2	survey & quantification	combo unambiguos: b2&y2, b2&y3, y2&y4, y3&y4
453.684	347.229	DSNY[+80.0]ISK	sp|P09619|PGFRB_HUMAN	y3	light	16.5	4	sp|P09619|PGFRB_HUMAN.DSNY[Pho]ISK.+2y3.light	PDGFRβ (Y857)	+2	quantification	combo unambiguos: b2&y2, b2&y3, y2&y4, y3&y4
453.684	234.145	DSNY[+80.0]ISK	sp|P09619|PGFRB_HUMAN	y2	light	20.5	1	sp|P09619|PGFRB_HUMAN.DSNY[Pho]ISK.+2y2.light	PDGFRβ (Y857)	+2	survey & quantification	combo unambiguos: b2&y2, b2&y3, y2&y4, y3&y4
453.684	203.066	DSNY[+80.0]ISK	sp|P09619|PGFRB_HUMAN	b2	light	16.5	3	sp|P09619|PGFRB_HUMAN.DSNY[Pho]ISK.+2b2.light	PDGFRβ (Y857)	+2	survey & quantification	combo unambiguos: b2&y2, b2&y3, y2&y4, y3&y4
627.768	676.247	DVHNLDY[+80.0]YK	sp|P22607|FGFR3_HUMAN	y4	heavy	22.6	3	sp|P22607|FGFR3_HUMAN.DVHNLDY[Pho]YK.+2y4.heavy	FGFR3 (Y647)	+2	quantification
627.768	561.22	DVHNLDY[+80.0]YK	sp|P22607|FGFR3_HUMAN	y3	heavy	23.6	2	sp|P22607|FGFR3_HUMAN.DVHNLDY[Pho]YK.+2y3.heavy	FGFR3 (Y647)	+2	survey & quantification
627.768	318.19	DVHNLDY[+80.0]YK	sp|P22607|FGFR3_HUMAN	y2	heavy	24.6	4	sp|P22607|FGFR3_HUMAN.DVHNLDY[Pho]YK.+2y2.heavy	FGFR3 (Y647)	+2	survey & quantification	unambiguous
627.768	352.162	DVHNLDY[+80.0]YK	sp|P22607|FGFR3_HUMAN	b3	heavy	24.6	1	sp|P22607|FGFR3_HUMAN.DVHNLDY[Pho]YK.+2b3.heavy	FGFR3 (Y647)	+2	survey & quantification
623.761	668.233	DVHNLDY[+80.0]YK	sp|P22607|FGFR3_HUMAN	y4	light	22.6	3	sp|P22607|FGFR3_HUMAN.DVHNLDY[Pho]YK.+2y4.light	FGFR3 (Y647)	+2	quantification
623.761	553.206	DVHNLDY[+80.0]YK	sp|P22607|FGFR3_HUMAN	y3	light	23.6	2	sp|P22607|FGFR3_HUMAN.DVHNLDY[Pho]YK.+2y3.light	FGFR3 (Y647)	+2	survey & quantification
623.761	310.176	DVHNLDY[+80.0]YK	sp|P22607|FGFR3_HUMAN	y2	light	24.6	4	sp|P22607|FGFR3_HUMAN.DVHNLDY[Pho]YK.+2y2.light	FGFR3 (Y647)	+2	survey & quantification	unambiguous
623.761	352.162	DVHNLDY[+80.0]YK	sp|P22607|FGFR3_HUMAN	b3	light	24.6	1	sp|P22607|FGFR3_HUMAN.DVHNLDY[Pho]YK.+2b3.light	FGFR3 (Y647)	+2	survey & quantification
667.751	869.297	DVHNLDY[+80.0]Y[+80.0]K	sp|P22607|FGFR3_HUMAN	y5	heavy	26.8	4	sp|P22607|FGFR3_HUMAN.DVHNLDY[Pho]Y[Pho]K.+2y5.heavy	FGFR3 (Y647/Y648)	+2	quantification	both potential sites phosphorylated
667.751	756.213	DVHNLDY[+80.0]Y[+80.0]K	sp|P22607|FGFR3_HUMAN	y4	heavy	26.8	3	sp|P22607|FGFR3_HUMAN.DVHNLDY[Pho]Y[Pho]K.+2y4.heavy	FGFR3 (Y647/Y648)	+2	survey & quantification	both potential sites phosphorylated
667.751	641.186	DVHNLDY[+80.0]Y[+80.0]K	sp|P22607|FGFR3_HUMAN	y3	heavy	27.8	2	sp|P22607|FGFR3_HUMAN.DVHNLDY[Pho]Y[Pho]K.+2y3.heavy	FGFR3 (Y647/Y648)	+2	survey & quantification	both potential sites phosphorylated
667.751	352.162	DVHNLDY[+80.0]Y[+80.0]K	sp|P22607|FGFR3_HUMAN	b3	heavy	26.8	1	sp|P22607|FGFR3_HUMAN.DVHNLDY[Pho]Y[Pho]K.+2b3.heavy	FGFR3 (Y647/Y648)	+2	survey & quantification	both potential sites phosphorylated
663.744	861.283	DVHNLDY[+80.0]Y[+80.0]K	sp|P22607|FGFR3_HUMAN	y5	light	26.8	4	sp|P22607|FGFR3_HUMAN.DVHNLDY[Pho]Y[Pho]K.+2y5.light	FGFR3 (Y647/Y648)	+2	quantification	both potential sites phosphorylated
663.744	748.199	DVHNLDY[+80.0]Y[+80.0]K	sp|P22607|FGFR3_HUMAN	y4	light	26.8	3	sp|P22607|FGFR3_HUMAN.DVHNLDY[Pho]Y[Pho]K.+2y4.light	FGFR3 (Y647/Y648)	+2	survey & quantification	both potential sites phosphorylated
663.744	633.172	DVHNLDY[+80.0]Y[+80.0]K	sp|P22607|FGFR3_HUMAN	y3	light	27.8	2	sp|P22607|FGFR3_HUMAN.DVHNLDY[Pho]Y[Pho]K.+2y3.light	FGFR3 (Y647/Y648)	+2	survey & quantification	both potential sites phosphorylated
663.744	352.162	DVHNLDY[+80.0]Y[+80.0]K	sp|P22607|FGFR3_HUMAN	b3	light	26.8	1	sp|P22607|FGFR3_HUMAN.DVHNLDY[Pho]Y[Pho]K.+2b3.light	FGFR3 (Y647/Y648)	+2	survey & quantification	both potential sites phosphorylated
667.768	1120.43	DVY[+80.0]EEDSYVK	sp|P07949|RET_HUMAN	y8	heavy	21.8	1	sp|P07949|RET_HUMAN.DVY[Pho]EEDSYVK.+2y8.heavy	RET (Y900)	+2	survey & quantification
667.768	877.403	DVY[+80.0]EEDSYVK	sp|P07949|RET_HUMAN	y7	heavy	22.8	3	sp|P07949|RET_HUMAN.DVY[Pho]EEDSYVK.+2y7.heavy	RET (Y900)	+2	quantification	unambiguous
667.768	748.36	DVY[+80.0]EEDSYVK	sp|P07949|RET_HUMAN	y6	heavy	23.8	6	sp|P07949|RET_HUMAN.DVY[Pho]EEDSYVK.+2y6.heavy	RET (Y900)	+2	quantification
667.768	504.291	DVY[+80.0]EEDSYVK	sp|P07949|RET_HUMAN	y4	heavy	25.8	4	sp|P07949|RET_HUMAN.DVY[Pho]EEDSYVK.+2y4.heavy	RET (Y900)	+2	quantification
667.768	458.132	DVY[+80.0]EEDSYVK	sp|P07949|RET_HUMAN	b3	heavy	23.8	5	sp|P07949|RET_HUMAN.DVY[Pho]EEDSYVK.+2b3.heavy	RET (Y900)	+2	survey & quantification	unambiguous
667.768	215.103	DVY[+80.0]EEDSYVK	sp|P07949|RET_HUMAN	b2	heavy	21.8	2	sp|P07949|RET_HUMAN.DVY[Pho]EEDSYVK.+2b2.heavy	RET (Y900)	+2	survey & quantification
663.76	1112.42	DVY[+80.0]EEDSYVK	sp|P07949|RET_HUMAN	y8	light	21.8	1	sp|P07949|RET_HUMAN.DVY[Pho]EEDSYVK.+2y8.light	RET (Y900)	+2	survey & quantification
663.76	869.389	DVY[+80.0]EEDSYVK	sp|P07949|RET_HUMAN	y7	light	22.8	3	sp|P07949|RET_HUMAN.DVY[Pho]EEDSYVK.+2y7.light	RET (Y900)	+2	quantification	unambiguous
663.76	740.346	DVY[+80.0]EEDSYVK	sp|P07949|RET_HUMAN	y6	light	23.8	6	sp|P07949|RET_HUMAN.DVY[Pho]EEDSYVK.+2y6.light	RET (Y900)	+2	quantification
663.76	496.277	DVY[+80.0]EEDSYVK	sp|P07949|RET_HUMAN	y4	light	25.8	4	sp|P07949|RET_HUMAN.DVY[Pho]EEDSYVK.+2y4.light	RET (Y900)	+2	quantification
663.76	458.132	DVY[+80.0]EEDSYVK	sp|P07949|RET_HUMAN	b3	light	23.8	5	sp|P07949|RET_HUMAN.DVY[Pho]EEDSYVK.+2b3.light	RET (Y900)	+2	survey & quantification	unambiguous
663.76	215.103	DVY[+80.0]EEDSYVK	sp|P07949|RET_HUMAN	b2	light	21.8	2	sp|P07949|RET_HUMAN.DVY[Pho]EEDSYVK.+2b2.light	RET (Y900)	+2	survey & quantification
707.751	584.257	DVY[+80.0]EEDSY[+80.0]VK	sp|P07949|RET_HUMAN	y4	heavy	26	3	sp|P07949|RET_HUMAN.DVY[Pho]EEDSY[Pho]VK.+2y4.heavy	RET (Y900/Y905)	+2	quantification	combo unambiguos: b3&y3, y3&y4
707.751	497.225	DVY[+80.0]EEDSY[+80.0]VK	sp|P07949|RET_HUMAN	y3	heavy	26	5	sp|P07949|RET_HUMAN.DVY[Pho]EEDSY[Pho]VK.+2y3.heavy	RET (Y900/Y905)	+2	survey & quantification	combo unambiguos: b3&y3, y3&y4
707.751	254.195	DVY[+80.0]EEDSY[+80.0]VK	sp|P07949|RET_HUMAN	y2	heavy	24	4	sp|P07949|RET_HUMAN.DVY[Pho]EEDSY[Pho]VK.+2y2.heavy	RET (Y900/Y905)	+2	quantification
707.751	458.132	DVY[+80.0]EEDSY[+80.0]VK	sp|P07949|RET_HUMAN	b3	heavy	22	2	sp|P07949|RET_HUMAN.DVY[Pho]EEDSY[Pho]VK.+2b3.heavy	RET (Y900/Y905)	+2	survey & quantification	combo unambiguos: b3&y3, y3&y4
707.751	215.103	DVY[+80.0]EEDSY[+80.0]VK	sp|P07949|RET_HUMAN	b2	heavy	23	1	sp|P07949|RET_HUMAN.DVY[Pho]EEDSY[Pho]VK.+2b2.heavy	RET (Y900/Y905)	+2	survey & quantification
703.744	576.243	DVY[+80.0]EEDSY[+80.0]VK	sp|P07949|RET_HUMAN	y4	light	26	3	sp|P07949|RET_HUMAN.DVY[Pho]EEDSY[Pho]VK.+2y4.light	RET (Y900/Y905)	+2	quantification	combo unambiguos: b3&y3, y3&y4
703.744	489.211	DVY[+80.0]EEDSY[+80.0]VK	sp|P07949|RET_HUMAN	y3	light	26	5	sp|P07949|RET_HUMAN.DVY[Pho]EEDSY[Pho]VK.+2y3.light	RET (Y900/Y905)	+2	survey & quantification	combo unambiguos: b3&y3, y3&y4
703.744	246.181	DVY[+80.0]EEDSY[+80.0]VK	sp|P07949|RET_HUMAN	y2	light	24	4	sp|P07949|RET_HUMAN.DVY[Pho]EEDSY[Pho]VK.+2y2.light	RET (Y900/Y905)	+2	quantification
703.744	458.132	DVY[+80.0]EEDSY[+80.0]VK	sp|P07949|RET_HUMAN	b3	light	22	2	sp|P07949|RET_HUMAN.DVY[Pho]EEDSY[Pho]VK.+2b3.light	RET (Y900/Y905)	+2	survey & quantification	combo unambiguos: b3&y3, y3&y4
703.744	215.103	DVY[+80.0]EEDSY[+80.0]VK	sp|P07949|RET_HUMAN	b2	light	23	1	sp|P07949|RET_HUMAN.DVY[Pho]EEDSY[Pho]VK.+2b2.light	RET (Y900/Y905)	+2	survey & quantification
667.768	1120.43	DVYEEDSY[+80.0]VK	sp|P07949|RET_HUMAN	y8	heavy	19.8	1	sp|P07949|RET_HUMAN.DVYEEDSY[Pho]VK.+2y8.heavy	RET (Y905)	+2	survey & quantification
667.768	699.284	DVYEEDSY[+80.0]VK	sp|P07949|RET_HUMAN	y5	heavy	21.8	3	sp|P07949|RET_HUMAN.DVYEEDSY[Pho]VK.+2y5.heavy	RET (Y905)	+2	quantification
667.768	584.257	DVYEEDSY[+80.0]VK	sp|P07949|RET_HUMAN	y4	heavy	25.8	4	sp|P07949|RET_HUMAN.DVYEEDSY[Pho]VK.+2y4.heavy	RET (Y905)	+2	quantification
667.768	497.225	DVYEEDSY[+80.0]VK	sp|P07949|RET_HUMAN	y3	heavy	22.8	5	sp|P07949|RET_HUMAN.DVYEEDSY[Pho]VK.+2y3.heavy	RET (Y905)	+2	survey & quantification	unambiguous
667.768	215.103	DVYEEDSY[+80.0]VK	sp|P07949|RET_HUMAN	b2	heavy	23.8	2	sp|P07949|RET_HUMAN.DVYEEDSY[Pho]VK.+2b2.heavy	RET (Y905)	+2	survey & quantification
663.76	1112.42	DVYEEDSY[+80.0]VK	sp|P07949|RET_HUMAN	y8	light	19.8	1	sp|P07949|RET_HUMAN.DVYEEDSY[Pho]VK.+2y8.light	RET (Y905)	+2	survey & quantification
663.76	691.27	DVYEEDSY[+80.0]VK	sp|P07949|RET_HUMAN	y5	light	21.8	3	sp|P07949|RET_HUMAN.DVYEEDSY[Pho]VK.+2y5.light	RET (Y905)	+2	quantification
663.76	576.243	DVYEEDSY[+80.0]VK	sp|P07949|RET_HUMAN	y4	light	25.8	4	sp|P07949|RET_HUMAN.DVYEEDSY[Pho]VK.+2y4.light	RET (Y905)	+2	quantification
663.76	489.211	DVYEEDSY[+80.0]VK	sp|P07949|RET_HUMAN	y3	light	22.8	5	sp|P07949|RET_HUMAN.DVYEEDSY[Pho]VK.+2y3.light	RET (Y905)	+2	survey & quantification	unambiguous
663.76	215.103	DVYEEDSY[+80.0]VK	sp|P07949|RET_HUMAN	b2	light	23.8	2	sp|P07949|RET_HUMAN.DVYEEDSY[Pho]VK.+2b2.light	RET (Y905)	+2	survey & quantification
657.252	1099.4	DVYETDY[+80.0]YR	sp|P14616|INSRR_HUMAN	y7	heavy	19.5	2	sp|P14616|INSRR_HUMAN.DVYETDY[Pho]YR.+2y7.heavy	IRR (Y1145)	+2	survey & quantification
657.252	936.337	DVYETDY[+80.0]YR	sp|P14616|INSRR_HUMAN	y6	heavy	19.5	5	sp|P14616|INSRR_HUMAN.DVYETDY[Pho]YR.+2y6.heavy	IRR (Y1145)	+2	quantification
657.252	807.295	DVYETDY[+80.0]YR	sp|P14616|INSRR_HUMAN	y5	heavy	22.5	1	sp|P14616|INSRR_HUMAN.DVYETDY[Pho]YR.+2y5.heavy	IRR (Y1145)	+2	survey & quantification
657.252	706.247	DVYETDY[+80.0]YR	sp|P14616|INSRR_HUMAN	y4	heavy	21.5	4	sp|P14616|INSRR_HUMAN.DVYETDY[Pho]YR.+2y4.heavy	IRR (Y1145)	+2	quantification
657.252	591.22	DVYETDY[+80.0]YR	sp|P14616|INSRR_HUMAN	y3	heavy	29.5	6	sp|P14616|INSRR_HUMAN.DVYETDY[Pho]YR.+2y3.heavy	IRR (Y1145)	+2	quantification	combo unambiguos: y2&y3
657.252	348.191	DVYETDY[+80.0]YR	sp|P14616|INSRR_HUMAN	y2	heavy	20.5	7	sp|P14616|INSRR_HUMAN.DVYETDY[Pho]YR.+2y2.heavy	IRR (Y1145)	+2	quantification	combo unambiguos: y2&y3
657.252	215.103	DVYETDY[+80.0]YR	sp|P14616|INSRR_HUMAN	b2	heavy	26.5	3	sp|P14616|INSRR_HUMAN.DVYETDY[Pho]YR.+2b2.heavy	IRR (Y1145)	+2	survey & quantification
652.248	1089.39	DVYETDY[+80.0]YR	sp|P14616|INSRR_HUMAN	y7	light	19.5	2	sp|P14616|INSRR_HUMAN.DVYETDY[Pho]YR.+2y7.light	IRR (Y1145)	+2	survey & quantification
652.248	926.329	DVYETDY[+80.0]YR	sp|P14616|INSRR_HUMAN	y6	light	19.5	5	sp|P14616|INSRR_HUMAN.DVYETDY[Pho]YR.+2y6.light	IRR (Y1145)	+2	quantification
652.248	797.287	DVYETDY[+80.0]YR	sp|P14616|INSRR_HUMAN	y5	light	22.5	1	sp|P14616|INSRR_HUMAN.DVYETDY[Pho]YR.+2y5.light	IRR (Y1145)	+2	survey & quantification
652.248	696.239	DVYETDY[+80.0]YR	sp|P14616|INSRR_HUMAN	y4	light	21.5	4	sp|P14616|INSRR_HUMAN.DVYETDY[Pho]YR.+2y4.light	IRR (Y1145)	+2	quantification
652.248	581.212	DVYETDY[+80.0]YR	sp|P14616|INSRR_HUMAN	y3	light	29.5	6	sp|P14616|INSRR_HUMAN.DVYETDY[Pho]YR.+2y3.light	IRR (Y1145)	+2	quantification	combo unambiguos: y2&y3
652.248	338.182	DVYETDY[+80.0]YR	sp|P14616|INSRR_HUMAN	y2	light	20.5	7	sp|P14616|INSRR_HUMAN.DVYETDY[Pho]YR.+2y2.light	IRR (Y1145)	+2	quantification	combo unambiguos: y2&y3
652.248	215.103	DVYETDY[+80.0]YR	sp|P14616|INSRR_HUMAN	b2	light	26.5	3	sp|P14616|INSRR_HUMAN.DVYETDY[Pho]YR.+2b2.light	IRR (Y1145)	+2	survey & quantification
697.235	590.187	DVYETDY[+80.0]Y[+80.0]R	sp|P14616|INSRR_HUMAN	y7+2	heavy	20.7	1	sp|P14616|INSRR_HUMAN.DVYETDY[Pho]Y[Pho]R.+2y7+2.heavy	IRR (Y1145/Y1146)	+2	survey & quantification
697.235	887.261	DVYETDY[+80.0]Y[+80.0]R	sp|P14616|INSRR_HUMAN	y5	heavy	22.7	2	sp|P14616|INSRR_HUMAN.DVYETDY[Pho]Y[Pho]R.+2y5.heavy	IRR (Y1145/Y1146)	+2	survey & quantification
697.235	786.213	DVYETDY[+80.0]Y[+80.0]R	sp|P14616|INSRR_HUMAN	y4	heavy	21.7	3	sp|P14616|INSRR_HUMAN.DVYETDY[Pho]Y[Pho]R.+2y4.heavy	IRR (Y1145/Y1146)	+2	quantification	unambiguous
697.235	671.187	DVYETDY[+80.0]Y[+80.0]R	sp|P14616|INSRR_HUMAN	y3	heavy	26.7	4	sp|P14616|INSRR_HUMAN.DVYETDY[Pho]Y[Pho]R.+2y3.heavy	IRR (Y1145/Y1146)	+2	survey & quantification	unambiguous
692.231	585.183	DVYETDY[+80.0]Y[+80.0]R	sp|P14616|INSRR_HUMAN	y7+2	light	20.7	1	sp|P14616|INSRR_HUMAN.DVYETDY[Pho]Y[Pho]R.+2y7+2.light	IRR (Y1145/Y1146)	+2	survey & quantification
692.231	877.253	DVYETDY[+80.0]Y[+80.0]R	sp|P14616|INSRR_HUMAN	y5	light	22.7	2	sp|P14616|INSRR_HUMAN.DVYETDY[Pho]Y[Pho]R.+2y5.light	IRR (Y1145/Y1146)	+2	survey & quantification
692.231	776.205	DVYETDY[+80.0]Y[+80.0]R	sp|P14616|INSRR_HUMAN	y4	light	21.7	3	sp|P14616|INSRR_HUMAN.DVYETDY[Pho]Y[Pho]R.+2y4.light	IRR (Y1145/Y1146)	+2	quantification	unambiguous
692.231	661.178	DVYETDY[+80.0]Y[+80.0]R	sp|P14616|INSRR_HUMAN	y3	light	26.7	4	sp|P14616|INSRR_HUMAN.DVYETDY[Pho]Y[Pho]R.+2y3.light	IRR (Y1145/Y1146)	+2	survey & quantification	unambiguous
657.252	1099.4	DVYETDYY[+80.0]R	sp|P14616|INSRR_HUMAN	y7	heavy	19.5	2	sp|P14616|INSRR_HUMAN.DVYETDYY[Pho]R.+2y7.heavy	IRR (Y1146)	+2	survey & quantification
657.252	936.337	DVYETDYY[+80.0]R	sp|P14616|INSRR_HUMAN	y6	heavy	19.5	5	sp|P14616|INSRR_HUMAN.DVYETDYY[Pho]R.+2y6.heavy	IRR (Y1146)	+2	quantification
657.252	807.295	DVYETDYY[+80.0]R	sp|P14616|INSRR_HUMAN	y5	heavy	21.5	1	sp|P14616|INSRR_HUMAN.DVYETDYY[Pho]R.+2y5.heavy	IRR (Y1146)	+2	survey & quantification
657.252	706.247	DVYETDYY[+80.0]R	sp|P14616|INSRR_HUMAN	y4	heavy	20.5	4	sp|P14616|INSRR_HUMAN.DVYETDYY[Pho]R.+2y4.heavy	IRR (Y1146)	+2	quantification
657.252	591.22	DVYETDYY[+80.0]R	sp|P14616|INSRR_HUMAN	y3	heavy	25.5	3	sp|P14616|INSRR_HUMAN.DVYETDYY[Pho]R.+2y3.heavy	IRR (Y1146)	+2	survey & quantification
657.252	214.582	DVYETDYY[+80.0]R	sp|P14616|INSRR_HUMAN	y2+2	heavy	31.5	6	sp|P14616|INSRR_HUMAN.DVYETDYY[Pho]R.+2y2+2.heavy	IRR (Y1146)	+2	quantification	unambiguous
652.248	1089.39	DVYETDYY[+80.0]R	sp|P14616|INSRR_HUMAN	y7	light	19.5	2	sp|P14616|INSRR_HUMAN.DVYETDYY[Pho]R.+2y7.light	IRR (Y1146)	+2	survey & quantification
652.248	926.329	DVYETDYY[+80.0]R	sp|P14616|INSRR_HUMAN	y6	light	19.5	5	sp|P14616|INSRR_HUMAN.DVYETDYY[Pho]R.+2y6.light	IRR (Y1146)	+2	quantification
652.248	797.287	DVYETDYY[+80.0]R	sp|P14616|INSRR_HUMAN	y5	light	21.5	1	sp|P14616|INSRR_HUMAN.DVYETDYY[Pho]R.+2y5.light	IRR (Y1146)	+2	survey & quantification
652.248	696.239	DVYETDYY[+80.0]R	sp|P14616|INSRR_HUMAN	y4	light	20.5	4	sp|P14616|INSRR_HUMAN.DVYETDYY[Pho]R.+2y4.light	IRR (Y1146)	+2	quantification
652.248	581.212	DVYETDYY[+80.0]R	sp|P14616|INSRR_HUMAN	y3	light	25.5	3	sp|P14616|INSRR_HUMAN.DVYETDYY[Pho]R.+2y3.light	IRR (Y1146)	+2	survey & quantification
652.248	209.578	DVYETDYY[+80.0]R	sp|P14616|INSRR_HUMAN	y2+2	light	31.5	6	sp|P14616|INSRR_HUMAN.DVYETDYY[Pho]R.+2y2+2.light	IRR (Y1146)	+2	quantification	unambiguous
636.246	1057.39	DVY[+80.0]STDYYR	sp|Q16620|NTRK2_HUMAN	y7	heavy	19.8	1	sp|Q16620|NTRK2_HUMAN.DVY[Pho]STDYYR.+2y7.heavy	TrkB (Y702), TrkC (Y705)	+2	survey & quantification
636.246	814.361	DVY[+80.0]STDYYR	sp|Q16620|NTRK2_HUMAN	y6	heavy	21.8	2	sp|Q16620|NTRK2_HUMAN.DVY[Pho]STDYYR.+2y6.heavy	TrkB (Y702), TrkC (Y705)	+2	survey & quantification
636.246	727.328	DVY[+80.0]STDYYR	sp|Q16620|NTRK2_HUMAN	y5	heavy	21.8	6	sp|Q16620|NTRK2_HUMAN.DVY[Pho]STDYYR.+2y5.heavy	TrkB (Y702), TrkC (Y705)	+2	quantification
636.246	511.254	DVY[+80.0]STDYYR	sp|Q16620|NTRK2_HUMAN	y3	heavy	25.8	4	sp|Q16620|NTRK2_HUMAN.DVY[Pho]STDYYR.+2y3.heavy	TrkB (Y702), TrkC (Y705)	+2	quantification
636.246	458.132	DVY[+80.0]STDYYR	sp|Q16620|NTRK2_HUMAN	b3	heavy	20.8	5	sp|Q16620|NTRK2_HUMAN.DVY[Pho]STDYYR.+2b3.heavy	TrkB (Y702), TrkC (Y705)	+2	quantification	unambiguous
636.246	215.103	DVY[+80.0]STDYYR	sp|Q16620|NTRK2_HUMAN	b2	heavy	21.8	3	sp|Q16620|NTRK2_HUMAN.DVY[Pho]STDYYR.+2b2.heavy	TrkB (Y702), TrkC (Y705)	+2	survey & quantification
631.242	1047.38	DVY[+80.0]STDYYR	sp|Q16620|NTRK2_HUMAN	y7	light	19.8	1	sp|Q16620|NTRK2_HUMAN.DVY[Pho]STDYYR.+2y7.light	TrkB (Y702), TrkC (Y705)	+2	survey & quantification
631.242	804.352	DVY[+80.0]STDYYR	sp|Q16620|NTRK2_HUMAN	y6	light	21.8	2	sp|Q16620|NTRK2_HUMAN.DVY[Pho]STDYYR.+2y6.light	TrkB (Y702), TrkC (Y705)	+2	survey & quantification
631.242	717.32	DVY[+80.0]STDYYR	sp|Q16620|NTRK2_HUMAN	y5	light	21.8	6	sp|Q16620|NTRK2_HUMAN.DVY[Pho]STDYYR.+2y5.light	TrkB (Y702), TrkC (Y705)	+2	quantification
631.242	501.246	DVY[+80.0]STDYYR	sp|Q16620|NTRK2_HUMAN	y3	light	25.8	4	sp|Q16620|NTRK2_HUMAN.DVY[Pho]STDYYR.+2y3.light	TrkB (Y702), TrkC (Y705)	+2	quantification
631.242	458.132	DVY[+80.0]STDYYR	sp|Q16620|NTRK2_HUMAN	b3	light	20.8	5	sp|Q16620|NTRK2_HUMAN.DVY[Pho]STDYYR.+2b3.light	TrkB (Y702), TrkC (Y705)	+2	quantification	unambiguous
631.242	215.103	DVY[+80.0]STDYYR	sp|Q16620|NTRK2_HUMAN	b2	light	21.8	3	sp|Q16620|NTRK2_HUMAN.DVY[Pho]STDYYR.+2b2.light	TrkB (Y702), TrkC (Y705)	+2	survey & quantification
636.246	1057.39	DVYSTDY[+80.0]YR	sp|Q16620|NTRK2_HUMAN	y7	heavy	20.8	2	sp|Q16620|NTRK2_HUMAN.DVYSTDY[Pho]YR.+2y7.heavy	TrkB (Y706), TrkC (Y709)	+2	quantification
636.246	894.327	DVYSTDY[+80.0]YR	sp|Q16620|NTRK2_HUMAN	y6	heavy	20.8	1	sp|Q16620|NTRK2_HUMAN.DVYSTDY[Pho]YR.+2y6.heavy	TrkB (Y706), TrkC (Y709)	+2	survey & quantification
636.246	807.295	DVYSTDY[+80.0]YR	sp|Q16620|NTRK2_HUMAN	y5	heavy	20.8	3	sp|Q16620|NTRK2_HUMAN.DVYSTDY[Pho]YR.+2y5.heavy	TrkB (Y706), TrkC (Y709)	+2	survey & quantification
636.246	706.247	DVYSTDY[+80.0]YR	sp|Q16620|NTRK2_HUMAN	y4	heavy	20.8	5	sp|Q16620|NTRK2_HUMAN.DVYSTDY[Pho]YR.+2y4.heavy	TrkB (Y706), TrkC (Y709)	+2	quantification
636.246	591.22	DVYSTDY[+80.0]YR	sp|Q16620|NTRK2_HUMAN	y3	heavy	25.8	6	sp|Q16620|NTRK2_HUMAN.DVYSTDY[Pho]YR.+2y3.heavy	TrkB (Y706), TrkC (Y709)	+2	quantification	combo unambiguos: y2&y3
636.246	348.191	DVYSTDY[+80.0]YR	sp|Q16620|NTRK2_HUMAN	y2	heavy	18.8	7	sp|Q16620|NTRK2_HUMAN.DVYSTDY[Pho]YR.+2y2.heavy	TrkB (Y706), TrkC (Y709)	+2	quantification	combo unambiguos: y2&y3
636.246	215.103	DVYSTDY[+80.0]YR	sp|Q16620|NTRK2_HUMAN	b2	heavy	21.8	4	sp|Q16620|NTRK2_HUMAN.DVYSTDY[Pho]YR.+2b2.heavy	TrkB (Y706), TrkC (Y709)	+2	survey & quantification
631.242	1047.38	DVYSTDY[+80.0]YR	sp|Q16620|NTRK2_HUMAN	y7	light	20.8	2	sp|Q16620|NTRK2_HUMAN.DVYSTDY[Pho]YR.+2y7.light	TrkB (Y706), TrkC (Y709)	+2	quantification
631.242	884.319	DVYSTDY[+80.0]YR	sp|Q16620|NTRK2_HUMAN	y6	light	20.8	1	sp|Q16620|NTRK2_HUMAN.DVYSTDY[Pho]YR.+2y6.light	TrkB (Y706), TrkC (Y709)	+2	survey & quantification
631.242	797.287	DVYSTDY[+80.0]YR	sp|Q16620|NTRK2_HUMAN	y5	light	20.8	3	sp|Q16620|NTRK2_HUMAN.DVYSTDY[Pho]YR.+2y5.light	TrkB (Y706), TrkC (Y709)	+2	survey & quantification
631.242	696.239	DVYSTDY[+80.0]YR	sp|Q16620|NTRK2_HUMAN	y4	light	20.8	5	sp|Q16620|NTRK2_HUMAN.DVYSTDY[Pho]YR.+2y4.light	TrkB (Y706), TrkC (Y709)	+2	quantification
631.242	581.212	DVYSTDY[+80.0]YR	sp|Q16620|NTRK2_HUMAN	y3	light	25.8	6	sp|Q16620|NTRK2_HUMAN.DVYSTDY[Pho]YR.+2y3.light	TrkB (Y706), TrkC (Y709)	+2	quantification	combo unambiguos: y2&y3
631.242	338.182	DVYSTDY[+80.0]YR	sp|Q16620|NTRK2_HUMAN	y2	light	18.8	7	sp|Q16620|NTRK2_HUMAN.DVYSTDY[Pho]YR.+2y2.light	TrkB (Y706), TrkC (Y709)	+2	quantification	combo unambiguos: y2&y3
631.242	215.103	DVYSTDY[+80.0]YR	sp|Q16620|NTRK2_HUMAN	b2	light	21.8	4	sp|Q16620|NTRK2_HUMAN.DVYSTDY[Pho]YR.+2b2.light	TrkB (Y706), TrkC (Y709)	+2	survey & quantification
636.246	1057.39	DVYSTDYY[+80.0]R	sp|Q16620|NTRK2_HUMAN	y7	heavy	18.8	2	sp|Q16620|NTRK2_HUMAN.DVYSTDYY[Pho]R.+2y7.heavy	TrkB (Y707), TrkC (Y710)	+2	survey & quantification
636.246	894.327	DVYSTDYY[+80.0]R	sp|Q16620|NTRK2_HUMAN	y6	heavy	20.8	1	sp|Q16620|NTRK2_HUMAN.DVYSTDYY[Pho]R.+2y6.heavy	TrkB (Y707), TrkC (Y710)	+2	survey & quantification
636.246	807.295	DVYSTDYY[+80.0]R	sp|Q16620|NTRK2_HUMAN	y5	heavy	21.8	3	sp|Q16620|NTRK2_HUMAN.DVYSTDYY[Pho]R.+2y5.heavy	TrkB (Y707), TrkC (Y710)	+2	survey & quantification
636.246	706.247	DVYSTDYY[+80.0]R	sp|Q16620|NTRK2_HUMAN	y4	heavy	20.8	5	sp|Q16620|NTRK2_HUMAN.DVYSTDYY[Pho]R.+2y4.heavy	TrkB (Y707), TrkC (Y710)	+2	quantification
636.246	591.22	DVYSTDYY[+80.0]R	sp|Q16620|NTRK2_HUMAN	y3	heavy	25.8	4	sp|Q16620|NTRK2_HUMAN.DVYSTDYY[Pho]R.+2y3.heavy	TrkB (Y707), TrkC (Y710)	+2	quantification
636.246	214.582	DVYSTDYY[+80.0]R	sp|Q16620|NTRK2_HUMAN	y2+2	heavy	21.8	6	sp|Q16620|NTRK2_HUMAN.DVYSTDYY[Pho]R.+2y2+2.heavy	TrkB (Y707), TrkC (Y710)	+2	quantification	unambiguous
631.242	1047.38	DVYSTDYY[+80.0]R	sp|Q16620|NTRK2_HUMAN	y7	light	18.8	2	sp|Q16620|NTRK2_HUMAN.DVYSTDYY[Pho]R.+2y7.light	TrkB (Y707), TrkC (Y710)	+2	survey & quantification
631.242	884.319	DVYSTDYY[+80.0]R	sp|Q16620|NTRK2_HUMAN	y6	light	20.8	1	sp|Q16620|NTRK2_HUMAN.DVYSTDYY[Pho]R.+2y6.light	TrkB (Y707), TrkC (Y710)	+2	survey & quantification
631.242	797.287	DVYSTDYY[+80.0]R	sp|Q16620|NTRK2_HUMAN	y5	light	21.8	3	sp|Q16620|NTRK2_HUMAN.DVYSTDYY[Pho]R.+2y5.light	TrkB (Y707), TrkC (Y710)	+2	survey & quantification
631.242	696.239	DVYSTDYY[+80.0]R	sp|Q16620|NTRK2_HUMAN	y4	light	20.8	5	sp|Q16620|NTRK2_HUMAN.DVYSTDYY[Pho]R.+2y4.light	TrkB (Y707), TrkC (Y710)	+2	quantification
631.242	581.212	DVYSTDYY[+80.0]R	sp|Q16620|NTRK2_HUMAN	y3	light	25.8	4	sp|Q16620|NTRK2_HUMAN.DVYSTDYY[Pho]R.+2y3.light	TrkB (Y707), TrkC (Y710)	+2	quantification
631.242	209.578	DVYSTDYY[+80.0]R	sp|Q16620|NTRK2_HUMAN	y2+2	light	21.8	6	sp|Q16620|NTRK2_HUMAN.DVYSTDYY[Pho]R.+2y2+2.light	TrkB (Y707), TrkC (Y710)	+2	quantification	unambiguous
452.696	789.357	DY[+80.0]YVVR	sp|P52333|JAK3_HUMAN	y5	heavy	18.3	6	sp|P52333|JAK3_HUMAN.DY[Pho]YVVR.+2y5.heavy	Jak3 (Y980), [PKR2 (Y113), PKR1 (Y122)]	+2	quantification	unambiguous
452.696	546.327	DY[+80.0]YVVR	sp|P52333|JAK3_HUMAN	y4	heavy	18.3	1	sp|P52333|JAK3_HUMAN.DY[Pho]YVVR.+2y4.heavy	Jak3 (Y980), [PKR2 (Y113), PKR1 (Y122)]	+2	survey & quantification
452.696	383.264	DY[+80.0]YVVR	sp|P52333|JAK3_HUMAN	y3	heavy	19.3	2	sp|P52333|JAK3_HUMAN.DY[Pho]YVVR.+2y3.heavy	Jak3 (Y980), [PKR2 (Y113), PKR1 (Y122)]	+2	survey & quantification
452.696	284.196	DY[+80.0]YVVR	sp|P52333|JAK3_HUMAN	y2	heavy	16.3	4	sp|P52333|JAK3_HUMAN.DY[Pho]YVVR.+2y2.heavy	Jak3 (Y980), [PKR2 (Y113), PKR1 (Y122)]	+2	quantification
452.696	522.127	DY[+80.0]YVVR	sp|P52333|JAK3_HUMAN	b3	heavy	16.3	5	sp|P52333|JAK3_HUMAN.DY[Pho]YVVR.+2b3.heavy	Jak3 (Y980), [PKR2 (Y113), PKR1 (Y122)]	+2	quantification
452.696	359.064	DY[+80.0]YVVR	sp|P52333|JAK3_HUMAN	b2	heavy	17.3	3	sp|P52333|JAK3_HUMAN.DY[Pho]YVVR.+2b2.heavy	Jak3 (Y980), [PKR2 (Y113), PKR1 (Y122)]	+2	survey & quantification	unambiguous
447.691	779.349	DY[+80.0]YVVR	sp|P52333|JAK3_HUMAN	y5	light	18.3	6	sp|P52333|JAK3_HUMAN.DY[Pho]YVVR.+2y5.light	Jak3 (Y980), [PKR2 (Y113), PKR1 (Y122)]	+2	quantification	unambiguous
447.691	536.319	DY[+80.0]YVVR	sp|P52333|JAK3_HUMAN	y4	light	18.3	1	sp|P52333|JAK3_HUMAN.DY[Pho]YVVR.+2y4.light	Jak3 (Y980), [PKR2 (Y113), PKR1 (Y122)]	+2	survey & quantification
447.691	373.256	DY[+80.0]YVVR	sp|P52333|JAK3_HUMAN	y3	light	19.3	2	sp|P52333|JAK3_HUMAN.DY[Pho]YVVR.+2y3.light	Jak3 (Y980), [PKR2 (Y113), PKR1 (Y122)]	+2	survey & quantification
447.691	274.187	DY[+80.0]YVVR	sp|P52333|JAK3_HUMAN	y2	light	16.3	4	sp|P52333|JAK3_HUMAN.DY[Pho]YVVR.+2y2.light	Jak3 (Y980), [PKR2 (Y113), PKR1 (Y122)]	+2	quantification
447.691	522.127	DY[+80.0]YVVR	sp|P52333|JAK3_HUMAN	b3	light	16.3	5	sp|P52333|JAK3_HUMAN.DY[Pho]YVVR.+2b3.light	Jak3 (Y980), [PKR2 (Y113), PKR1 (Y122)]	+2	quantification
447.691	359.064	DY[+80.0]YVVR	sp|P52333|JAK3_HUMAN	b2	light	17.3	3	sp|P52333|JAK3_HUMAN.DY[Pho]YVVR.+2b2.light	Jak3 (Y980), [PKR2 (Y113), PKR1 (Y122)]	+2	survey & quantification	unambiguous
492.679	626.294	DY[+80.0]Y[+80.0]VVR	sp|P52333|JAK3_HUMAN	y4	heavy	19.5	3	sp|P52333|JAK3_HUMAN.DY[Pho]Y[Pho]VVR.+2y4.heavy	Jak3 (Y980/Y981), [PKR2 (Y113/Y114), PKR1 (Y122/Y123)]	+2	survey & quantification	both potential sites phosphorylated
492.679	383.264	DY[+80.0]Y[+80.0]VVR	sp|P52333|JAK3_HUMAN	y3	heavy	21.5	2	sp|P52333|JAK3_HUMAN.DY[Pho]Y[Pho]VVR.+2y3.heavy	Jak3 (Y980/Y981), [PKR2 (Y113/Y114), PKR1 (Y122/Y123)]	+2	survey & quantification	both potential sites phosphorylated
492.679	284.196	DY[+80.0]Y[+80.0]VVR	sp|P52333|JAK3_HUMAN	y2	heavy	21.5	1	sp|P52333|JAK3_HUMAN.DY[Pho]Y[Pho]VVR.+2y2.heavy	Jak3 (Y980/Y981), [PKR2 (Y113/Y114), PKR1 (Y122/Y123)]	+2	survey & quantification	both potential sites phosphorylated
492.679	602.094	DY[+80.0]Y[+80.0]VVR	sp|P52333|JAK3_HUMAN	b3	heavy	18.5	4	sp|P52333|JAK3_HUMAN.DY[Pho]Y[Pho]VVR.+2b3.heavy	Jak3 (Y980/Y981), [PKR2 (Y113/Y114), PKR1 (Y122/Y123)]	+2	quantification	both potential sites phosphorylated
487.675	616.285	DY[+80.0]Y[+80.0]VVR	sp|P52333|JAK3_HUMAN	y4	light	19.5	3	sp|P52333|JAK3_HUMAN.DY[Pho]Y[Pho]VVR.+2y4.light	Jak3 (Y980/Y981), [PKR2 (Y113/Y114), PKR1 (Y122/Y123)]	+2	survey & quantification	both potential sites phosphorylated
487.675	373.256	DY[+80.0]Y[+80.0]VVR	sp|P52333|JAK3_HUMAN	y3	light	21.5	2	sp|P52333|JAK3_HUMAN.DY[Pho]Y[Pho]VVR.+2y3.light	Jak3 (Y980/Y981), [PKR2 (Y113/Y114), PKR1 (Y122/Y123)]	+2	survey & quantification	both potential sites phosphorylated
487.675	274.187	DY[+80.0]Y[+80.0]VVR	sp|P52333|JAK3_HUMAN	y2	light	21.5	1	sp|P52333|JAK3_HUMAN.DY[Pho]Y[Pho]VVR.+2y2.light	Jak3 (Y980/Y981), [PKR2 (Y113/Y114), PKR1 (Y122/Y123)]	+2	survey & quantification	both potential sites phosphorylated
487.675	602.094	DY[+80.0]Y[+80.0]VVR	sp|P52333|JAK3_HUMAN	b3	light	18.5	4	sp|P52333|JAK3_HUMAN.DY[Pho]Y[Pho]VVR.+2b3.light	Jak3 (Y980/Y981), [PKR2 (Y113/Y114), PKR1 (Y122/Y123)]	+2	quantification	both potential sites phosphorylated
452.696	395.182	DYY[+80.0]VVR	sp|P52333|JAK3_HUMAN	y5+2	heavy	16.3	4	sp|P52333|JAK3_HUMAN.DYY[Pho]VVR.+2y5+2.heavy	Jak3 (Y981), [PKR2 (Y114), PKR1 (Y123)]	+2	quantification
452.696	626.294	DYY[+80.0]VVR	sp|P52333|JAK3_HUMAN	y4	heavy	17.3	1	sp|P52333|JAK3_HUMAN.DYY[Pho]VVR.+2y4.heavy	Jak3 (Y981), [PKR2 (Y114), PKR1 (Y123)]	+2	survey & quantification	unambiguous
452.696	383.264	DYY[+80.0]VVR	sp|P52333|JAK3_HUMAN	y3	heavy	19.3	2	sp|P52333|JAK3_HUMAN.DYY[Pho]VVR.+2y3.heavy	Jak3 (Y981), [PKR2 (Y114), PKR1 (Y123)]	+2	survey & quantification
452.696	284.196	DYY[+80.0]VVR	sp|P52333|JAK3_HUMAN	y2	heavy	19.3	3	sp|P52333|JAK3_HUMAN.DYY[Pho]VVR.+2y2.heavy	Jak3 (Y981), [PKR2 (Y114), PKR1 (Y123)]	+2	survey & quantification
447.691	390.178	DYY[+80.0]VVR	sp|P52333|JAK3_HUMAN	y5+2	light	16.3	4	sp|P52333|JAK3_HUMAN.DYY[Pho]VVR.+2y5+2.light	Jak3 (Y981), [PKR2 (Y114), PKR1 (Y123)]	+2	quantification
447.691	616.285	DYY[+80.0]VVR	sp|P52333|JAK3_HUMAN	y4	light	17.3	1	sp|P52333|JAK3_HUMAN.DYY[Pho]VVR.+2y4.light	Jak3 (Y981), [PKR2 (Y114), PKR1 (Y123)]	+2	survey & quantification	unambiguous
447.691	373.256	DYY[+80.0]VVR	sp|P52333|JAK3_HUMAN	y3	light	19.3	2	sp|P52333|JAK3_HUMAN.DYY[Pho]VVR.+2y3.light	Jak3 (Y981), [PKR2 (Y114), PKR1 (Y123)]	+2	survey & quantification
447.691	274.187	DYY[+80.0]VVR	sp|P52333|JAK3_HUMAN	y2	light	19.3	3	sp|P52333|JAK3_HUMAN.DYY[Pho]VVR.+2y2.light	Jak3 (Y981), [PKR2 (Y114), PKR1 (Y123)]	+2	survey & quantification
606.604	559.777	EDVY[+80.0]LSHDHNIPYK	sp|Q13882|PTK6_HUMAN	y9+2	heavy	22.2	3	sp|Q13882|PTK6_HUMAN.EDVY[Pho]LSHDHNIPYK.+3y9+2.heavy	Brk (Y342)	+3	survey & quantification
606.604	516.261	EDVY[+80.0]LSHDHNIPYK	sp|Q13882|PTK6_HUMAN	y8+2	heavy	22.2	6	sp|Q13882|PTK6_HUMAN.EDVY[Pho]LSHDHNIPYK.+3y8+2.heavy	Brk (Y342)	+3	quantification
606.604	415.243	EDVY[+80.0]LSHDHNIPYK	sp|Q13882|PTK6_HUMAN	y3	heavy	26.2	2	sp|Q13882|PTK6_HUMAN.EDVY[Pho]LSHDHNIPYK.+3y3.heavy	Brk (Y342)	+3	survey & quantification
606.604	318.19	EDVY[+80.0]LSHDHNIPYK	sp|Q13882|PTK6_HUMAN	y2	heavy	29.2	5	sp|Q13882|PTK6_HUMAN.EDVY[Pho]LSHDHNIPYK.+3y2.heavy	Brk (Y342)	+3	quantification
606.604	737.834	EDVY[+80.0]LSHDHNIPYK	sp|Q13882|PTK6_HUMAN	y11+2	heavy	22.2	1	sp|Q13882|PTK6_HUMAN.EDVY[Pho]LSHDHNIPYK.+3y11+2.heavy	Brk (Y342)	+3	survey & quantification
606.604	616.319	EDVY[+80.0]LSHDHNIPYK	sp|Q13882|PTK6_HUMAN	y10+2	heavy	22.2	4	sp|Q13882|PTK6_HUMAN.EDVY[Pho]LSHDHNIPYK.+3y10+2.heavy	Brk (Y342)	+3	quantification	unambiguous
603.933	555.77	EDVY[+80.0]LSHDHNIPYK	sp|Q13882|PTK6_HUMAN	y9+2	light	22.2	3	sp|Q13882|PTK6_HUMAN.EDVY[Pho]LSHDHNIPYK.+3y9+2.light	Brk (Y342)	+3	survey & quantification
603.933	512.254	EDVY[+80.0]LSHDHNIPYK	sp|Q13882|PTK6_HUMAN	y8+2	light	22.2	6	sp|Q13882|PTK6_HUMAN.EDVY[Pho]LSHDHNIPYK.+3y8+2.light	Brk (Y342)	+3	quantification
603.933	407.229	EDVY[+80.0]LSHDHNIPYK	sp|Q13882|PTK6_HUMAN	y3	light	26.2	2	sp|Q13882|PTK6_HUMAN.EDVY[Pho]LSHDHNIPYK.+3y3.light	Brk (Y342)	+3	survey & quantification
603.933	310.176	EDVY[+80.0]LSHDHNIPYK	sp|Q13882|PTK6_HUMAN	y2	light	29.2	5	sp|Q13882|PTK6_HUMAN.EDVY[Pho]LSHDHNIPYK.+3y2.light	Brk (Y342)	+3	quantification
603.933	733.827	EDVY[+80.0]LSHDHNIPYK	sp|Q13882|PTK6_HUMAN	y11+2	light	22.2	1	sp|Q13882|PTK6_HUMAN.EDVY[Pho]LSHDHNIPYK.+3y11+2.light	Brk (Y342)	+3	survey & quantification
603.933	612.312	EDVY[+80.0]LSHDHNIPYK	sp|Q13882|PTK6_HUMAN	y10+2	light	22.2	4	sp|Q13882|PTK6_HUMAN.EDVY[Pho]LSHDHNIPYK.+3y10+2.light	Brk (Y342)	+3	quantification	unambiguous
633.26	599.76	EDVY[+80.0]LSHDHNIPY[+80.0]K	sp|Q13882|PTK6_HUMAN	y9+2	heavy	24.2	4	sp|Q13882|PTK6_HUMAN.EDVY[Pho]LSHDHNIPY[Pho]K.+3y9+2.heavy	Brk (Y342/Y351)	+3	survey & quantification	combo unambiguos: y2&y9+2, y3&y9+2
633.26	495.209	EDVY[+80.0]LSHDHNIPY[+80.0]K	sp|Q13882|PTK6_HUMAN	y3	heavy	26.2	1	sp|Q13882|PTK6_HUMAN.EDVY[Pho]LSHDHNIPY[Pho]K.+3y3.heavy	Brk (Y342/Y351)	+3	survey & quantification	combo unambiguos: y2&y9+2, y3&y9+2
633.26	398.157	EDVY[+80.0]LSHDHNIPY[+80.0]K	sp|Q13882|PTK6_HUMAN	y2	heavy	30.2	2	sp|Q13882|PTK6_HUMAN.EDVY[Pho]LSHDHNIPY[Pho]K.+3y2.heavy	Brk (Y342/Y351)	+3	survey & quantification	combo unambiguos: y2&y9+2, y3&y9+2
633.26	245.077	EDVY[+80.0]LSHDHNIPY[+80.0]K	sp|Q13882|PTK6_HUMAN	b2	heavy	24.2	3	sp|Q13882|PTK6_HUMAN.EDVY[Pho]LSHDHNIPY[Pho]K.+3b2.heavy	Brk (Y342/Y351)	+3	quantification
630.588	595.753	EDVY[+80.0]LSHDHNIPY[+80.0]K	sp|Q13882|PTK6_HUMAN	y9+2	light	24.2	4	sp|Q13882|PTK6_HUMAN.EDVY[Pho]LSHDHNIPY[Pho]K.+3y9+2.light	Brk (Y342/Y351)	+3	survey & quantification	combo unambiguos: y2&y9+2, y3&y9+2
630.588	487.195	EDVY[+80.0]LSHDHNIPY[+80.0]K	sp|Q13882|PTK6_HUMAN	y3	light	26.2	1	sp|Q13882|PTK6_HUMAN.EDVY[Pho]LSHDHNIPY[Pho]K.+3y3.light	Brk (Y342/Y351)	+3	survey & quantification	combo unambiguos: y2&y9+2, y3&y9+2
630.588	390.142	EDVY[+80.0]LSHDHNIPY[+80.0]K	sp|Q13882|PTK6_HUMAN	y2	light	30.2	2	sp|Q13882|PTK6_HUMAN.EDVY[Pho]LSHDHNIPY[Pho]K.+3y2.light	Brk (Y342/Y351)	+3	survey & quantification	combo unambiguos: y2&y9+2, y3&y9+2
630.588	245.077	EDVY[+80.0]LSHDHNIPY[+80.0]K	sp|Q13882|PTK6_HUMAN	b2	light	24.2	3	sp|Q13882|PTK6_HUMAN.EDVY[Pho]LSHDHNIPY[Pho]K.+3b2.light	Brk (Y342/Y351)	+3	quantification
606.604	599.76	EDVYLSHDHNIPY[+80.0]K	sp|Q13882|PTK6_HUMAN	y9+2	heavy	22.2	3	sp|Q13882|PTK6_HUMAN.EDVYLSHDHNIPY[Pho]K.+3y9+2.heavy	Brk (Y351)	+3	quantification
606.604	495.209	EDVYLSHDHNIPY[+80.0]K	sp|Q13882|PTK6_HUMAN	y3	heavy	25.2	1	sp|Q13882|PTK6_HUMAN.EDVYLSHDHNIPY[Pho]K.+3y3.heavy	Brk (Y351)	+3	survey & quantification	unambiguous
606.604	398.157	EDVYLSHDHNIPY[+80.0]K	sp|Q13882|PTK6_HUMAN	y2	heavy	28.2	6	sp|Q13882|PTK6_HUMAN.EDVYLSHDHNIPY[Pho]K.+3y2.heavy	Brk (Y351)	+3	survey & quantification	unambiguous
606.604	737.834	EDVYLSHDHNIPY[+80.0]K	sp|Q13882|PTK6_HUMAN	y11+2	heavy	21.2	2	sp|Q13882|PTK6_HUMAN.EDVYLSHDHNIPY[Pho]K.+3y11+2.heavy	Brk (Y351)	+3	quantification
606.604	656.302	EDVYLSHDHNIPY[+80.0]K	sp|Q13882|PTK6_HUMAN	y10+2	heavy	22.2	4	sp|Q13882|PTK6_HUMAN.EDVYLSHDHNIPY[Pho]K.+3y10+2.heavy	Brk (Y351)	+3	quantification
606.604	245.077	EDVYLSHDHNIPY[+80.0]K	sp|Q13882|PTK6_HUMAN	b2	heavy	25.2	5	sp|Q13882|PTK6_HUMAN.EDVYLSHDHNIPY[Pho]K.+3b2.heavy	Brk (Y351)	+3	survey & quantification
603.933	595.753	EDVYLSHDHNIPY[+80.0]K	sp|Q13882|PTK6_HUMAN	y9+2	light	22.2	3	sp|Q13882|PTK6_HUMAN.EDVYLSHDHNIPY[Pho]K.+3y9+2.light	Brk (Y351)	+3	quantification
603.933	487.195	EDVYLSHDHNIPY[+80.0]K	sp|Q13882|PTK6_HUMAN	y3	light	25.2	1	sp|Q13882|PTK6_HUMAN.EDVYLSHDHNIPY[Pho]K.+3y3.light	Brk (Y351)	+3	survey & quantification	unambiguous
603.933	390.142	EDVYLSHDHNIPY[+80.0]K	sp|Q13882|PTK6_HUMAN	y2	light	28.2	6	sp|Q13882|PTK6_HUMAN.EDVYLSHDHNIPY[Pho]K.+3y2.light	Brk (Y351)	+3	survey & quantification	unambiguous
603.933	733.827	EDVYLSHDHNIPY[+80.0]K	sp|Q13882|PTK6_HUMAN	y11+2	light	21.2	2	sp|Q13882|PTK6_HUMAN.EDVYLSHDHNIPY[Pho]K.+3y11+2.light	Brk (Y351)	+3	quantification
603.933	652.295	EDVYLSHDHNIPY[+80.0]K	sp|Q13882|PTK6_HUMAN	y10+2	light	22.2	4	sp|Q13882|PTK6_HUMAN.EDVYLSHDHNIPY[Pho]K.+3y10+2.light	Brk (Y351)	+3	quantification
603.933	245.077	EDVYLSHDHNIPY[+80.0]K	sp|Q13882|PTK6_HUMAN	b2	light	25.2	5	sp|Q13882|PTK6_HUMAN.EDVYLSHDHNIPY[Pho]K.+3b2.light	Brk (Y351)	+3	survey & quantification
742.818	884.39	EEADGVY[+80.0]AASGGLR	sp|P07332|FES_HUMAN	y8	heavy	24	1	sp|P07332|FES_HUMAN.EEADGVY[Pho]AASGGLR.+2y8.heavy	FES (Y713)	+2	survey & quantification
742.818	641.36	EEADGVY[+80.0]AASGGLR	sp|P07332|FES_HUMAN	y7	heavy	27	3	sp|P07332|FES_HUMAN.EEADGVY[Pho]AASGGLR.+2y7.heavy	FES (Y713)	+2	survey & quantification	unambiguous
742.818	570.323	EEADGVY[+80.0]AASGGLR	sp|P07332|FES_HUMAN	y6	heavy	26	4	sp|P07332|FES_HUMAN.EEADGVY[Pho]AASGGLR.+2y6.heavy	FES (Y713)	+2	quantification	unambiguous
742.818	499.286	EEADGVY[+80.0]AASGGLR	sp|P07332|FES_HUMAN	y5	heavy	24	2	sp|P07332|FES_HUMAN.EEADGVY[Pho]AASGGLR.+2y5.heavy	FES (Y713)	+2	survey & quantification	unambiguous
737.814	874.382	EEADGVY[+80.0]AASGGLR	sp|P07332|FES_HUMAN	y8	light	24	1	sp|P07332|FES_HUMAN.EEADGVY[Pho]AASGGLR.+2y8.light	FES (Y713)	+2	survey & quantification
737.814	631.352	EEADGVY[+80.0]AASGGLR	sp|P07332|FES_HUMAN	y7	light	27	3	sp|P07332|FES_HUMAN.EEADGVY[Pho]AASGGLR.+2y7.light	FES (Y713)	+2	survey & quantification	unambiguous
737.814	560.315	EEADGVY[+80.0]AASGGLR	sp|P07332|FES_HUMAN	y6	light	26	4	sp|P07332|FES_HUMAN.EEADGVY[Pho]AASGGLR.+2y6.light	FES (Y713)	+2	quantification	unambiguous
737.814	489.278	EEADGVY[+80.0]AASGGLR	sp|P07332|FES_HUMAN	y5	light	24	2	sp|P07332|FES_HUMAN.EEADGVY[Pho]AASGGLR.+2y5.light	FES (Y713)	+2	survey & quantification	unambiguous
635.257	864.316	EIYSADY[+80.0]YR	sp|Q01973|ROR1_HUMAN	y6	heavy	20.8	1	sp|Q01973|ROR1_HUMAN.EIYSADY[Pho]YR.+2y6.heavy	ROR1 (Y645)	+2	survey & quantification
635.257	777.284	EIYSADY[+80.0]YR	sp|Q01973|ROR1_HUMAN	y5	heavy	20.8	2	sp|Q01973|ROR1_HUMAN.EIYSADY[Pho]YR.+2y5.heavy	ROR1 (Y645)	+2	quantification
635.257	591.22	EIYSADY[+80.0]YR	sp|Q01973|ROR1_HUMAN	y3	heavy	25.8	3	sp|Q01973|ROR1_HUMAN.EIYSADY[Pho]YR.+2y3.heavy	ROR1 (Y645)	+2	survey & quantification	combo unambiguos: y2&y3
635.257	348.191	EIYSADY[+80.0]YR	sp|Q01973|ROR1_HUMAN	y2	heavy	19.8	4	sp|Q01973|ROR1_HUMAN.EIYSADY[Pho]YR.+2y2.heavy	ROR1 (Y645)	+2	survey & quantification	combo unambiguos: y2&y3
630.253	854.308	EIYSADY[+80.0]YR	sp|Q01973|ROR1_HUMAN	y6	light	20.8	1	sp|Q01973|ROR1_HUMAN.EIYSADY[Pho]YR.+2y6.light	ROR1 (Y645)	+2	survey & quantification
630.253	767.276	EIYSADY[+80.0]YR	sp|Q01973|ROR1_HUMAN	y5	light	20.8	2	sp|Q01973|ROR1_HUMAN.EIYSADY[Pho]YR.+2y5.light	ROR1 (Y645)	+2	quantification
630.253	581.212	EIYSADY[+80.0]YR	sp|Q01973|ROR1_HUMAN	y3	light	25.8	3	sp|Q01973|ROR1_HUMAN.EIYSADY[Pho]YR.+2y3.light	ROR1 (Y645)	+2	survey & quantification	combo unambiguos: y2&y3
630.253	338.182	EIYSADY[+80.0]YR	sp|Q01973|ROR1_HUMAN	y2	light	19.8	4	sp|Q01973|ROR1_HUMAN.EIYSADY[Pho]YR.+2y2.light	ROR1 (Y645)	+2	survey & quantification	combo unambiguos: y2&y3
521.217	700.365	ENIFGES[+80.0]R	sp|Q05655|KPCD_HUMAN	y6-98	heavy	21.4	4	sp|Q05655|KPCD_HUMAN.ENIFGES[Pho]R.+2y6 -98.heavy	PKCδ (S503)	+2	quantification	only one potential phosphorylation site
521.217	587.281	ENIFGES[+80.0]R	sp|Q05655|KPCD_HUMAN	y5-98	heavy	21.4	2	sp|Q05655|KPCD_HUMAN.ENIFGES[Pho]R.+2y5 -98.heavy	PKCδ (S503)	+2	survey & quantification	only one potential phosphorylation site
521.217	440.213	ENIFGES[+80.0]R	sp|Q05655|KPCD_HUMAN	y4-98	heavy	22.4	1	sp|Q05655|KPCD_HUMAN.ENIFGES[Pho]R.+2y4 -98.heavy	PKCδ (S503)	+2	survey & quantification	only one potential phosphorylation site
521.217	244.093	ENIFGES[+80.0]R	sp|Q05655|KPCD_HUMAN	b2	heavy	20.4	3	sp|Q05655|KPCD_HUMAN.ENIFGES[Pho]R.+2b2.heavy	PKCδ (S503)	+2	survey & quantification	only one potential phosphorylation site
516.213	690.357	ENIFGES[+80.0]R	sp|Q05655|KPCD_HUMAN	y6-98	light	21.4	4	sp|Q05655|KPCD_HUMAN.ENIFGES[Pho]R.+2y6 -98.light	PKCδ (S503)	+2	quantification	only one potential phosphorylation site
516.213	577.273	ENIFGES[+80.0]R	sp|Q05655|KPCD_HUMAN	y5-98	light	21.4	2	sp|Q05655|KPCD_HUMAN.ENIFGES[Pho]R.+2y5 -98.light	PKCδ (S503)	+2	survey & quantification	only one potential phosphorylation site
516.213	430.204	ENIFGES[+80.0]R	sp|Q05655|KPCD_HUMAN	y4-98	light	22.4	1	sp|Q05655|KPCD_HUMAN.ENIFGES[Pho]R.+2y4 -98.light	PKCδ (S503)	+2	survey & quantification	only one potential phosphorylation site
516.213	244.093	ENIFGES[+80.0]R	sp|Q05655|KPCD_HUMAN	b2	light	20.4	3	sp|Q05655|KPCD_HUMAN.ENIFGES[Pho]R.+2b2.light	PKCδ (S503)	+2	survey & quantification	only one potential phosphorylation site
1052.51	825.453	EPLAVVGS[+80.0]PYWMAPEVLR	sp|Q15569|TESK1_HUMAN	y7	heavy	34.3	3	sp|Q15569|TESK1_HUMAN.EPLAVVGS[Pho]PYWMAPEVLR.+2y7.heavy	TESK1 (S220)	+2	survey & quantification	only one potential phosphorylation site
1052.51	694.412	EPLAVVGS[+80.0]PYWMAPEVLR	sp|Q15569|TESK1_HUMAN	y6	heavy	34.3	2	sp|Q15569|TESK1_HUMAN.EPLAVVGS[Pho]PYWMAPEVLR.+2y6.heavy	TESK1 (S220)	+2	survey & quantification	only one potential phosphorylation site
1052.51	623.375	EPLAVVGS[+80.0]PYWMAPEVLR	sp|Q15569|TESK1_HUMAN	y5	heavy	35.3	1	sp|Q15569|TESK1_HUMAN.EPLAVVGS[Pho]PYWMAPEVLR.+2y5.heavy	TESK1 (S220)	+2	survey & quantification	only one potential phosphorylation site
1052.51	411.224	EPLAVVGS[+80.0]PYWMAPEVLR	sp|Q15569|TESK1_HUMAN	b4	heavy	38.3	4	sp|Q15569|TESK1_HUMAN.EPLAVVGS[Pho]PYWMAPEVLR.+2b4.heavy	TESK1 (S220)	+2	quantification	only one potential phosphorylation site
1047.51	815.444	EPLAVVGS[+80.0]PYWMAPEVLR	sp|Q15569|TESK1_HUMAN	y7	light	34.3	3	sp|Q15569|TESK1_HUMAN.EPLAVVGS[Pho]PYWMAPEVLR.+2y7.light	TESK1 (S220)	+2	survey & quantification	only one potential phosphorylation site
1047.51	684.404	EPLAVVGS[+80.0]PYWMAPEVLR	sp|Q15569|TESK1_HUMAN	y6	light	34.3	2	sp|Q15569|TESK1_HUMAN.EPLAVVGS[Pho]PYWMAPEVLR.+2y6.light	TESK1 (S220)	+2	survey & quantification	only one potential phosphorylation site
1047.51	613.367	EPLAVVGS[+80.0]PYWMAPEVLR	sp|Q15569|TESK1_HUMAN	y5	light	35.3	1	sp|Q15569|TESK1_HUMAN.EPLAVVGS[Pho]PYWMAPEVLR.+2y5.light	TESK1 (S220)	+2	survey & quantification	only one potential phosphorylation site
1047.51	411.224	EPLAVVGS[+80.0]PYWMAPEVLR	sp|Q15569|TESK1_HUMAN	b4	light	38.3	4	sp|Q15569|TESK1_HUMAN.EPLAVVGS[Pho]PYWMAPEVLR.+2b4.light	TESK1 (S220)	+2	quantification	only one potential phosphorylation site
1060.51	694.412	EPLAVVGS[+80.0]PYWM[+16.0]APEVLR	sp|Q15569|TESK1_HUMAN	y6	heavy	35.6	2	sp|Q15569|TESK1_HUMAN.EPLAVVGS[Pho]PYWM[Oxi]APEVLR.+2y6.heavy	TESK1 (S220)	+2	survey & quantification	only one potential phosphorylation site
1060.51	623.375	EPLAVVGS[+80.0]PYWM[+16.0]APEVLR	sp|Q15569|TESK1_HUMAN	y5	heavy	35.6	1	sp|Q15569|TESK1_HUMAN.EPLAVVGS[Pho]PYWM[Oxi]APEVLR.+2y5.heavy	TESK1 (S220)	+2	survey & quantification	only one potential phosphorylation site
1060.51	298.211	EPLAVVGS[+80.0]PYWM[+16.0]APEVLR	sp|Q15569|TESK1_HUMAN	y2	heavy	36.6	3	sp|Q15569|TESK1_HUMAN.EPLAVVGS[Pho]PYWM[Oxi]APEVLR.+2y2.heavy	TESK1 (S220)	+2	survey & quantification	only one potential phosphorylation site
1060.51	411.224	EPLAVVGS[+80.0]PYWM[+16.0]APEVLR	sp|Q15569|TESK1_HUMAN	b4	heavy	38.6	4	sp|Q15569|TESK1_HUMAN.EPLAVVGS[Pho]PYWM[Oxi]APEVLR.+2b4.heavy	TESK1 (S220)	+2	quantification	only one potential phosphorylation site
1055.51	684.404	EPLAVVGS[+80.0]PYWM[+16.0]APEVLR	sp|Q15569|TESK1_HUMAN	y6	light	35.6	2	sp|Q15569|TESK1_HUMAN.EPLAVVGS[Pho]PYWM[Oxi]APEVLR.+2y6.light	TESK1 (S220)	+2	survey & quantification	only one potential phosphorylation site
1055.51	613.367	EPLAVVGS[+80.0]PYWM[+16.0]APEVLR	sp|Q15569|TESK1_HUMAN	y5	light	35.6	1	sp|Q15569|TESK1_HUMAN.EPLAVVGS[Pho]PYWM[Oxi]APEVLR.+2y5.light	TESK1 (S220)	+2	survey & quantification	only one potential phosphorylation site
1055.51	288.203	EPLAVVGS[+80.0]PYWM[+16.0]APEVLR	sp|Q15569|TESK1_HUMAN	y2	light	36.6	3	sp|Q15569|TESK1_HUMAN.EPLAVVGS[Pho]PYWM[Oxi]APEVLR.+2y2.light	TESK1 (S220)	+2	survey & quantification	only one potential phosphorylation site
1055.51	411.224	EPLAVVGS[+80.0]PYWM[+16.0]APEVLR	sp|Q15569|TESK1_HUMAN	b4	light	38.6	4	sp|Q15569|TESK1_HUMAN.EPLAVVGS[Pho]PYWM[Oxi]APEVLR.+2b4.light	TESK1 (S220)	+2	quantification	only one potential phosphorylation site
605.251	374.146	EVYAADYY[+80.0]K	sp|Q01974|ROR2_HUMAN	y5+2	heavy	20.9	2	sp|Q01974|ROR2_HUMAN.EVYAADYY[Pho]K.+2y5+2.heavy	ROR2 (Y646)	+2	survey & quantification
605.251	747.284	EVYAADYY[+80.0]K	sp|Q01974|ROR2_HUMAN	y5	heavy	18.9	1	sp|Q01974|ROR2_HUMAN.EVYAADYY[Pho]K.+2y5.heavy	ROR2 (Y646)	+2	survey & quantification
605.251	561.22	EVYAADYY[+80.0]K	sp|Q01974|ROR2_HUMAN	y3	heavy	25.9	3	sp|Q01974|ROR2_HUMAN.EVYAADYY[Pho]K.+2y3.heavy	ROR2 (Y646)	+2	quantification
605.251	398.157	EVYAADYY[+80.0]K	sp|Q01974|ROR2_HUMAN	y2	heavy	28.9	4	sp|Q01974|ROR2_HUMAN.EVYAADYY[Pho]K.+2y2.heavy	ROR2 (Y646)	+2	survey & quantification	unambiguous
601.244	370.139	EVYAADYY[+80.0]K	sp|Q01974|ROR2_HUMAN	y5+2	light	20.9	2	sp|Q01974|ROR2_HUMAN.EVYAADYY[Pho]K.+2y5+2.light	ROR2 (Y646)	+2	survey & quantification
601.244	739.27	EVYAADYY[+80.0]K	sp|Q01974|ROR2_HUMAN	y5	light	18.9	1	sp|Q01974|ROR2_HUMAN.EVYAADYY[Pho]K.+2y5.light	ROR2 (Y646)	+2	survey & quantification
601.244	553.206	EVYAADYY[+80.0]K	sp|Q01974|ROR2_HUMAN	y3	light	25.9	3	sp|Q01974|ROR2_HUMAN.EVYAADYY[Pho]K.+2y3.light	ROR2 (Y646)	+2	quantification
601.244	390.142	EVYAADYY[+80.0]K	sp|Q01974|ROR2_HUMAN	y2	light	28.9	4	sp|Q01974|ROR2_HUMAN.EVYAADYY[Pho]K.+2y2.light	ROR2 (Y646)	+2	survey & quantification	unambiguous
441.198	246.157	EYGS[+80.0]PLK	sp|Q9UQ88|CD11A_HUMAN	y5-98+2	heavy	19	2	sp|Q9UQ88|CD11A_HUMAN.EYGS[Pho]PLK.+2y5 -98+2.heavy	CDK11A (S577), PITSLRE (S589)	+2	survey & quantification	unambiguous
441.198	491.307	EYGS[+80.0]PLK	sp|Q9UQ88|CD11A_HUMAN	y5-98	heavy	19	1	sp|Q9UQ88|CD11A_HUMAN.EYGS[Pho]PLK.+2y5 -98.heavy	CDK11A (S577), PITSLRE (S589)	+2	survey & quantification	unambiguous
441.198	434.285	EYGS[+80.0]PLK	sp|Q9UQ88|CD11A_HUMAN	y4-98	heavy	20	4	sp|Q9UQ88|CD11A_HUMAN.EYGS[Pho]PLK.+2y4 -98.heavy	CDK11A (S577), PITSLRE (S589)	+2	quantification	unambiguous
441.198	365.264	EYGS[+80.0]PLK	sp|Q9UQ88|CD11A_HUMAN	y3	heavy	13	3	sp|Q9UQ88|CD11A_HUMAN.EYGS[Pho]PLK.+2y3.heavy	CDK11A (S577), PITSLRE (S589)	+2	survey & quantification
437.191	242.15	EYGS[+80.0]PLK	sp|Q9UQ88|CD11A_HUMAN	y5-98+2	light	19	2	sp|Q9UQ88|CD11A_HUMAN.EYGS[Pho]PLK.+2y5 -98+2.light	CDK11A (S577), PITSLRE (S589)	+2	survey & quantification	unambiguous
437.191	483.293	EYGS[+80.0]PLK	sp|Q9UQ88|CD11A_HUMAN	y5-98	light	19	1	sp|Q9UQ88|CD11A_HUMAN.EYGS[Pho]PLK.+2y5 -98.light	CDK11A (S577), PITSLRE (S589)	+2	survey & quantification	unambiguous
437.191	426.271	EYGS[+80.0]PLK	sp|Q9UQ88|CD11A_HUMAN	y4-98	light	20	4	sp|Q9UQ88|CD11A_HUMAN.EYGS[Pho]PLK.+2y4 -98.light	CDK11A (S577), PITSLRE (S589)	+2	quantification	unambiguous
437.191	357.25	EYGS[+80.0]PLK	sp|Q9UQ88|CD11A_HUMAN	y3	light	13	3	sp|Q9UQ88|CD11A_HUMAN.EYGS[Pho]PLK.+2y3.light	CDK11A (S577), PITSLRE (S589)	+2	survey & quantification
786.878	961.513	AY[+80.0]TPVVVTQWYR	sp|Q9UQ88|CD11A_HUMAN	y7	heavy	26.4	2	sp|Q9UQ88|CD11A_HUMAN.AY[Pho]TPVVVTQWYR.+2y7.heavy	CDK11A (Y582)	+2	survey & quantification
786.878	862.445	AY[+80.0]TPVVVTQWYR	sp|Q9UQ88|CD11A_HUMAN	y6	heavy	24.4	4	sp|Q9UQ88|CD11A_HUMAN.AY[Pho]TPVVVTQWYR.+2y6.heavy	CDK11A (Y582)	+2	quantification
786.878	416.122	AY[+80.0]TPVVVTQWYR	sp|Q9UQ88|CD11A_HUMAN	b3	heavy	24.4	1	sp|Q9UQ88|CD11A_HUMAN.AY[Pho]TPVVVTQWYR.+2b3.heavy	CDK11A (Y582)	+2	survey & quantification
786.878	315.074	AY[+80.0]TPVVVTQWYR	sp|Q9UQ88|CD11A_HUMAN	b2	heavy	30.4	3	sp|Q9UQ88|CD11A_HUMAN.AY[Pho]TPVVVTQWYR.+2b2.heavy	CDK11A (Y582)	+2	survey & quantification
781.874	951.505	AY[+80.0]TPVVVTQWYR	sp|Q9UQ88|CD11A_HUMAN	y7	light	26.4	2	sp|Q9UQ88|CD11A_HUMAN.AY[Pho]TPVVVTQWYR.+2y7.light	CDK11A (Y582)	+2	survey & quantification
781.874	852.436	AY[+80.0]TPVVVTQWYR	sp|Q9UQ88|CD11A_HUMAN	y6	light	24.4	4	sp|Q9UQ88|CD11A_HUMAN.AY[Pho]TPVVVTQWYR.+2y6.light	CDK11A (Y582)	+2	quantification
781.874	416.122	AY[+80.0]TPVVVTQWYR	sp|Q9UQ88|CD11A_HUMAN	b3	light	24.4	1	sp|Q9UQ88|CD11A_HUMAN.AY[Pho]TPVVVTQWYR.+2b3.light	CDK11A (Y582)	+2	survey & quantification
781.874	315.074	AY[+80.0]TPVVVTQWYR	sp|Q9UQ88|CD11A_HUMAN	b2	light	30.4	3	sp|Q9UQ88|CD11A_HUMAN.AY[Pho]TPVVVTQWYR.+2b2.light	CDK11A (Y582)	+2	survey & quantification
826.861	961.513	AY[+80.0]T[+80.0]PVVVTQWYR	sp|Q9UQ88|CD11A_HUMAN	y7	heavy	27.6	2	sp|Q9UQ88|CD11A_HUMAN.AY[Pho]T[Pho]PVVVTQWYR.+2y7.heavy	CDK11A (Y582/T583)	+2	survey & quantification
826.861	862.445	AY[+80.0]T[+80.0]PVVVTQWYR	sp|Q9UQ88|CD11A_HUMAN	y6	heavy	24.6	3	sp|Q9UQ88|CD11A_HUMAN.AY[Pho]T[Pho]PVVVTQWYR.+2y6.heavy	CDK11A (Y582/T583)	+2	survey & quantification
826.861	763.376	AY[+80.0]T[+80.0]PVVVTQWYR	sp|Q9UQ88|CD11A_HUMAN	y5	heavy	25.6	4	sp|Q9UQ88|CD11A_HUMAN.AY[Pho]T[Pho]PVVVTQWYR.+2y5.heavy	CDK11A (Y582/T583)	+2	quantification
826.861	398.111	AY[+80.0]T[+80.0]PVVVTQWYR	sp|Q9UQ88|CD11A_HUMAN	b3-98	heavy	33.6	1	sp|Q9UQ88|CD11A_HUMAN.AY[Pho]T[Pho]PVVVTQWYR.+2b3 -98.heavy	CDK11A (Y582/T583)	+2	survey & quantification
821.857	951.505	AY[+80.0]T[+80.0]PVVVTQWYR	sp|Q9UQ88|CD11A_HUMAN	y7	light	27.6	2	sp|Q9UQ88|CD11A_HUMAN.AY[Pho]T[Pho]PVVVTQWYR.+2y7.light	CDK11A (Y582/T583)	+2	survey & quantification
821.857	852.436	AY[+80.0]T[+80.0]PVVVTQWYR	sp|Q9UQ88|CD11A_HUMAN	y6	light	24.6	3	sp|Q9UQ88|CD11A_HUMAN.AY[Pho]T[Pho]PVVVTQWYR.+2y6.light	CDK11A (Y582/T583)	+2	survey & quantification
821.857	753.368	AY[+80.0]T[+80.0]PVVVTQWYR	sp|Q9UQ88|CD11A_HUMAN	y5	light	25.6	4	sp|Q9UQ88|CD11A_HUMAN.AY[Pho]T[Pho]PVVVTQWYR.+2y5.light	CDK11A (Y582/T583)	+2	quantification
821.857	398.111	AY[+80.0]T[+80.0]PVVVTQWYR	sp|Q9UQ88|CD11A_HUMAN	b3-98	light	33.6	1	sp|Q9UQ88|CD11A_HUMAN.AY[Pho]T[Pho]PVVVTQWYR.+2b3 -98.light	CDK11A (Y582/T583)	+2	survey & quantification
564.236	998.422	EY[+80.0]YSVHNK	sp|P08581|MET_HUMAN	y7	heavy	20.7	7	sp|P08581|MET_HUMAN.EY[Pho]YSVHNK.+2y7.heavy	MET (Y1234)	+2	quantification
564.236	755.393	EY[+80.0]YSVHNK	sp|P08581|MET_HUMAN	y6	heavy	20.7	4	sp|P08581|MET_HUMAN.EY[Pho]YSVHNK.+2y6.heavy	MET (Y1234)	+2	survey & quantification
564.236	592.329	EY[+80.0]YSVHNK	sp|P08581|MET_HUMAN	y5	heavy	22.7	3	sp|P08581|MET_HUMAN.EY[Pho]YSVHNK.+2y5.heavy	MET (Y1234)	+2	quantification
564.236	505.297	EY[+80.0]YSVHNK	sp|P08581|MET_HUMAN	y4	heavy	21.7	6	sp|P08581|MET_HUMAN.EY[Pho]YSVHNK.+2y4.heavy	MET (Y1234)	+2	quantification
564.236	406.229	EY[+80.0]YSVHNK	sp|P08581|MET_HUMAN	y3	heavy	23.7	1	sp|P08581|MET_HUMAN.EY[Pho]YSVHNK.+2y3.heavy	MET (Y1234)	+2	survey & quantification
564.236	269.17	EY[+80.0]YSVHNK	sp|P08581|MET_HUMAN	y2	heavy	24.7	2	sp|P08581|MET_HUMAN.EY[Pho]YSVHNK.+2y2.heavy	MET (Y1234)	+2	survey & quantification
564.236	373.08	EY[+80.0]YSVHNK	sp|P08581|MET_HUMAN	b2	heavy	21.7	5	sp|P08581|MET_HUMAN.EY[Pho]YSVHNK.+2b2.heavy	MET (Y1234)	+2	quantification	unambiguous
560.229	990.408	EY[+80.0]YSVHNK	sp|P08581|MET_HUMAN	y7	light	20.7	7	sp|P08581|MET_HUMAN.EY[Pho]YSVHNK.+2y7.light	MET (Y1234)	+2	quantification
560.229	747.378	EY[+80.0]YSVHNK	sp|P08581|MET_HUMAN	y6	light	20.7	4	sp|P08581|MET_HUMAN.EY[Pho]YSVHNK.+2y6.light	MET (Y1234)	+2	survey & quantification
560.229	584.315	EY[+80.0]YSVHNK	sp|P08581|MET_HUMAN	y5	light	22.7	3	sp|P08581|MET_HUMAN.EY[Pho]YSVHNK.+2y5.light	MET (Y1234)	+2	quantification
560.229	497.283	EY[+80.0]YSVHNK	sp|P08581|MET_HUMAN	y4	light	21.7	6	sp|P08581|MET_HUMAN.EY[Pho]YSVHNK.+2y4.light	MET (Y1234)	+2	quantification
560.229	398.215	EY[+80.0]YSVHNK	sp|P08581|MET_HUMAN	y3	light	23.7	1	sp|P08581|MET_HUMAN.EY[Pho]YSVHNK.+2y3.light	MET (Y1234)	+2	survey & quantification
560.229	261.156	EY[+80.0]YSVHNK	sp|P08581|MET_HUMAN	y2	light	24.7	2	sp|P08581|MET_HUMAN.EY[Pho]YSVHNK.+2y2.light	MET (Y1234)	+2	survey & quantification
560.229	373.08	EY[+80.0]YSVHNK	sp|P08581|MET_HUMAN	b2	light	21.7	5	sp|P08581|MET_HUMAN.EY[Pho]YSVHNK.+2b2.light	MET (Y1234)	+2	quantification	unambiguous
604.219	1078.39	EY[+80.0]Y[+80.0]SVHNK	sp|P08581|MET_HUMAN	y7	heavy	22.9	4	sp|P08581|MET_HUMAN.EY[Pho]Y[Pho]SVHNK.+2y7.heavy	MET (Y1234/Y1235)	+2	quantification	0
604.219	505.297	EY[+80.0]Y[+80.0]SVHNK	sp|P08581|MET_HUMAN	y4	heavy	22.9	3	sp|P08581|MET_HUMAN.EY[Pho]Y[Pho]SVHNK.+2y4.heavy	MET (Y1234/Y1235)	+2	quantification	0
604.219	406.229	EY[+80.0]Y[+80.0]SVHNK	sp|P08581|MET_HUMAN	y3	heavy	24.9	2	sp|P08581|MET_HUMAN.EY[Pho]Y[Pho]SVHNK.+2y3.heavy	MET (Y1234/Y1235)	+2	survey & quantification	0
604.219	269.17	EY[+80.0]Y[+80.0]SVHNK	sp|P08581|MET_HUMAN	y2	heavy	25.9	1	sp|P08581|MET_HUMAN.EY[Pho]Y[Pho]SVHNK.+2y2.heavy	MET (Y1234/Y1235)	+2	survey & quantification	0
600.212	1070.37	EY[+80.0]Y[+80.0]SVHNK	sp|P08581|MET_HUMAN	y7	light	22.9	4	sp|P08581|MET_HUMAN.EY[Pho]Y[Pho]SVHNK.+2y7.light	MET (Y1234/Y1235)	+2	quantification	0
600.212	497.283	EY[+80.0]Y[+80.0]SVHNK	sp|P08581|MET_HUMAN	y4	light	22.9	3	sp|P08581|MET_HUMAN.EY[Pho]Y[Pho]SVHNK.+2y4.light	MET (Y1234/Y1235)	+2	quantification	0
600.212	398.215	EY[+80.0]Y[+80.0]SVHNK	sp|P08581|MET_HUMAN	y3	light	24.9	2	sp|P08581|MET_HUMAN.EY[Pho]Y[Pho]SVHNK.+2y3.light	MET (Y1234/Y1235)	+2	survey & quantification	0
600.212	261.156	EY[+80.0]Y[+80.0]SVHNK	sp|P08581|MET_HUMAN	y2	light	25.9	1	sp|P08581|MET_HUMAN.EY[Pho]Y[Pho]SVHNK.+2y2.light	MET (Y1234/Y1235)	+2	survey & quantification	0
564.236	998.422	EYY[+80.0]SVHNK	sp|P08581|MET_HUMAN	y7	heavy	22.7	8	sp|P08581|MET_HUMAN.EYY[Pho]SVHNK.+2y7.heavy	MET (Y1235)	+2	quantification
564.236	835.359	EYY[+80.0]SVHNK	sp|P08581|MET_HUMAN	y6	heavy	20.7	3	sp|P08581|MET_HUMAN.EYY[Pho]SVHNK.+2y6.heavy	MET (Y1235)	+2	survey & quantification
564.236	592.329	EYY[+80.0]SVHNK	sp|P08581|MET_HUMAN	y5	heavy	22.7	4	sp|P08581|MET_HUMAN.EYY[Pho]SVHNK.+2y5.heavy	MET (Y1235)	+2	quantification	combo unambiguos: b2&y5
564.236	505.297	EYY[+80.0]SVHNK	sp|P08581|MET_HUMAN	y4	heavy	22.7	5	sp|P08581|MET_HUMAN.EYY[Pho]SVHNK.+2y4.heavy	MET (Y1235)	+2	quantification
564.236	406.229	EYY[+80.0]SVHNK	sp|P08581|MET_HUMAN	y3	heavy	22.7	1	sp|P08581|MET_HUMAN.EYY[Pho]SVHNK.+2y3.heavy	MET (Y1235)	+2	survey & quantification
564.236	269.17	EYY[+80.0]SVHNK	sp|P08581|MET_HUMAN	y2	heavy	23.7	2	sp|P08581|MET_HUMAN.EYY[Pho]SVHNK.+2y2.heavy	MET (Y1235)	+2	survey & quantification
564.236	973.345	EYY[+80.0]SVHNK	sp|P08581|MET_HUMAN	b7	heavy	19.7	6	sp|P08581|MET_HUMAN.EYY[Pho]SVHNK.+2b7.heavy	MET (Y1235)	+2	quantification
564.236	293.113	EYY[+80.0]SVHNK	sp|P08581|MET_HUMAN	b2	heavy	19.7	7	sp|P08581|MET_HUMAN.EYY[Pho]SVHNK.+2b2.heavy	MET (Y1235)	+2	quantification	combo unambiguos: b2&y5
560.229	990.408	EYY[+80.0]SVHNK	sp|P08581|MET_HUMAN	y7	light	22.7	8	sp|P08581|MET_HUMAN.EYY[Pho]SVHNK.+2y7.light	MET (Y1235)	+2	quantification
560.229	827.345	EYY[+80.0]SVHNK	sp|P08581|MET_HUMAN	y6	light	20.7	3	sp|P08581|MET_HUMAN.EYY[Pho]SVHNK.+2y6.light	MET (Y1235)	+2	survey & quantification
560.229	584.315	EYY[+80.0]SVHNK	sp|P08581|MET_HUMAN	y5	light	22.7	4	sp|P08581|MET_HUMAN.EYY[Pho]SVHNK.+2y5.light	MET (Y1235)	+2	quantification	combo unambiguos: b2&y5
560.229	497.283	EYY[+80.0]SVHNK	sp|P08581|MET_HUMAN	y4	light	22.7	5	sp|P08581|MET_HUMAN.EYY[Pho]SVHNK.+2y4.light	MET (Y1235)	+2	quantification
560.229	398.215	EYY[+80.0]SVHNK	sp|P08581|MET_HUMAN	y3	light	22.7	1	sp|P08581|MET_HUMAN.EYY[Pho]SVHNK.+2y3.light	MET (Y1235)	+2	survey & quantification
560.229	261.156	EYY[+80.0]SVHNK	sp|P08581|MET_HUMAN	y2	light	23.7	2	sp|P08581|MET_HUMAN.EYY[Pho]SVHNK.+2y2.light	MET (Y1235)	+2	survey & quantification
560.229	973.345	EYY[+80.0]SVHNK	sp|P08581|MET_HUMAN	b7	light	19.7	6	sp|P08581|MET_HUMAN.EYY[Pho]SVHNK.+2b7.light	MET (Y1235)	+2	quantification
560.229	293.113	EYY[+80.0]SVHNK	sp|P08581|MET_HUMAN	b2	light	19.7	7	sp|P08581|MET_HUMAN.EYY[Pho]SVHNK.+2b2.light	MET (Y1235)	+2	quantification	combo unambiguos: b2&y5
650.273	764.404	EY[+80.0]YSVQQHR	sp|Q04912|RON_HUMAN	y6	heavy	25.3	2	sp|Q04912|RON_HUMAN.EY[Pho]YSVQQHR.+2y6.heavy	RON (Y1238)	+2	survey & quantification
650.273	677.372	EY[+80.0]YSVQQHR	sp|Q04912|RON_HUMAN	y5	heavy	25.3	5	sp|Q04912|RON_HUMAN.EY[Pho]YSVQQHR.+2y5.heavy	RON (Y1238)	+2	quantification
650.273	578.303	EY[+80.0]YSVQQHR	sp|Q04912|RON_HUMAN	y4	heavy	26.3	1	sp|Q04912|RON_HUMAN.EY[Pho]YSVQQHR.+2y4.heavy	RON (Y1238)	+2	survey & quantification
650.273	450.245	EY[+80.0]YSVQQHR	sp|Q04912|RON_HUMAN	y3	heavy	25.3	3	sp|Q04912|RON_HUMAN.EY[Pho]YSVQQHR.+2y3.heavy	RON (Y1238)	+2	survey & quantification
650.273	322.186	EY[+80.0]YSVQQHR	sp|Q04912|RON_HUMAN	y2	heavy	25.3	4	sp|Q04912|RON_HUMAN.EY[Pho]YSVQQHR.+2y2.heavy	RON (Y1238)	+2	quantification
650.273	373.08	EY[+80.0]YSVQQHR	sp|Q04912|RON_HUMAN	b2	heavy	26.3	6	sp|Q04912|RON_HUMAN.EY[Pho]YSVQQHR.+2b2.heavy	RON (Y1238)	+2	quantification	unambiguous
645.269	754.395	EY[+80.0]YSVQQHR	sp|Q04912|RON_HUMAN	y6	light	25.3	2	sp|Q04912|RON_HUMAN.EY[Pho]YSVQQHR.+2y6.light	RON (Y1238)	+2	survey & quantification
645.269	667.363	EY[+80.0]YSVQQHR	sp|Q04912|RON_HUMAN	y5	light	25.3	5	sp|Q04912|RON_HUMAN.EY[Pho]YSVQQHR.+2y5.light	RON (Y1238)	+2	quantification
645.269	568.295	EY[+80.0]YSVQQHR	sp|Q04912|RON_HUMAN	y4	light	26.3	1	sp|Q04912|RON_HUMAN.EY[Pho]YSVQQHR.+2y4.light	RON (Y1238)	+2	survey & quantification
645.269	440.236	EY[+80.0]YSVQQHR	sp|Q04912|RON_HUMAN	y3	light	25.3	3	sp|Q04912|RON_HUMAN.EY[Pho]YSVQQHR.+2y3.light	RON (Y1238)	+2	survey & quantification
645.269	312.178	EY[+80.0]YSVQQHR	sp|Q04912|RON_HUMAN	y2	light	25.3	4	sp|Q04912|RON_HUMAN.EY[Pho]YSVQQHR.+2y2.light	RON (Y1238)	+2	quantification
645.269	373.08	EY[+80.0]YSVQQHR	sp|Q04912|RON_HUMAN	b2	light	26.3	6	sp|Q04912|RON_HUMAN.EY[Pho]YSVQQHR.+2b2.light	RON (Y1238)	+2	quantification	unambiguous
690.256	764.404	EY[+80.0]Y[+80.0]SVQQHR	sp|Q04912|RON_HUMAN	y6	heavy	28.5	4	sp|Q04912|RON_HUMAN.EY[Pho]Y[Pho]SVQQHR.+2y6.heavy	RON (Y1238/Y1239)	+2	survey & quantification	0
690.256	578.303	EY[+80.0]Y[+80.0]SVQQHR	sp|Q04912|RON_HUMAN	y4	heavy	28.5	1	sp|Q04912|RON_HUMAN.EY[Pho]Y[Pho]SVQQHR.+2y4.heavy	RON (Y1238/Y1239)	+2	survey & quantification	0
690.256	450.245	EY[+80.0]Y[+80.0]SVQQHR	sp|Q04912|RON_HUMAN	y3	heavy	28.5	3	sp|Q04912|RON_HUMAN.EY[Pho]Y[Pho]SVQQHR.+2y3.heavy	RON (Y1238/Y1239)	+2	survey & quantification	0
690.256	322.186	EY[+80.0]Y[+80.0]SVQQHR	sp|Q04912|RON_HUMAN	y2	heavy	29.5	2	sp|Q04912|RON_HUMAN.EY[Pho]Y[Pho]SVQQHR.+2y2.heavy	RON (Y1238/Y1239)	+2	quantification	0
685.252	754.395	EY[+80.0]Y[+80.0]SVQQHR	sp|Q04912|RON_HUMAN	y6	light	28.5	4	sp|Q04912|RON_HUMAN.EY[Pho]Y[Pho]SVQQHR.+2y6.light	RON (Y1238/Y1239)	+2	survey & quantification	0
685.252	568.295	EY[+80.0]Y[+80.0]SVQQHR	sp|Q04912|RON_HUMAN	y4	light	28.5	1	sp|Q04912|RON_HUMAN.EY[Pho]Y[Pho]SVQQHR.+2y4.light	RON (Y1238/Y1239)	+2	survey & quantification	0
685.252	440.236	EY[+80.0]Y[+80.0]SVQQHR	sp|Q04912|RON_HUMAN	y3	light	28.5	3	sp|Q04912|RON_HUMAN.EY[Pho]Y[Pho]SVQQHR.+2y3.light	RON (Y1238/Y1239)	+2	survey & quantification	0
685.252	312.178	EY[+80.0]Y[+80.0]SVQQHR	sp|Q04912|RON_HUMAN	y2	light	29.5	2	sp|Q04912|RON_HUMAN.EY[Pho]Y[Pho]SVQQHR.+2y2.light	RON (Y1238/Y1239)	+2	quantification	0
650.273	504.22	EYY[+80.0]SVQQHR	sp|Q04912|RON_HUMAN	y7+2	heavy	23.3	5	sp|Q04912|RON_HUMAN.EYY[Pho]SVQQHR.+2y7+2.heavy	RON (Y1239)	+2	quantification
650.273	764.404	EYY[+80.0]SVQQHR	sp|Q04912|RON_HUMAN	y6	heavy	26.3	3	sp|Q04912|RON_HUMAN.EYY[Pho]SVQQHR.+2y6.heavy	RON (Y1239)	+2	quantification
650.273	677.372	EYY[+80.0]SVQQHR	sp|Q04912|RON_HUMAN	y5	heavy	26.3	6	sp|Q04912|RON_HUMAN.EYY[Pho]SVQQHR.+2y5.heavy	RON (Y1239)	+2	quantification	combo unambiguos: b2&y5
650.273	578.303	EYY[+80.0]SVQQHR	sp|Q04912|RON_HUMAN	y4	heavy	25.3	1	sp|Q04912|RON_HUMAN.EYY[Pho]SVQQHR.+2y4.heavy	RON (Y1239)	+2	survey & quantification
650.273	450.245	EYY[+80.0]SVQQHR	sp|Q04912|RON_HUMAN	y3	heavy	27.3	2	sp|Q04912|RON_HUMAN.EYY[Pho]SVQQHR.+2y3.heavy	RON (Y1239)	+2	survey & quantification
650.273	322.186	EYY[+80.0]SVQQHR	sp|Q04912|RON_HUMAN	y2	heavy	26.3	4	sp|Q04912|RON_HUMAN.EYY[Pho]SVQQHR.+2y2.heavy	RON (Y1239)	+2	survey & quantification
650.273	293.113	EYY[+80.0]SVQQHR	sp|Q04912|RON_HUMAN	b2	heavy	27.3	7	sp|Q04912|RON_HUMAN.EYY[Pho]SVQQHR.+2b2.heavy	RON (Y1239)	+2	quantification	combo unambiguos: b2&y5
645.269	499.216	EYY[+80.0]SVQQHR	sp|Q04912|RON_HUMAN	y7+2	light	23.3	5	sp|Q04912|RON_HUMAN.EYY[Pho]SVQQHR.+2y7+2.light	RON (Y1239)	+2	quantification
645.269	754.395	EYY[+80.0]SVQQHR	sp|Q04912|RON_HUMAN	y6	light	26.3	3	sp|Q04912|RON_HUMAN.EYY[Pho]SVQQHR.+2y6.light	RON (Y1239)	+2	quantification
645.269	667.363	EYY[+80.0]SVQQHR	sp|Q04912|RON_HUMAN	y5	light	26.3	6	sp|Q04912|RON_HUMAN.EYY[Pho]SVQQHR.+2y5.light	RON (Y1239)	+2	quantification	combo unambiguos: b2&y5
645.269	568.295	EYY[+80.0]SVQQHR	sp|Q04912|RON_HUMAN	y4	light	25.3	1	sp|Q04912|RON_HUMAN.EYY[Pho]SVQQHR.+2y4.light	RON (Y1239)	+2	survey & quantification
645.269	440.236	EYY[+80.0]SVQQHR	sp|Q04912|RON_HUMAN	y3	light	27.3	2	sp|Q04912|RON_HUMAN.EYY[Pho]SVQQHR.+2y3.light	RON (Y1239)	+2	survey & quantification
645.269	312.178	EYY[+80.0]SVQQHR	sp|Q04912|RON_HUMAN	y2	light	26.3	4	sp|Q04912|RON_HUMAN.EYY[Pho]SVQQHR.+2y2.light	RON (Y1239)	+2	survey & quantification
645.269	293.113	EYY[+80.0]SVQQHR	sp|Q04912|RON_HUMAN	b2	light	27.3	7	sp|Q04912|RON_HUMAN.EYY[Pho]SVQQHR.+2b2.light	RON (Y1239)	+2	quantification	combo unambiguos: b2&y5
445.693	761.336	EY[+80.0]YTVK	sp|P23458|JAK1_HUMAN	y5	heavy	15.2	4	sp|P23458|JAK1_HUMAN.EY[Pho]YTVK.+2y5.heavy	JAK1 (Y1034)	+2	quantification
445.693	518.306	EY[+80.0]YTVK	sp|P23458|JAK1_HUMAN	y4	heavy	17.2	2	sp|P23458|JAK1_HUMAN.EY[Pho]YTVK.+2y4.heavy	JAK1 (Y1034)	+2	survey & quantification
445.693	355.243	EY[+80.0]YTVK	sp|P23458|JAK1_HUMAN	y3	heavy	19.2	1	sp|P23458|JAK1_HUMAN.EY[Pho]YTVK.+2y3.heavy	JAK1 (Y1034)	+2	survey & quantification
445.693	254.195	EY[+80.0]YTVK	sp|P23458|JAK1_HUMAN	y2	heavy	17.2	3	sp|P23458|JAK1_HUMAN.EY[Pho]YTVK.+2y2.heavy	JAK1 (Y1034)	+2	quantification
445.693	373.08	EY[+80.0]YTVK	sp|P23458|JAK1_HUMAN	b2	heavy	16.2	5	sp|P23458|JAK1_HUMAN.EY[Pho]YTVK.+2b2.heavy	JAK1 (Y1034)	+2	survey & quantification	unambiguous
441.686	753.322	EY[+80.0]YTVK	sp|P23458|JAK1_HUMAN	y5	light	15.2	4	sp|P23458|JAK1_HUMAN.EY[Pho]YTVK.+2y5.light	JAK1 (Y1034)	+2	quantification
441.686	510.292	EY[+80.0]YTVK	sp|P23458|JAK1_HUMAN	y4	light	17.2	2	sp|P23458|JAK1_HUMAN.EY[Pho]YTVK.+2y4.light	JAK1 (Y1034)	+2	survey & quantification
441.686	347.229	EY[+80.0]YTVK	sp|P23458|JAK1_HUMAN	y3	light	19.2	1	sp|P23458|JAK1_HUMAN.EY[Pho]YTVK.+2y3.light	JAK1 (Y1034)	+2	survey & quantification
441.686	246.181	EY[+80.0]YTVK	sp|P23458|JAK1_HUMAN	y2	light	17.2	3	sp|P23458|JAK1_HUMAN.EY[Pho]YTVK.+2y2.light	JAK1 (Y1034)	+2	quantification
441.686	373.08	EY[+80.0]YTVK	sp|P23458|JAK1_HUMAN	b2	light	16.2	5	sp|P23458|JAK1_HUMAN.EY[Pho]YTVK.+2b2.light	JAK1 (Y1034)	+2	survey & quantification	unambiguous
485.676	598.273	EY[+80.0]Y[+80.0]TVK	sp|P23458|JAK1_HUMAN	y4	heavy	20.4	2	sp|P23458|JAK1_HUMAN.EY[Pho]Y[Pho]TVK.+2y4.heavy	JAK1 (Y1034/Y1035)	+2	survey & quantification
485.676	355.243	EY[+80.0]Y[+80.0]TVK	sp|P23458|JAK1_HUMAN	y3	heavy	23.4	1	sp|P23458|JAK1_HUMAN.EY[Pho]Y[Pho]TVK.+2y3.heavy	JAK1 (Y1034/Y1035)	+2	survey & quantification	unambiguous
485.676	254.195	EY[+80.0]Y[+80.0]TVK	sp|P23458|JAK1_HUMAN	y2	heavy	20.4	3	sp|P23458|JAK1_HUMAN.EY[Pho]Y[Pho]TVK.+2y2.heavy	JAK1 (Y1034/Y1035)	+2	survey & quantification
485.676	187.043	EY[+80.0]Y[+80.0]TVK	sp|P23458|JAK1_HUMAN	b2+2	heavy	21.4	4	sp|P23458|JAK1_HUMAN.EY[Pho]Y[Pho]TVK.+2b2+2.heavy	JAK1 (Y1034/Y1035)	+2	quantification
481.669	590.259	EY[+80.0]Y[+80.0]TVK	sp|P23458|JAK1_HUMAN	y4	light	20.4	2	sp|P23458|JAK1_HUMAN.EY[Pho]Y[Pho]TVK.+2y4.light	JAK1 (Y1034/Y1035)	+2	survey & quantification
481.669	347.229	EY[+80.0]Y[+80.0]TVK	sp|P23458|JAK1_HUMAN	y3	light	23.4	1	sp|P23458|JAK1_HUMAN.EY[Pho]Y[Pho]TVK.+2y3.light	JAK1 (Y1034/Y1035)	+2	survey & quantification	unambiguous
481.669	246.181	EY[+80.0]Y[+80.0]TVK	sp|P23458|JAK1_HUMAN	y2	light	20.4	3	sp|P23458|JAK1_HUMAN.EY[Pho]Y[Pho]TVK.+2y2.light	JAK1 (Y1034/Y1035)	+2	survey & quantification
481.669	187.043	EY[+80.0]Y[+80.0]TVK	sp|P23458|JAK1_HUMAN	b2+2	light	21.4	4	sp|P23458|JAK1_HUMAN.EY[Pho]Y[Pho]TVK.+2b2+2.light	JAK1 (Y1034/Y1035)	+2	quantification
445.693	761.336	EYY[+80.0]TVK	sp|P23458|JAK1_HUMAN	y5	heavy	20.2	4	sp|P23458|JAK1_HUMAN.EYY[Pho]TVK.+2y5.heavy	JAK1 (Y1035)	+2	quantification
445.693	598.273	EYY[+80.0]TVK	sp|P23458|JAK1_HUMAN	y4	heavy	17.2	1	sp|P23458|JAK1_HUMAN.EYY[Pho]TVK.+2y4.heavy	JAK1 (Y1035)	+2	survey & quantification	combo unambiguos: y3&y4, b2&y3
445.693	355.243	EYY[+80.0]TVK	sp|P23458|JAK1_HUMAN	y3	heavy	17.2	2	sp|P23458|JAK1_HUMAN.EYY[Pho]TVK.+2y3.heavy	JAK1 (Y1035)	+2	survey & quantification	combo unambiguos: y3&y4, b2&y3
445.693	254.195	EYY[+80.0]TVK	sp|P23458|JAK1_HUMAN	y2	heavy	17.2	3	sp|P23458|JAK1_HUMAN.EYY[Pho]TVK.+2y2.heavy	JAK1 (Y1035)	+2	survey & quantification
445.693	147.06	EYY[+80.0]TVK	sp|P23458|JAK1_HUMAN	b2+2	heavy	20.2	5	sp|P23458|JAK1_HUMAN.EYY[Pho]TVK.+2b2+2.heavy	JAK1 (Y1035)	+2	quantification	combo unambiguos: y3&y4, b2&y3
441.686	753.322	EYY[+80.0]TVK	sp|P23458|JAK1_HUMAN	y5	light	20.2	4	sp|P23458|JAK1_HUMAN.EYY[Pho]TVK.+2y5.light	JAK1 (Y1035)	+2	quantification
441.686	590.259	EYY[+80.0]TVK	sp|P23458|JAK1_HUMAN	y4	light	17.2	1	sp|P23458|JAK1_HUMAN.EYY[Pho]TVK.+2y4.light	JAK1 (Y1035)	+2	survey & quantification	combo unambiguos: y3&y4, b2&y3
441.686	347.229	EYY[+80.0]TVK	sp|P23458|JAK1_HUMAN	y3	light	17.2	2	sp|P23458|JAK1_HUMAN.EYY[Pho]TVK.+2y3.light	JAK1 (Y1035)	+2	survey & quantification	combo unambiguos: y3&y4, b2&y3
441.686	246.181	EYY[+80.0]TVK	sp|P23458|JAK1_HUMAN	y2	light	17.2	3	sp|P23458|JAK1_HUMAN.EYY[Pho]TVK.+2y2.light	JAK1 (Y1035)	+2	survey & quantification
441.686	293.113	EYY[+80.0]TVK	sp|P23458|JAK1_HUMAN	b2+2	light	20.2	5	sp|P23458|JAK1_HUMAN.EYY[Pho]TVK.+2b2+2.light	JAK1 (Y1035)	+2	quantification	combo unambiguos: y3&y4, b2&y3
565.751	814.412	FAQTVMT[+80.0]SR	sp|Q9NWZ3|IRAK4_HUMAN	y7-98	heavy	23.7	5	sp|Q9NWZ3|IRAK4_HUMAN.FAQTVMT[Pho]SR.+2y7 -98.heavy	IRAK4 (T345)	+2	quantification	0
565.751	686.353	FAQTVMT[+80.0]SR	sp|Q9NWZ3|IRAK4_HUMAN	y6-98	heavy	23.7	3	sp|Q9NWZ3|IRAK4_HUMAN.FAQTVMT[Pho]SR.+2y6 -98.heavy	IRAK4 (T345)	+2	survey & quantification	0
565.751	784.33	FAQTVMT[+80.0]SR	sp|Q9NWZ3|IRAK4_HUMAN	y6	heavy	19.7	2	sp|Q9NWZ3|IRAK4_HUMAN.FAQTVMT[Pho]SR.+2y6.heavy	IRAK4 (T345)	+2	survey & quantification	0
565.751	585.305	FAQTVMT[+80.0]SR	sp|Q9NWZ3|IRAK4_HUMAN	y5-98	heavy	18.7	4	sp|Q9NWZ3|IRAK4_HUMAN.FAQTVMT[Pho]SR.+2y5 -98.heavy	IRAK4 (T345)	+2	quantification	0
565.751	486.237	FAQTVMT[+80.0]SR	sp|Q9NWZ3|IRAK4_HUMAN	y4-98	heavy	22.7	1	sp|Q9NWZ3|IRAK4_HUMAN.FAQTVMT[Pho]SR.+2y4 -98.heavy	IRAK4 (T345)	+2	survey & quantification	0
560.746	804.403	FAQTVMT[+80.0]SR	sp|Q9NWZ3|IRAK4_HUMAN	y7-98	light	23.7	5	sp|Q9NWZ3|IRAK4_HUMAN.FAQTVMT[Pho]SR.+2y7 -98.light	IRAK4 (T345)	+2	quantification	0
560.746	676.345	FAQTVMT[+80.0]SR	sp|Q9NWZ3|IRAK4_HUMAN	y6-98	light	23.7	3	sp|Q9NWZ3|IRAK4_HUMAN.FAQTVMT[Pho]SR.+2y6 -98.light	IRAK4 (T345)	+2	survey & quantification	0
560.746	774.322	FAQTVMT[+80.0]SR	sp|Q9NWZ3|IRAK4_HUMAN	y6	light	19.7	2	sp|Q9NWZ3|IRAK4_HUMAN.FAQTVMT[Pho]SR.+2y6.light	IRAK4 (T345)	+2	survey & quantification	0
560.746	575.297	FAQTVMT[+80.0]SR	sp|Q9NWZ3|IRAK4_HUMAN	y5-98	light	18.7	4	sp|Q9NWZ3|IRAK4_HUMAN.FAQTVMT[Pho]SR.+2y5 -98.light	IRAK4 (T345)	+2	quantification	0
560.746	476.229	FAQTVMT[+80.0]SR	sp|Q9NWZ3|IRAK4_HUMAN	y4-98	light	22.7	1	sp|Q9NWZ3|IRAK4_HUMAN.FAQTVMT[Pho]SR.+2y4 -98.light	IRAK4 (T345)	+2	survey & quantification	0
573.748	702.348	FAQTVM[+16.0]T[+80.0]SR	sp|Q9NWZ3|IRAK4_HUMAN	y6-98	heavy	22	5	sp|Q9NWZ3|IRAK4_HUMAN.FAQTVM[Oxi]T[Pho]SR.+2y6 -98.heavy	IRAK4 (T345)	+2	quantification
573.748	800.325	FAQTVM[+16.0]T[+80.0]SR	sp|Q9NWZ3|IRAK4_HUMAN	y6	heavy	18	1	sp|Q9NWZ3|IRAK4_HUMAN.FAQTVM[Oxi]T[Pho]SR.+2y6.heavy	IRAK4 (T345)	+2	survey & quantification
573.748	502.232	FAQTVM[+16.0]T[+80.0]SR	sp|Q9NWZ3|IRAK4_HUMAN	y4-98	heavy	23	3	sp|Q9NWZ3|IRAK4_HUMAN.FAQTVM[Oxi]T[Pho]SR.+2y4 -98.heavy	IRAK4 (T345)	+2	quantification	combo unambiguos: y2&y4-98
573.748	272.159	FAQTVM[+16.0]T[+80.0]SR	sp|Q9NWZ3|IRAK4_HUMAN	y2	heavy	24	2	sp|Q9NWZ3|IRAK4_HUMAN.FAQTVM[Oxi]T[Pho]SR.+2y2.heavy	IRAK4 (T345)	+2	survey & quantification	combo unambiguos: y2&y4-98
573.748	406.173	FAQTVM[+16.0]T[+80.0]SR	sp|Q9NWZ3|IRAK4_HUMAN	b7-64+2	heavy	25	6	sp|Q9NWZ3|IRAK4_HUMAN.FAQTVM[Oxi]T[Pho]SR.+2b7 -64+2.heavy	IRAK4 (T345)	+2	quantification
573.748	219.113	FAQTVM[+16.0]T[+80.0]SR	sp|Q9NWZ3|IRAK4_HUMAN	b2	heavy	21	4	sp|Q9NWZ3|IRAK4_HUMAN.FAQTVM[Oxi]T[Pho]SR.+2b2.heavy	IRAK4 (T345)	+2	survey & quantification
568.744	692.34	FAQTVM[+16.0]T[+80.0]SR	sp|Q9NWZ3|IRAK4_HUMAN	y6-98	light	22	5	sp|Q9NWZ3|IRAK4_HUMAN.FAQTVM[Oxi]T[Pho]SR.+2y6 -98.light	IRAK4 (T345)	+2	quantification
568.744	790.316	FAQTVM[+16.0]T[+80.0]SR	sp|Q9NWZ3|IRAK4_HUMAN	y6	light	18	1	sp|Q9NWZ3|IRAK4_HUMAN.FAQTVM[Oxi]T[Pho]SR.+2y6.light	IRAK4 (T345)	+2	survey & quantification
568.744	492.223	FAQTVM[+16.0]T[+80.0]SR	sp|Q9NWZ3|IRAK4_HUMAN	y4-98	light	23	3	sp|Q9NWZ3|IRAK4_HUMAN.FAQTVM[Oxi]T[Pho]SR.+2y4 -98.light	IRAK4 (T345)	+2	quantification	combo unambiguos: y2&y4-98
568.744	262.151	FAQTVM[+16.0]T[+80.0]SR	sp|Q9NWZ3|IRAK4_HUMAN	y2	light	24	2	sp|Q9NWZ3|IRAK4_HUMAN.FAQTVM[Oxi]T[Pho]SR.+2y2.light	IRAK4 (T345)	+2	survey & quantification	combo unambiguos: y2&y4-98
568.744	406.173	FAQTVM[+16.0]T[+80.0]SR	sp|Q9NWZ3|IRAK4_HUMAN	b7-64+2	light	21	6	sp|Q9NWZ3|IRAK4_HUMAN.FAQTVM[Oxi]T[Pho]SR.+2b7 -64+2.light	IRAK4 (T345)	+2	quantification
568.744	219.113	FAQTVM[+16.0]T[+80.0]SR	sp|Q9NWZ3|IRAK4_HUMAN	b2	light	25	4	sp|Q9NWZ3|IRAK4_HUMAN.FAQTVM[Oxi]T[Pho]SR.+2b2.light	IRAK4 (T345)	+2	survey & quantification
565.751	814.412	FAQTVMTS[+80.0]R	sp|Q9NWZ3|IRAK4_HUMAN	y7-98	heavy	23.7	5	sp|Q9NWZ3|IRAK4_HUMAN.FAQTVMTS[Pho]R.+2y7 -98.heavy	IRAK4 (S346)	+2	quantification
565.751	686.353	FAQTVMTS[+80.0]R	sp|Q9NWZ3|IRAK4_HUMAN	y6-98	heavy	23.7	2	sp|Q9NWZ3|IRAK4_HUMAN.FAQTVMTS[Pho]R.+2y6 -98.heavy	IRAK4 (S346)	+2	survey & quantification
565.751	784.33	FAQTVMTS[+80.0]R	sp|Q9NWZ3|IRAK4_HUMAN	y6	heavy	17.7	3	sp|Q9NWZ3|IRAK4_HUMAN.FAQTVMTS[Pho]R.+2y6.heavy	IRAK4 (S346)	+2	survey & quantification
565.751	585.305	FAQTVMTS[+80.0]R	sp|Q9NWZ3|IRAK4_HUMAN	y5-98	heavy	23.7	4	sp|Q9NWZ3|IRAK4_HUMAN.FAQTVMTS[Pho]R.+2y5 -98.heavy	IRAK4 (S346)	+2	survey & quantification
565.751	486.237	FAQTVMTS[+80.0]R	sp|Q9NWZ3|IRAK4_HUMAN	y4-98	heavy	20.7	1	sp|Q9NWZ3|IRAK4_HUMAN.FAQTVMTS[Pho]R.+2y4 -98.heavy	IRAK4 (S346)	+2	quantification
565.751	254.149	FAQTVMTS[+80.0]R	sp|Q9NWZ3|IRAK4_HUMAN	y2-98	heavy	22.7	7	sp|Q9NWZ3|IRAK4_HUMAN.FAQTVMTS[Pho]R.+2y2 -98.heavy	IRAK4 (S346)	+2	quantification	unambiguous
565.751	352.126	FAQTVMTS[+80.0]R	sp|Q9NWZ3|IRAK4_HUMAN	y2	heavy	17.7	6	sp|Q9NWZ3|IRAK4_HUMAN.FAQTVMTS[Pho]R.+2y2.heavy	IRAK4 (S346)	+2	quantification	unambiguous
560.746	804.403	FAQTVMTS[+80.0]R	sp|Q9NWZ3|IRAK4_HUMAN	y7-98	light	23.7	5	sp|Q9NWZ3|IRAK4_HUMAN.FAQTVMTS[Pho]R.+2y7 -98.light	IRAK4 (S346)	+2	quantification
560.746	676.345	FAQTVMTS[+80.0]R	sp|Q9NWZ3|IRAK4_HUMAN	y6-98	light	23.7	2	sp|Q9NWZ3|IRAK4_HUMAN.FAQTVMTS[Pho]R.+2y6 -98.light	IRAK4 (S346)	+2	survey & quantification
560.746	774.322	FAQTVMTS[+80.0]R	sp|Q9NWZ3|IRAK4_HUMAN	y6	light	17.7	3	sp|Q9NWZ3|IRAK4_HUMAN.FAQTVMTS[Pho]R.+2y6.light	IRAK4 (S346)	+2	survey & quantification
560.746	575.297	FAQTVMTS[+80.0]R	sp|Q9NWZ3|IRAK4_HUMAN	y5-98	light	23.7	4	sp|Q9NWZ3|IRAK4_HUMAN.FAQTVMTS[Pho]R.+2y5 -98.light	IRAK4 (S346)	+2	survey & quantification
560.746	476.229	FAQTVMTS[+80.0]R	sp|Q9NWZ3|IRAK4_HUMAN	y4-98	light	20.7	1	sp|Q9NWZ3|IRAK4_HUMAN.FAQTVMTS[Pho]R.+2y4 -98.light	IRAK4 (S346)	+2	quantification
560.746	244.14	FAQTVMTS[+80.0]R	sp|Q9NWZ3|IRAK4_HUMAN	y2-98	light	22.7	7	sp|Q9NWZ3|IRAK4_HUMAN.FAQTVMTS[Pho]R.+2y2 -98.light	IRAK4 (S346)	+2	quantification	unambiguous
560.746	342.117	FAQTVMTS[+80.0]R	sp|Q9NWZ3|IRAK4_HUMAN	y2	light	17.7	6	sp|Q9NWZ3|IRAK4_HUMAN.FAQTVMTS[Pho]R.+2y2.light	IRAK4 (S346)	+2	quantification	unambiguous
573.748	702.348	FAQTVM[+16.0]TS[+80.0]R	sp|Q9NWZ3|IRAK4_HUMAN	y6-98	heavy	22	3	sp|Q9NWZ3|IRAK4_HUMAN.FAQTVM[Oxi]TS[Pho]R.+2y6 -98.heavy	IRAK4 (S346)	+2	survey & quantification
573.748	800.325	FAQTVM[+16.0]TS[+80.0]R	sp|Q9NWZ3|IRAK4_HUMAN	y6	heavy	17	1	sp|Q9NWZ3|IRAK4_HUMAN.FAQTVM[Oxi]TS[Pho]R.+2y6.heavy	IRAK4 (S346)	+2	survey & quantification
573.748	601.3	FAQTVM[+16.0]TS[+80.0]R	sp|Q9NWZ3|IRAK4_HUMAN	y5-98	heavy	20	6	sp|Q9NWZ3|IRAK4_HUMAN.FAQTVM[Oxi]TS[Pho]R.+2y5 -98.heavy	IRAK4 (S346)	+2	quantification
573.748	699.277	FAQTVM[+16.0]TS[+80.0]R	sp|Q9NWZ3|IRAK4_HUMAN	y5	heavy	17	5	sp|Q9NWZ3|IRAK4_HUMAN.FAQTVM[Oxi]TS[Pho]R.+2y5.heavy	IRAK4 (S346)	+2	quantification
573.748	502.232	FAQTVM[+16.0]TS[+80.0]R	sp|Q9NWZ3|IRAK4_HUMAN	y4-98	heavy	21	4	sp|Q9NWZ3|IRAK4_HUMAN.FAQTVM[Oxi]TS[Pho]R.+2y4 -98.heavy	IRAK4 (S346)	+2	quantification
573.748	352.126	FAQTVM[+16.0]TS[+80.0]R	sp|Q9NWZ3|IRAK4_HUMAN	y2	heavy	20	7	sp|Q9NWZ3|IRAK4_HUMAN.FAQTVM[Oxi]TS[Pho]R.+2y2.heavy	IRAK4 (S346)	+2	quantification	unambiguous
573.748	219.113	FAQTVM[+16.0]TS[+80.0]R	sp|Q9NWZ3|IRAK4_HUMAN	b2	heavy	22	2	sp|Q9NWZ3|IRAK4_HUMAN.FAQTVM[Oxi]TS[Pho]R.+2b2.heavy	IRAK4 (S346)	+2	survey & quantification
568.744	692.34	FAQTVM[+16.0]TS[+80.0]R	sp|Q9NWZ3|IRAK4_HUMAN	y6-98	light	22	3	sp|Q9NWZ3|IRAK4_HUMAN.FAQTVM[Oxi]TS[Pho]R.+2y6 -98.light	IRAK4 (S346)	+2	survey & quantification
568.744	790.316	FAQTVM[+16.0]TS[+80.0]R	sp|Q9NWZ3|IRAK4_HUMAN	y6	light	17	1	sp|Q9NWZ3|IRAK4_HUMAN.FAQTVM[Oxi]TS[Pho]R.+2y6.light	IRAK4 (S346)	+2	survey & quantification
568.744	591.292	FAQTVM[+16.0]TS[+80.0]R	sp|Q9NWZ3|IRAK4_HUMAN	y5-98	light	20	6	sp|Q9NWZ3|IRAK4_HUMAN.FAQTVM[Oxi]TS[Pho]R.+2y5 -98.light	IRAK4 (S346)	+2	quantification
568.744	689.269	FAQTVM[+16.0]TS[+80.0]R	sp|Q9NWZ3|IRAK4_HUMAN	y5	light	17	5	sp|Q9NWZ3|IRAK4_HUMAN.FAQTVM[Oxi]TS[Pho]R.+2y5.light	IRAK4 (S346)	+2	quantification
568.744	492.223	FAQTVM[+16.0]TS[+80.0]R	sp|Q9NWZ3|IRAK4_HUMAN	y4-98	light	21	4	sp|Q9NWZ3|IRAK4_HUMAN.FAQTVM[Oxi]TS[Pho]R.+2y4 -98.light	IRAK4 (S346)	+2	quantification
568.744	342.117	FAQTVM[+16.0]TS[+80.0]R	sp|Q9NWZ3|IRAK4_HUMAN	y2	light	20	7	sp|Q9NWZ3|IRAK4_HUMAN.FAQTVM[Oxi]TS[Pho]R.+2y2.light	IRAK4 (S346)	+2	quantification	unambiguous
568.744	219.113	FAQTVM[+16.0]TS[+80.0]R	sp|Q9NWZ3|IRAK4_HUMAN	b2	light	22	2	sp|Q9NWZ3|IRAK4_HUMAN.FAQTVM[Oxi]TS[Pho]R.+2b2.light	IRAK4 (S346)	+2	survey & quantification
890.06	1052.47	FFSSETT[+80.0]AAHSLVGTPYYMSPER	sp|Q9HC98|NEK6_HUMAN	y8	heavy	32	2	sp|Q9HC98|NEK6_HUMAN.FFSSETT[Pho]AAHSLVGTPYYMSPER.+3y8.heavy	NEK6 (T202)	+3	survey & quantification
890.06	955.422	FFSSETT[+80.0]AAHSLVGTPYYMSPER	sp|Q9HC98|NEK6_HUMAN	y7	heavy	33	4	sp|Q9HC98|NEK6_HUMAN.FFSSETT[Pho]AAHSLVGTPYYMSPER.+3y7.heavy	NEK6 (T202)	+3	quantification
890.06	498.255	FFSSETT[+80.0]AAHSLVGTPYYMSPER	sp|Q9HC98|NEK6_HUMAN	y4	heavy	33	3	sp|Q9HC98|NEK6_HUMAN.FFSSETT[Pho]AAHSLVGTPYYMSPER.+3y4.heavy	NEK6 (T202)	+3	survey & quantification
890.06	880.312	FFSSETT[+80.0]AAHSLVGTPYYMSPER	sp|Q9HC98|NEK6_HUMAN	b7	heavy	36	5	sp|Q9HC98|NEK6_HUMAN.FFSSETT[Pho]AAHSLVGTPYYMSPER.+3b7.heavy	NEK6 (T202)	+3	quantification	unambiguous
890.06	295.144	FFSSETT[+80.0]AAHSLVGTPYYMSPER	sp|Q9HC98|NEK6_HUMAN	b2	heavy	33	1	sp|Q9HC98|NEK6_HUMAN.FFSSETT[Pho]AAHSLVGTPYYMSPER.+3b2.heavy	NEK6 (T202)	+3	survey & quantification
886.724	1042.47	FFSSETT[+80.0]AAHSLVGTPYYMSPER	sp|Q9HC98|NEK6_HUMAN	y8	light	32	2	sp|Q9HC98|NEK6_HUMAN.FFSSETT[Pho]AAHSLVGTPYYMSPER.+3y8.light	NEK6 (T202)	+3	survey & quantification
886.724	945.413	FFSSETT[+80.0]AAHSLVGTPYYMSPER	sp|Q9HC98|NEK6_HUMAN	y7	light	33	4	sp|Q9HC98|NEK6_HUMAN.FFSSETT[Pho]AAHSLVGTPYYMSPER.+3y7.light	NEK6 (T202)	+3	quantification
886.724	488.246	FFSSETT[+80.0]AAHSLVGTPYYMSPER	sp|Q9HC98|NEK6_HUMAN	y4	light	33	3	sp|Q9HC98|NEK6_HUMAN.FFSSETT[Pho]AAHSLVGTPYYMSPER.+3y4.light	NEK6 (T202)	+3	survey & quantification
886.724	880.312	FFSSETT[+80.0]AAHSLVGTPYYMSPER	sp|Q9HC98|NEK6_HUMAN	b7	light	36	5	sp|Q9HC98|NEK6_HUMAN.FFSSETT[Pho]AAHSLVGTPYYMSPER.+3b7.light	NEK6 (T202)	+3	quantification	unambiguous
886.724	295.144	FFSSETT[+80.0]AAHSLVGTPYYMSPER	sp|Q9HC98|NEK6_HUMAN	b2	light	33	1	sp|Q9HC98|NEK6_HUMAN.FFSSETT[Pho]AAHSLVGTPYYMSPER.+3b2.light	NEK6 (T202)	+3	survey & quantification
895.392	534.738	FFSSETT[+80.0]AAHSLVGTPYYM[+16.0]SPER	sp|Q9HC98|NEK6_HUMAN	y8+2	heavy	36.2	2	sp|Q9HC98|NEK6_HUMAN.FFSSETT[Pho]AAHSLVGTPYYM[Oxi]SPER.+3y8+2.heavy	NEK6 (T202)	+3	survey & quantification
895.392	1068.47	FFSSETT[+80.0]AAHSLVGTPYYM[+16.0]SPER	sp|Q9HC98|NEK6_HUMAN	y8	heavy	36.2	1	sp|Q9HC98|NEK6_HUMAN.FFSSETT[Pho]AAHSLVGTPYYM[Oxi]SPER.+3y8.heavy	NEK6 (T202)	+3	survey & quantification
895.392	971.417	FFSSETT[+80.0]AAHSLVGTPYYM[+16.0]SPER	sp|Q9HC98|NEK6_HUMAN	y7	heavy	36.2	4	sp|Q9HC98|NEK6_HUMAN.FFSSETT[Pho]AAHSLVGTPYYM[Oxi]SPER.+3y7.heavy	NEK6 (T202)	+3	quantification
895.392	411.223	FFSSETT[+80.0]AAHSLVGTPYYM[+16.0]SPER	sp|Q9HC98|NEK6_HUMAN	y3	heavy	36.2	3	sp|Q9HC98|NEK6_HUMAN.FFSSETT[Pho]AAHSLVGTPYYM[Oxi]SPER.+3y3.heavy	NEK6 (T202)	+3	survey & quantification
895.392	880.312	FFSSETT[+80.0]AAHSLVGTPYYM[+16.0]SPER	sp|Q9HC98|NEK6_HUMAN	b7	heavy	36.2	5	sp|Q9HC98|NEK6_HUMAN.FFSSETT[Pho]AAHSLVGTPYYM[Oxi]SPER.+3b7.heavy	NEK6 (T202)	+3	quantification	unambiguous
892.056	529.734	FFSSETT[+80.0]AAHSLVGTPYYM[+16.0]SPER	sp|Q9HC98|NEK6_HUMAN	y8+2	light	36.2	2	sp|Q9HC98|NEK6_HUMAN.FFSSETT[Pho]AAHSLVGTPYYM[Oxi]SPER.+3y8+2.light	NEK6 (T202)	+3	survey & quantification
892.056	1058.46	FFSSETT[+80.0]AAHSLVGTPYYM[+16.0]SPER	sp|Q9HC98|NEK6_HUMAN	y8	light	36.2	1	sp|Q9HC98|NEK6_HUMAN.FFSSETT[Pho]AAHSLVGTPYYM[Oxi]SPER.+3y8.light	NEK6 (T202)	+3	survey & quantification
892.056	961.408	FFSSETT[+80.0]AAHSLVGTPYYM[+16.0]SPER	sp|Q9HC98|NEK6_HUMAN	y7	light	36.2	4	sp|Q9HC98|NEK6_HUMAN.FFSSETT[Pho]AAHSLVGTPYYM[Oxi]SPER.+3y7.light	NEK6 (T202)	+3	quantification
892.056	401.214	FFSSETT[+80.0]AAHSLVGTPYYM[+16.0]SPER	sp|Q9HC98|NEK6_HUMAN	y3	light	36.2	3	sp|Q9HC98|NEK6_HUMAN.FFSSETT[Pho]AAHSLVGTPYYM[Oxi]SPER.+3y3.light	NEK6 (T202)	+3	survey & quantification
892.056	880.312	FFSSETT[+80.0]AAHSLVGTPYYM[+16.0]SPER	sp|Q9HC98|NEK6_HUMAN	b7	light	36.2	5	sp|Q9HC98|NEK6_HUMAN.FFSSETT[Pho]AAHSLVGTPYYM[Oxi]SPER.+3b7.light	NEK6 (T202)	+3	quantification	unambiguous
890.06	792.358	FFSSETTAAHS[+80.0]LVGTPYYMSPER	sp|Q9HC98|NEK6_HUMAN	y6	heavy	34	1	sp|Q9HC98|NEK6_HUMAN.FFSSETTAAHS[Pho]LVGTPYYMSPER.+3y6.heavy	NEK6 (S206)	+3	survey & quantification	0
890.06	629.295	FFSSETTAAHS[+80.0]LVGTPYYMSPER	sp|Q9HC98|NEK6_HUMAN	y5	heavy	34	2	sp|Q9HC98|NEK6_HUMAN.FFSSETTAAHS[Pho]LVGTPYYMSPER.+3y5.heavy	NEK6 (S206)	+3	survey & quantification	0
890.06	1309.61	FFSSETTAAHS[+80.0]LVGTPYYMSPER	sp|Q9HC98|NEK6_HUMAN	y11	heavy	34	4	sp|Q9HC98|NEK6_HUMAN.FFSSETTAAHS[Pho]LVGTPYYMSPER.+3y11.heavy	NEK6 (S206)	+3	quantification	0
890.06	1210.54	FFSSETTAAHS[+80.0]LVGTPYYMSPER	sp|Q9HC98|NEK6_HUMAN	y10	heavy	32	3	sp|Q9HC98|NEK6_HUMAN.FFSSETTAAHS[Pho]LVGTPYYMSPER.+3y10.heavy	NEK6 (S206)	+3	survey & quantification	0
886.724	782.35	FFSSETTAAHS[+80.0]LVGTPYYMSPER	sp|Q9HC98|NEK6_HUMAN	y6	light	34	1	sp|Q9HC98|NEK6_HUMAN.FFSSETTAAHS[Pho]LVGTPYYMSPER.+3y6.light	NEK6 (S206)	+3	survey & quantification	0
886.724	619.287	FFSSETTAAHS[+80.0]LVGTPYYMSPER	sp|Q9HC98|NEK6_HUMAN	y5	light	34	2	sp|Q9HC98|NEK6_HUMAN.FFSSETTAAHS[Pho]LVGTPYYMSPER.+3y5.light	NEK6 (S206)	+3	survey & quantification	0
886.724	1299.6	FFSSETTAAHS[+80.0]LVGTPYYMSPER	sp|Q9HC98|NEK6_HUMAN	y11	light	34	4	sp|Q9HC98|NEK6_HUMAN.FFSSETTAAHS[Pho]LVGTPYYMSPER.+3y11.light	NEK6 (S206)	+3	quantification	0
886.724	1200.54	FFSSETTAAHS[+80.0]LVGTPYYMSPER	sp|Q9HC98|NEK6_HUMAN	y10	light	32	3	sp|Q9HC98|NEK6_HUMAN.FFSSETTAAHS[Pho]LVGTPYYMSPER.+3y10.light	NEK6 (S206)	+3	survey & quantification	0
895.392	1004.47	FFSSETTAAHS[+80.0]LVGTPYYM[+16.0]SPER	sp|Q9HC98|NEK6_HUMAN	y8-64	heavy	35.2	2	sp|Q9HC98|NEK6_HUMAN.FFSSETTAAHS[Pho]LVGTPYYM[Oxi]SPER.+3y8 -64.heavy	NEK6 (S206)	+3	survey & quantification	0
895.392	1068.47	FFSSETTAAHS[+80.0]LVGTPYYM[+16.0]SPER	sp|Q9HC98|NEK6_HUMAN	y8	heavy	32.2	1	sp|Q9HC98|NEK6_HUMAN.FFSSETTAAHS[Pho]LVGTPYYM[Oxi]SPER.+3y8.heavy	NEK6 (S206)	+3	survey & quantification	0
895.392	1162.54	FFSSETTAAHS[+80.0]LVGTPYYM[+16.0]SPER	sp|Q9HC98|NEK6_HUMAN	y10-64	heavy	36.2	3	sp|Q9HC98|NEK6_HUMAN.FFSSETTAAHS[Pho]LVGTPYYM[Oxi]SPER.+3y10 -64.heavy	NEK6 (S206)	+3	quantification	0
895.392	1226.54	FFSSETTAAHS[+80.0]LVGTPYYM[+16.0]SPER	sp|Q9HC98|NEK6_HUMAN	y10	heavy	32.2	4	sp|Q9HC98|NEK6_HUMAN.FFSSETTAAHS[Pho]LVGTPYYM[Oxi]SPER.+3y10.heavy	NEK6 (S206)	+3	survey & quantification	0
892.056	994.463	FFSSETTAAHS[+80.0]LVGTPYYM[+16.0]SPER	sp|Q9HC98|NEK6_HUMAN	y8-64	light	35.2	2	sp|Q9HC98|NEK6_HUMAN.FFSSETTAAHS[Pho]LVGTPYYM[Oxi]SPER.+3y8 -64.light	NEK6 (S206)	+3	survey & quantification	0
892.056	1058.46	FFSSETTAAHS[+80.0]LVGTPYYM[+16.0]SPER	sp|Q9HC98|NEK6_HUMAN	y8	light	32.2	1	sp|Q9HC98|NEK6_HUMAN.FFSSETTAAHS[Pho]LVGTPYYM[Oxi]SPER.+3y8.light	NEK6 (S206)	+3	survey & quantification	0
892.056	1152.53	FFSSETTAAHS[+80.0]LVGTPYYM[+16.0]SPER	sp|Q9HC98|NEK6_HUMAN	y10-64	light	36.2	3	sp|Q9HC98|NEK6_HUMAN.FFSSETTAAHS[Pho]LVGTPYYM[Oxi]SPER.+3y10 -64.light	NEK6 (S206)	+3	quantification	0
892.056	1216.53	FFSSETTAAHS[+80.0]LVGTPYYM[+16.0]SPER	sp|Q9HC98|NEK6_HUMAN	y10	light	32.2	4	sp|Q9HC98|NEK6_HUMAN.FFSSETTAAHS[Pho]LVGTPYYM[Oxi]SPER.+3y10.light	NEK6 (S206)	+3	survey & quantification	0
825.363	689.356	FVLDDQY[+80.0]TSSTGTK	sp|Q08881|ITK_HUMAN	y7	heavy	28.5	2	sp|Q08881|ITK_HUMAN.FVLDDQY[Pho]TSSTGTK.+2y7.heavy	ITK (Y512)	+2	survey & quantification	unambiguous
825.363	414.244	FVLDDQY[+80.0]TSSTGTK	sp|Q08881|ITK_HUMAN	y4	heavy	28.5	4	sp|Q08881|ITK_HUMAN.FVLDDQY[Pho]TSSTGTK.+2y4.heavy	ITK (Y512)	+2	quantification
825.363	313.196	FVLDDQY[+80.0]TSSTGTK	sp|Q08881|ITK_HUMAN	y3	heavy	28.5	3	sp|Q08881|ITK_HUMAN.FVLDDQY[Pho]TSSTGTK.+2y3.heavy	ITK (Y512)	+2	survey & quantification
825.363	247.144	FVLDDQY[+80.0]TSSTGTK	sp|Q08881|ITK_HUMAN	b2	heavy	30.5	1	sp|Q08881|ITK_HUMAN.FVLDDQY[Pho]TSSTGTK.+2b2.heavy	ITK (Y512)	+2	survey & quantification
821.356	681.341	FVLDDQY[+80.0]TSSTGTK	sp|Q08881|ITK_HUMAN	y7	light	28.5	2	sp|Q08881|ITK_HUMAN.FVLDDQY[Pho]TSSTGTK.+2y7.light	ITK (Y512)	+2	survey & quantification	unambiguous
821.356	406.23	FVLDDQY[+80.0]TSSTGTK	sp|Q08881|ITK_HUMAN	y4	light	28.5	4	sp|Q08881|ITK_HUMAN.FVLDDQY[Pho]TSSTGTK.+2y4.light	ITK (Y512)	+2	quantification
821.356	305.182	FVLDDQY[+80.0]TSSTGTK	sp|Q08881|ITK_HUMAN	y3	light	28.5	3	sp|Q08881|ITK_HUMAN.FVLDDQY[Pho]TSSTGTK.+2y3.light	ITK (Y512)	+2	survey & quantification
821.356	247.144	FVLDDQY[+80.0]TSSTGTK	sp|Q08881|ITK_HUMAN	b2	light	30.5	1	sp|Q08881|ITK_HUMAN.FVLDDQY[Pho]TSSTGTK.+2b2.light	ITK (Y512)	+2	survey & quantification
775.665	820.353	FVS[+80.0]VYGTEEYLHPDMYER	sp|Q14164|IKKE_HUMAN	y6	heavy	30.6	3	sp|Q14164|IKKE_HUMAN.FVS[Pho]VYGTEEYLHPDMYER.+3y6.heavy	IKKε (S172)	+3	survey & quantification
775.665	608.274	FVS[+80.0]VYGTEEYLHPDMYER	sp|Q14164|IKKE_HUMAN	y4	heavy	34.6	2	sp|Q14164|IKKE_HUMAN.FVS[Pho]VYGTEEYLHPDMYER.+3y4.heavy	IKKε (S172)	+3	survey & quantification
775.665	316.166	FVS[+80.0]VYGTEEYLHPDMYER	sp|Q14164|IKKE_HUMAN	b3-98	heavy	31.6	1	sp|Q14164|IKKE_HUMAN.FVS[Pho]VYGTEEYLHPDMYER.+3b3 -98.heavy	IKKε (S172)	+3	survey & quantification	unambiguous
775.665	247.144	FVS[+80.0]VYGTEEYLHPDMYER	sp|Q14164|IKKE_HUMAN	b2	heavy	28.6	4	sp|Q14164|IKKE_HUMAN.FVS[Pho]VYGTEEYLHPDMYER.+3b2.heavy	IKKε (S172)	+3	quantification
772.329	810.345	FVS[+80.0]VYGTEEYLHPDMYER	sp|Q14164|IKKE_HUMAN	y6	light	30.6	3	sp|Q14164|IKKE_HUMAN.FVS[Pho]VYGTEEYLHPDMYER.+3y6.light	IKKε (S172)	+3	survey & quantification
772.329	598.265	FVS[+80.0]VYGTEEYLHPDMYER	sp|Q14164|IKKE_HUMAN	y4	light	34.6	2	sp|Q14164|IKKE_HUMAN.FVS[Pho]VYGTEEYLHPDMYER.+3y4.light	IKKε (S172)	+3	survey & quantification
772.329	316.166	FVS[+80.0]VYGTEEYLHPDMYER	sp|Q14164|IKKE_HUMAN	b3-98	light	31.6	1	sp|Q14164|IKKE_HUMAN.FVS[Pho]VYGTEEYLHPDMYER.+3b3 -98.light	IKKε (S172)	+3	survey & quantification	unambiguous
772.329	247.144	FVS[+80.0]VYGTEEYLHPDMYER	sp|Q14164|IKKE_HUMAN	b2	light	28.6	4	sp|Q14164|IKKE_HUMAN.FVS[Pho]VYGTEEYLHPDMYER.+3b2.light	IKKε (S172)	+3	quantification
780.997	909.409	FVS[+80.0]VYGTEEYLHPDM[+16.0]YER	sp|Q14164|IKKE_HUMAN	y7-64	heavy	32.8	3	sp|Q14164|IKKE_HUMAN.FVS[Pho]VYGTEEYLHPDM[Oxi]YER.+3y7 -64.heavy	IKKε (S172)	+3	quantification
780.997	772.35	FVS[+80.0]VYGTEEYLHPDM[+16.0]YER	sp|Q14164|IKKE_HUMAN	y6-64	heavy	34.8	2	sp|Q14164|IKKE_HUMAN.FVS[Pho]VYGTEEYLHPDM[Oxi]YER.+3y6 -64.heavy	IKKε (S172)	+3	survey & quantification
780.997	836.348	FVS[+80.0]VYGTEEYLHPDM[+16.0]YER	sp|Q14164|IKKE_HUMAN	y6	heavy	28.8	4	sp|Q14164|IKKE_HUMAN.FVS[Pho]VYGTEEYLHPDM[Oxi]YER.+3y6.heavy	IKKε (S172)	+3	survey & quantification
780.997	316.166	FVS[+80.0]VYGTEEYLHPDM[+16.0]YER	sp|Q14164|IKKE_HUMAN	b3-98	heavy	31.8	1	sp|Q14164|IKKE_HUMAN.FVS[Pho]VYGTEEYLHPDM[Oxi]YER.+3b3 -98.heavy	IKKε (S172)	+3	survey & quantification	unambiguous
777.661	899.401	FVS[+80.0]VYGTEEYLHPDM[+16.0]YER	sp|Q14164|IKKE_HUMAN	y7-64	light	32.8	3	sp|Q14164|IKKE_HUMAN.FVS[Pho]VYGTEEYLHPDM[Oxi]YER.+3y7 -64.light	IKKε (S172)	+3	quantification
777.661	762.342	FVS[+80.0]VYGTEEYLHPDM[+16.0]YER	sp|Q14164|IKKE_HUMAN	y6-64	light	34.8	2	sp|Q14164|IKKE_HUMAN.FVS[Pho]VYGTEEYLHPDM[Oxi]YER.+3y6 -64.light	IKKε (S172)	+3	survey & quantification
777.661	826.34	FVS[+80.0]VYGTEEYLHPDM[+16.0]YER	sp|Q14164|IKKE_HUMAN	y6	light	28.8	4	sp|Q14164|IKKE_HUMAN.FVS[Pho]VYGTEEYLHPDM[Oxi]YER.+3y6.light	IKKε (S172)	+3	survey & quantification
777.661	316.166	FVS[+80.0]VYGTEEYLHPDM[+16.0]YER	sp|Q14164|IKKE_HUMAN	b3-98	light	31.8	1	sp|Q14164|IKKE_HUMAN.FVS[Pho]VYGTEEYLHPDM[Oxi]YER.+3b3 -98.light	IKKε (S172)	+3	survey & quantification	unambiguous
619.316	898.505	GAILT[+80.0]TMLATR	sp|Q9UQM7|KCC2A_HUMAN	y8-98	heavy	25.3	6	sp|Q9UQM7|KCC2A_HUMAN.GAILT[Pho]TMLATR.+2y8 -98.heavy	CaMKIIα (T305), CaMKIIβ (T306), CaMKIIδ (T306)	+2	quantification	0
619.316	785.421	GAILT[+80.0]TMLATR	sp|Q9UQM7|KCC2A_HUMAN	y7-98	heavy	23.3	3	sp|Q9UQM7|KCC2A_HUMAN.GAILT[Pho]TMLATR.+2y7 -98.heavy	CaMKIIα (T305), CaMKIIβ (T306), CaMKIIδ (T306)	+2	quantification	0
619.316	601.337	GAILT[+80.0]TMLATR	sp|Q9UQM7|KCC2A_HUMAN	y5	heavy	18.3	4	sp|Q9UQM7|KCC2A_HUMAN.GAILT[Pho]TMLATR.+2y5.heavy	CaMKIIα (T305), CaMKIIβ (T306), CaMKIIδ (T306)	+2	quantification	0
619.316	470.296	GAILT[+80.0]TMLATR	sp|Q9UQM7|KCC2A_HUMAN	y4	heavy	17.3	5	sp|Q9UQM7|KCC2A_HUMAN.GAILT[Pho]TMLATR.+2y4.heavy	CaMKIIα (T305), CaMKIIβ (T306), CaMKIIδ (T306)	+2	survey & quantification	0
619.316	357.212	GAILT[+80.0]TMLATR	sp|Q9UQM7|KCC2A_HUMAN	y3	heavy	17.3	2	sp|Q9UQM7|KCC2A_HUMAN.GAILT[Pho]TMLATR.+2y3.heavy	CaMKIIα (T305), CaMKIIβ (T306), CaMKIIδ (T306)	+2	survey & quantification	0
619.316	242.15	GAILT[+80.0]TMLATR	sp|Q9UQM7|KCC2A_HUMAN	b3	heavy	24.3	1	sp|Q9UQM7|KCC2A_HUMAN.GAILT[Pho]TMLATR.+2b3.heavy	CaMKIIα (T305), CaMKIIβ (T306), CaMKIIδ (T306)	+2	survey & quantification	0
614.312	888.497	GAILT[+80.0]TMLATR	sp|Q9UQM7|KCC2A_HUMAN	y8-98	light	25.3	6	sp|Q9UQM7|KCC2A_HUMAN.GAILT[Pho]TMLATR.+2y8 -98.light	CaMKIIα (T305), CaMKIIβ (T306), CaMKIIδ (T306)	+2	quantification	0
614.312	775.413	GAILT[+80.0]TMLATR	sp|Q9UQM7|KCC2A_HUMAN	y7-98	light	23.3	3	sp|Q9UQM7|KCC2A_HUMAN.GAILT[Pho]TMLATR.+2y7 -98.light	CaMKIIα (T305), CaMKIIβ (T306), CaMKIIδ (T306)	+2	quantification	0
614.312	591.328	GAILT[+80.0]TMLATR	sp|Q9UQM7|KCC2A_HUMAN	y5	light	18.3	4	sp|Q9UQM7|KCC2A_HUMAN.GAILT[Pho]TMLATR.+2y5.light	CaMKIIα (T305), CaMKIIβ (T306), CaMKIIδ (T306)	+2	quantification	0
614.312	460.288	GAILT[+80.0]TMLATR	sp|Q9UQM7|KCC2A_HUMAN	y4	light	17.3	5	sp|Q9UQM7|KCC2A_HUMAN.GAILT[Pho]TMLATR.+2y4.light	CaMKIIα (T305), CaMKIIβ (T306), CaMKIIδ (T306)	+2	survey & quantification	0
614.312	347.204	GAILT[+80.0]TMLATR	sp|Q9UQM7|KCC2A_HUMAN	y3	light	17.3	2	sp|Q9UQM7|KCC2A_HUMAN.GAILT[Pho]TMLATR.+2y3.light	CaMKIIα (T305), CaMKIIβ (T306), CaMKIIδ (T306)	+2	survey & quantification	0
614.312	242.15	GAILT[+80.0]TMLATR	sp|Q9UQM7|KCC2A_HUMAN	b3	light	24.3	1	sp|Q9UQM7|KCC2A_HUMAN.GAILT[Pho]TMLATR.+2b3.light	CaMKIIα (T305), CaMKIIβ (T306), CaMKIIδ (T306)	+2	survey & quantification	0
659.299	978.472	GAILT[+80.0]T[+80.0]MLATR	sp|Q9UQM7|KCC2A_HUMAN	y8-98	heavy	22.5	6	sp|Q9UQM7|KCC2A_HUMAN.GAILT[Pho]T[Pho]MLATR.+2y8 -98.heavy	CaMKIIα (T305/T306), CaMKIIβ (T306/T307), CaMKIIδ (T306/T307)	+2	quantification
659.299	865.388	GAILT[+80.0]T[+80.0]MLATR	sp|Q9UQM7|KCC2A_HUMAN	y7-98	heavy	22.5	4	sp|Q9UQM7|KCC2A_HUMAN.GAILT[Pho]T[Pho]MLATR.+2y7 -98.heavy	CaMKIIα (T305/T306), CaMKIIβ (T306/T307), CaMKIIδ (T306/T307)	+2	quantification
659.299	684.374	GAILT[+80.0]T[+80.0]MLATR	sp|Q9UQM7|KCC2A_HUMAN	y6-98	heavy	25.5	5	sp|Q9UQM7|KCC2A_HUMAN.GAILT[Pho]T[Pho]MLATR.+2y6 -98.heavy	CaMKIIα (T305/T306), CaMKIIβ (T306/T307), CaMKIIδ (T306/T307)	+2	quantification
659.299	601.337	GAILT[+80.0]T[+80.0]MLATR	sp|Q9UQM7|KCC2A_HUMAN	y5	heavy	23.5	3	sp|Q9UQM7|KCC2A_HUMAN.GAILT[Pho]T[Pho]MLATR.+2y5.heavy	CaMKIIα (T305/T306), CaMKIIβ (T306/T307), CaMKIIδ (T306/T307)	+2	survey & quantification
659.299	357.212	GAILT[+80.0]T[+80.0]MLATR	sp|Q9UQM7|KCC2A_HUMAN	y3	heavy	19.5	1	sp|Q9UQM7|KCC2A_HUMAN.GAILT[Pho]T[Pho]MLATR.+2y3.heavy	CaMKIIα (T305/T306), CaMKIIβ (T306/T307), CaMKIIδ (T306/T307)	+2	survey & quantification	unambiguous
659.299	242.15	GAILT[+80.0]T[+80.0]MLATR	sp|Q9UQM7|KCC2A_HUMAN	b3	heavy	25.5	2	sp|Q9UQM7|KCC2A_HUMAN.GAILT[Pho]T[Pho]MLATR.+2b3.heavy	CaMKIIα (T305/T306), CaMKIIβ (T306/T307), CaMKIIδ (T306/T307)	+2	survey & quantification
654.295	968.463	GAILT[+80.0]T[+80.0]MLATR	sp|Q9UQM7|KCC2A_HUMAN	y8-98	light	22.5	6	sp|Q9UQM7|KCC2A_HUMAN.GAILT[Pho]T[Pho]MLATR.+2y8 -98.light	CaMKIIα (T305/T306), CaMKIIβ (T306/T307), CaMKIIδ (T306/T307)	+2	quantification
654.295	855.379	GAILT[+80.0]T[+80.0]MLATR	sp|Q9UQM7|KCC2A_HUMAN	y7-98	light	22.5	4	sp|Q9UQM7|KCC2A_HUMAN.GAILT[Pho]T[Pho]MLATR.+2y7 -98.light	CaMKIIα (T305/T306), CaMKIIβ (T306/T307), CaMKIIδ (T306/T307)	+2	quantification
654.295	674.365	GAILT[+80.0]T[+80.0]MLATR	sp|Q9UQM7|KCC2A_HUMAN	y6-98	light	25.5	5	sp|Q9UQM7|KCC2A_HUMAN.GAILT[Pho]T[Pho]MLATR.+2y6 -98.light	CaMKIIα (T305/T306), CaMKIIβ (T306/T307), CaMKIIδ (T306/T307)	+2	quantification
654.295	591.328	GAILT[+80.0]T[+80.0]MLATR	sp|Q9UQM7|KCC2A_HUMAN	y5	light	23.5	3	sp|Q9UQM7|KCC2A_HUMAN.GAILT[Pho]T[Pho]MLATR.+2y5.light	CaMKIIα (T305/T306), CaMKIIβ (T306/T307), CaMKIIδ (T306/T307)	+2	survey & quantification
654.295	347.204	GAILT[+80.0]T[+80.0]MLATR	sp|Q9UQM7|KCC2A_HUMAN	y3	light	19.5	1	sp|Q9UQM7|KCC2A_HUMAN.GAILT[Pho]T[Pho]MLATR.+2y3.light	CaMKIIα (T305/T306), CaMKIIβ (T306/T307), CaMKIIδ (T306/T307)	+2	survey & quantification	unambiguous
654.295	242.15	GAILT[+80.0]T[+80.0]MLATR	sp|Q9UQM7|KCC2A_HUMAN	b3	light	25.5	2	sp|Q9UQM7|KCC2A_HUMAN.GAILT[Pho]T[Pho]MLATR.+2b3.light	CaMKIIα (T305/T306), CaMKIIβ (T306/T307), CaMKIIδ (T306/T307)	+2	survey & quantification
667.297	700.369	GAILT[+80.0]T[+80.0]M[+16.0]LATR	sp|Q9UQM7|KCC2A_HUMAN	y6-98	heavy	26.8	4	sp|Q9UQM7|KCC2A_HUMAN.GAILT[Pho]T[Pho]M[Oxi]LATR.+2y6 -98.heavy	CaMKIIα (T305/T306), CaMKIIβ (T306/T307), CaMKIIδ (T306/T307)	+2	quantification
667.297	470.296	GAILT[+80.0]T[+80.0]M[+16.0]LATR	sp|Q9UQM7|KCC2A_HUMAN	y4	heavy	22.8	2	sp|Q9UQM7|KCC2A_HUMAN.GAILT[Pho]T[Pho]M[Oxi]LATR.+2y4.heavy	CaMKIIα (T305/T306), CaMKIIβ (T306/T307), CaMKIIδ (T306/T307)	+2	survey & quantification	unambiguous
667.297	357.212	GAILT[+80.0]T[+80.0]M[+16.0]LATR	sp|Q9UQM7|KCC2A_HUMAN	y3	heavy	20.8	3	sp|Q9UQM7|KCC2A_HUMAN.GAILT[Pho]T[Pho]M[Oxi]LATR.+2y3.heavy	CaMKIIα (T305/T306), CaMKIIβ (T306/T307), CaMKIIδ (T306/T307)	+2	survey & quantification	unambiguous
667.297	242.15	GAILT[+80.0]T[+80.0]M[+16.0]LATR	sp|Q9UQM7|KCC2A_HUMAN	b3	heavy	25.8	1	sp|Q9UQM7|KCC2A_HUMAN.GAILT[Pho]T[Pho]M[Oxi]LATR.+2b3.heavy	CaMKIIα (T305/T306), CaMKIIβ (T306/T307), CaMKIIδ (T306/T307)	+2	survey & quantification
662.293	690.36	GAILT[+80.0]T[+80.0]M[+16.0]LATR	sp|Q9UQM7|KCC2A_HUMAN	y6-98	light	26.8	4	sp|Q9UQM7|KCC2A_HUMAN.GAILT[Pho]T[Pho]M[Oxi]LATR.+2y6 -98.light	CaMKIIα (T305/T306), CaMKIIβ (T306/T307), CaMKIIδ (T306/T307)	+2	quantification
662.293	460.288	GAILT[+80.0]T[+80.0]M[+16.0]LATR	sp|Q9UQM7|KCC2A_HUMAN	y4	light	22.8	2	sp|Q9UQM7|KCC2A_HUMAN.GAILT[Pho]T[Pho]M[Oxi]LATR.+2y4.light	CaMKIIα (T305/T306), CaMKIIβ (T306/T307), CaMKIIδ (T306/T307)	+2	survey & quantification	unambiguous
662.293	347.204	GAILT[+80.0]T[+80.0]M[+16.0]LATR	sp|Q9UQM7|KCC2A_HUMAN	y3	light	20.8	3	sp|Q9UQM7|KCC2A_HUMAN.GAILT[Pho]T[Pho]M[Oxi]LATR.+2y3.light	CaMKIIα (T305/T306), CaMKIIβ (T306/T307), CaMKIIδ (T306/T307)	+2	survey & quantification	unambiguous
662.293	242.15	GAILT[+80.0]T[+80.0]M[+16.0]LATR	sp|Q9UQM7|KCC2A_HUMAN	b3	light	25.8	1	sp|Q9UQM7|KCC2A_HUMAN.GAILT[Pho]T[Pho]M[Oxi]LATR.+2b3.light	CaMKIIα (T305/T306), CaMKIIβ (T306/T307), CaMKIIδ (T306/T307)	+2	survey & quantification
627.314	801.416	GAILT[+80.0]TM[+16.0]LATR	sp|Q9UQM7|KCC2A_HUMAN	y7-98	heavy	23.6	2	sp|Q9UQM7|KCC2A_HUMAN.GAILT[Pho]TM[Oxi]LATR.+2y7 -98.heavy	CaMKIIα (T305), CaMKIIβ (T306), CaMKIIδ (T306)	+2	survey & quantification
627.314	718.379	GAILT[+80.0]TM[+16.0]LATR	sp|Q9UQM7|KCC2A_HUMAN	y6	heavy	21.6	4	sp|Q9UQM7|KCC2A_HUMAN.GAILT[Pho]TM[Oxi]LATR.+2y6.heavy	CaMKIIα (T305), CaMKIIβ (T306), CaMKIIδ (T306)	+2	quantification	unambiguous
627.314	470.296	GAILT[+80.0]TM[+16.0]LATR	sp|Q9UQM7|KCC2A_HUMAN	y4	heavy	21.6	5	sp|Q9UQM7|KCC2A_HUMAN.GAILT[Pho]TM[Oxi]LATR.+2y4.heavy	CaMKIIα (T305), CaMKIIβ (T306), CaMKIIδ (T306)	+2	quantification
627.314	286.175	GAILT[+80.0]TM[+16.0]LATR	sp|Q9UQM7|KCC2A_HUMAN	y2	heavy	19.6	3	sp|Q9UQM7|KCC2A_HUMAN.GAILT[Pho]TM[Oxi]LATR.+2y2.heavy	CaMKIIα (T305), CaMKIIβ (T306), CaMKIIδ (T306)	+2	survey & quantification
627.314	438.271	GAILT[+80.0]TM[+16.0]LATR	sp|Q9UQM7|KCC2A_HUMAN	b5-98	heavy	20.6	6	sp|Q9UQM7|KCC2A_HUMAN.GAILT[Pho]TM[Oxi]LATR.+2b5 -98.heavy	CaMKIIα (T305), CaMKIIβ (T306), CaMKIIδ (T306)	+2	quantification
627.314	242.15	GAILT[+80.0]TM[+16.0]LATR	sp|Q9UQM7|KCC2A_HUMAN	b3	heavy	23.6	1	sp|Q9UQM7|KCC2A_HUMAN.GAILT[Pho]TM[Oxi]LATR.+2b3.heavy	CaMKIIα (T305), CaMKIIβ (T306), CaMKIIδ (T306)	+2	survey & quantification
622.309	791.408	GAILT[+80.0]TM[+16.0]LATR	sp|Q9UQM7|KCC2A_HUMAN	y7-98	light	23.6	2	sp|Q9UQM7|KCC2A_HUMAN.GAILT[Pho]TM[Oxi]LATR.+2y7 -98.light	CaMKIIα (T305), CaMKIIβ (T306), CaMKIIδ (T306)	+2	survey & quantification
622.309	708.371	GAILT[+80.0]TM[+16.0]LATR	sp|Q9UQM7|KCC2A_HUMAN	y6	light	21.6	4	sp|Q9UQM7|KCC2A_HUMAN.GAILT[Pho]TM[Oxi]LATR.+2y6.light	CaMKIIα (T305), CaMKIIβ (T306), CaMKIIδ (T306)	+2	quantification	unambiguous
622.309	460.288	GAILT[+80.0]TM[+16.0]LATR	sp|Q9UQM7|KCC2A_HUMAN	y4	light	21.6	5	sp|Q9UQM7|KCC2A_HUMAN.GAILT[Pho]TM[Oxi]LATR.+2y4.light	CaMKIIα (T305), CaMKIIβ (T306), CaMKIIδ (T306)	+2	quantification
622.309	276.167	GAILT[+80.0]TM[+16.0]LATR	sp|Q9UQM7|KCC2A_HUMAN	y2	light	19.6	3	sp|Q9UQM7|KCC2A_HUMAN.GAILT[Pho]TM[Oxi]LATR.+2y2.light	CaMKIIα (T305), CaMKIIβ (T306), CaMKIIδ (T306)	+2	survey & quantification
622.309	438.271	GAILT[+80.0]TM[+16.0]LATR	sp|Q9UQM7|KCC2A_HUMAN	b5-98	light	20.6	6	sp|Q9UQM7|KCC2A_HUMAN.GAILT[Pho]TM[Oxi]LATR.+2b5 -98.light	CaMKIIα (T305), CaMKIIβ (T306), CaMKIIδ (T306)	+2	quantification
622.309	242.15	GAILT[+80.0]TM[+16.0]LATR	sp|Q9UQM7|KCC2A_HUMAN	b3	light	23.6	1	sp|Q9UQM7|KCC2A_HUMAN.GAILT[Pho]TM[Oxi]LATR.+2b3.light	CaMKIIα (T305), CaMKIIβ (T306), CaMKIIδ (T306)	+2	survey & quantification
619.316	785.421	GAILTT[+80.0]MLATR	sp|Q9UQM7|KCC2A_HUMAN	y7-98	heavy	23.3	6	sp|Q9UQM7|KCC2A_HUMAN.GAILTT[Pho]MLATR.+2y7 -98.heavy	CaMKIIα (T306), CaMKIIβ (T307), CaMKIIδ (T307)	+2	quantification
619.316	684.374	GAILTT[+80.0]MLATR	sp|Q9UQM7|KCC2A_HUMAN	y6-98	heavy	25.3	5	sp|Q9UQM7|KCC2A_HUMAN.GAILTT[Pho]MLATR.+2y6 -98.heavy	CaMKIIα (T306), CaMKIIβ (T307), CaMKIIδ (T307)	+2	quantification	combo unambiguous: y2&y6-98, y3&y6-98, y4&y6-98, y4&y6-98
619.316	601.337	GAILTT[+80.0]MLATR	sp|Q9UQM7|KCC2A_HUMAN	y5	heavy	22.3	7	sp|Q9UQM7|KCC2A_HUMAN.GAILTT[Pho]MLATR.+2y5.heavy	CaMKIIα (T306), CaMKIIβ (T307), CaMKIIδ (T307)	+2	quantification	combo unambiguous: y2&y6-98, y3&y6-98, y4&y6-98, y4&y6-98
619.316	470.296	GAILTT[+80.0]MLATR	sp|Q9UQM7|KCC2A_HUMAN	y4	heavy	18.3	3	sp|Q9UQM7|KCC2A_HUMAN.GAILTT[Pho]MLATR.+2y4.heavy	CaMKIIα (T306), CaMKIIβ (T307), CaMKIIδ (T307)	+2	quantification	combo unambiguous: y2&y6-98, y3&y6-98, y4&y6-98, y4&y6-98
619.316	357.212	GAILTT[+80.0]MLATR	sp|Q9UQM7|KCC2A_HUMAN	y3	heavy	18.3	1	sp|Q9UQM7|KCC2A_HUMAN.GAILTT[Pho]MLATR.+2y3.heavy	CaMKIIα (T306), CaMKIIβ (T307), CaMKIIδ (T307)	+2	survey & quantification	combo unambiguous: y2&y6-98, y3&y6-98, y4&y6-98, y4&y6-98
619.316	286.175	GAILTT[+80.0]MLATR	sp|Q9UQM7|KCC2A_HUMAN	y2	heavy	17.3	4	sp|Q9UQM7|KCC2A_HUMAN.GAILTT[Pho]MLATR.+2y2.heavy	CaMKIIα (T306), CaMKIIβ (T307), CaMKIIδ (T307)	+2	survey & quantification	combo unambiguous: y2&y6-98, y3&y6-98, y4&y6-98, y4&y6-98
619.316	768.336	GAILTT[+80.0]MLATR	sp|Q9UQM7|KCC2A_HUMAN	b7	heavy	25.3	6	sp|Q9UQM7|KCC2A_HUMAN.GAILTT[Pho]MLATR.+2b7.heavy	CaMKIIα (T306), CaMKIIβ (T307), CaMKIIδ (T307)	+2	quantification
619.316	242.15	GAILTT[+80.0]MLATR	sp|Q9UQM7|KCC2A_HUMAN	b3	heavy	23.3	2	sp|Q9UQM7|KCC2A_HUMAN.GAILTT[Pho]MLATR.+2b3.heavy	CaMKIIα (T306), CaMKIIβ (T307), CaMKIIδ (T307)	+2	survey & quantification
614.312	775.413	GAILTT[+80.0]MLATR	sp|Q9UQM7|KCC2A_HUMAN	y7-98	light	23.3	6	sp|Q9UQM7|KCC2A_HUMAN.GAILTT[Pho]MLATR.+2y7 -98.light	CaMKIIα (T306), CaMKIIβ (T307), CaMKIIδ (T307)	+2	quantification
614.312	674.365	GAILTT[+80.0]MLATR	sp|Q9UQM7|KCC2A_HUMAN	y6-98	light	25.3	5	sp|Q9UQM7|KCC2A_HUMAN.GAILTT[Pho]MLATR.+2y6 -98.light	CaMKIIα (T306), CaMKIIβ (T307), CaMKIIδ (T307)	+2	quantification	combo unambiguous: y2&y6-98, y3&y6-98, y4&y6-98, y4&y6-98
614.312	591.328	GAILTT[+80.0]MLATR	sp|Q9UQM7|KCC2A_HUMAN	y5	light	22.3	7	sp|Q9UQM7|KCC2A_HUMAN.GAILTT[Pho]MLATR.+2y5.light	CaMKIIα (T306), CaMKIIβ (T307), CaMKIIδ (T307)	+2	quantification	combo unambiguous: y2&y6-98, y3&y6-98, y4&y6-98, y4&y6-98
614.312	460.288	GAILTT[+80.0]MLATR	sp|Q9UQM7|KCC2A_HUMAN	y4	light	18.3	3	sp|Q9UQM7|KCC2A_HUMAN.GAILTT[Pho]MLATR.+2y4.light	CaMKIIα (T306), CaMKIIβ (T307), CaMKIIδ (T307)	+2	quantification	combo unambiguous: y2&y6-98, y3&y6-98, y4&y6-98, y4&y6-98
614.312	347.204	GAILTT[+80.0]MLATR	sp|Q9UQM7|KCC2A_HUMAN	y3	light	18.3	1	sp|Q9UQM7|KCC2A_HUMAN.GAILTT[Pho]MLATR.+2y3.light	CaMKIIα (T306), CaMKIIβ (T307), CaMKIIδ (T307)	+2	survey & quantification	combo unambiguous: y2&y6-98, y3&y6-98, y4&y6-98, y4&y6-98
614.312	276.167	GAILTT[+80.0]MLATR	sp|Q9UQM7|KCC2A_HUMAN	y2	light	17.3	4	sp|Q9UQM7|KCC2A_HUMAN.GAILTT[Pho]MLATR.+2y2.light	CaMKIIα (T306), CaMKIIβ (T307), CaMKIIδ (T307)	+2	survey & quantification	combo unambiguous: y2&y6-98, y3&y6-98, y4&y6-98, y4&y6-98
614.312	768.336	GAILTT[+80.0]MLATR	sp|Q9UQM7|KCC2A_HUMAN	b7	light	25.3	6	sp|Q9UQM7|KCC2A_HUMAN.GAILTT[Pho]MLATR.+2b7.light	CaMKIIα (T306), CaMKIIβ (T307), CaMKIIδ (T307)	+2	quantification
614.312	242.15	GAILTT[+80.0]MLATR	sp|Q9UQM7|KCC2A_HUMAN	b3	light	23.3	2	sp|Q9UQM7|KCC2A_HUMAN.GAILTT[Pho]MLATR.+2b3.light	CaMKIIα (T306), CaMKIIβ (T307), CaMKIIδ (T307)	+2	survey & quantification
627.314	700.369	GAILTT[+80.0]M[+16.0]LATR	sp|Q9UQM7|KCC2A_HUMAN	y6-98	heavy	24.6	3	sp|Q9UQM7|KCC2A_HUMAN.GAILTT[Pho]M[Oxi]LATR.+2y6 -98.heavy	CaMKIIα (T306), CaMKIIβ (T307), CaMKIIδ (T307)	+2	survey & quantification	combo unambiguous: y3&y6-98, y4&y6-98, y4&y6-98
627.314	617.331	GAILTT[+80.0]M[+16.0]LATR	sp|Q9UQM7|KCC2A_HUMAN	y5	heavy	24.6	4	sp|Q9UQM7|KCC2A_HUMAN.GAILTT[Pho]M[Oxi]LATR.+2y5.heavy	CaMKIIα (T306), CaMKIIβ (T307), CaMKIIδ (T307)	+2	quantification	combo unambiguous: y3&y6-98, y4&y6-98, y4&y6-98
627.314	470.296	GAILTT[+80.0]M[+16.0]LATR	sp|Q9UQM7|KCC2A_HUMAN	y4	heavy	21.6	2	sp|Q9UQM7|KCC2A_HUMAN.GAILTT[Pho]M[Oxi]LATR.+2y4.heavy	CaMKIIα (T306), CaMKIIβ (T307), CaMKIIδ (T307)	+2	survey & quantification	combo unambiguous: y3&y6-98, y4&y6-98, y4&y6-98
627.314	357.212	GAILTT[+80.0]M[+16.0]LATR	sp|Q9UQM7|KCC2A_HUMAN	y3	heavy	19.6	1	sp|Q9UQM7|KCC2A_HUMAN.GAILTT[Pho]M[Oxi]LATR.+2y3.heavy	CaMKIIα (T306), CaMKIIβ (T307), CaMKIIδ (T307)	+2	survey & quantification	combo unambiguous: y3&y6-98, y4&y6-98, y4&y6-98
622.309	690.36	GAILTT[+80.0]M[+16.0]LATR	sp|Q9UQM7|KCC2A_HUMAN	y6-98	light	24.6	3	sp|Q9UQM7|KCC2A_HUMAN.GAILTT[Pho]M[Oxi]LATR.+2y6 -98.light	CaMKIIα (T306), CaMKIIβ (T307), CaMKIIδ (T307)	+2	survey & quantification	combo unambiguous: y3&y6-98, y4&y6-98, y4&y6-98
622.309	607.323	GAILTT[+80.0]M[+16.0]LATR	sp|Q9UQM7|KCC2A_HUMAN	y5	light	24.6	4	sp|Q9UQM7|KCC2A_HUMAN.GAILTT[Pho]M[Oxi]LATR.+2y5.light	CaMKIIα (T306), CaMKIIβ (T307), CaMKIIδ (T307)	+2	quantification	combo unambiguous: y3&y6-98, y4&y6-98, y4&y6-98
622.309	460.288	GAILTT[+80.0]M[+16.0]LATR	sp|Q9UQM7|KCC2A_HUMAN	y4	light	21.6	2	sp|Q9UQM7|KCC2A_HUMAN.GAILTT[Pho]M[Oxi]LATR.+2y4.light	CaMKIIα (T306), CaMKIIβ (T307), CaMKIIδ (T307)	+2	survey & quantification	combo unambiguous: y3&y6-98, y4&y6-98, y4&y6-98
622.309	347.204	GAILTT[+80.0]M[+16.0]LATR	sp|Q9UQM7|KCC2A_HUMAN	y3	light	19.6	1	sp|Q9UQM7|KCC2A_HUMAN.GAILTT[Pho]M[Oxi]LATR.+2y3.light	CaMKIIα (T306), CaMKIIβ (T307), CaMKIIδ (T307)	+2	survey & quantification	combo unambiguous: y3&y6-98, y4&y6-98, y4&y6-98
780.356	863.508	GDVMST[+80.0]AC[+57.0]GTPGYVAPEVLAQK	sp|Q8IU85|KCC1D_HUMAN	y8	heavy	27.8	3	sp|Q8IU85|KCC1D_HUMAN.GDVMST[Pho]AC[CAM]GTPGYVAPEVLAQK.+3y8.heavy	CaMKIδ (T180)	+3	survey & quantification
780.356	396.739	GDVMST[+80.0]AC[+57.0]GTPGYVAPEVLAQK	sp|Q8IU85|KCC1D_HUMAN	y7+2	heavy	28.8	2	sp|Q8IU85|KCC1D_HUMAN.GDVMST[Pho]AC[CAM]GTPGYVAPEVLAQK.+3y7+2.heavy	CaMKIδ (T180)	+3	survey & quantification
780.356	792.471	GDVMST[+80.0]AC[+57.0]GTPGYVAPEVLAQK	sp|Q8IU85|KCC1D_HUMAN	y7	heavy	28.8	1	sp|Q8IU85|KCC1D_HUMAN.GDVMST[Pho]AC[CAM]GTPGYVAPEVLAQK.+3y7.heavy	CaMKIδ (T180)	+3	survey & quantification
777.685	855.493	GDVMST[+80.0]AC[+57.0]GTPGYVAPEVLAQK	sp|Q8IU85|KCC1D_HUMAN	y8	light	27.8	3	sp|Q8IU85|KCC1D_HUMAN.GDVMST[Pho]AC[CAM]GTPGYVAPEVLAQK.+3y8.light	CaMKIδ (T180)	+3	survey & quantification
777.685	392.732	GDVMST[+80.0]AC[+57.0]GTPGYVAPEVLAQK	sp|Q8IU85|KCC1D_HUMAN	y7+2	light	28.8	2	sp|Q8IU85|KCC1D_HUMAN.GDVMST[Pho]AC[CAM]GTPGYVAPEVLAQK.+3y7+2.light	CaMKIδ (T180)	+3	survey & quantification
777.685	784.456	GDVMST[+80.0]AC[+57.0]GTPGYVAPEVLAQK	sp|Q8IU85|KCC1D_HUMAN	y7	light	28.8	1	sp|Q8IU85|KCC1D_HUMAN.GDVMST[Pho]AC[CAM]GTPGYVAPEVLAQK.+3y7.light	CaMKIδ (T180)	+3	survey & quantification
785.688	962.576	GDVM[+16.0]ST[+80.0]AC[+57.0]GTPGYVAPEVLAQK	sp|Q8IU85|KCC1D_HUMAN	y9	heavy	24	3	sp|Q8IU85|KCC1D_HUMAN.GDVM[Oxi]ST[Pho]AC[CAM]GTPGYVAPEVLAQK.+3y9.heavy	CaMKIδ (T180)	+3	survey & quantification
785.688	863.508	GDVM[+16.0]ST[+80.0]AC[+57.0]GTPGYVAPEVLAQK	sp|Q8IU85|KCC1D_HUMAN	y8	heavy	24	2	sp|Q8IU85|KCC1D_HUMAN.GDVM[Oxi]ST[Pho]AC[CAM]GTPGYVAPEVLAQK.+3y8.heavy	CaMKIδ (T180)	+3	survey & quantification
785.688	792.471	GDVM[+16.0]ST[+80.0]AC[+57.0]GTPGYVAPEVLAQK	sp|Q8IU85|KCC1D_HUMAN	y7	heavy	28	1	sp|Q8IU85|KCC1D_HUMAN.GDVM[Oxi]ST[Pho]AC[CAM]GTPGYVAPEVLAQK.+3y7.heavy	CaMKIδ (T180)	+3	survey & quantification
783.016	954.562	GDVM[+16.0]ST[+80.0]AC[+57.0]GTPGYVAPEVLAQK	sp|Q8IU85|KCC1D_HUMAN	y9	light	24	3	sp|Q8IU85|KCC1D_HUMAN.GDVM[Oxi]ST[Pho]AC[CAM]GTPGYVAPEVLAQK.+3y9.light	CaMKIδ (T180)	+3	survey & quantification
783.016	855.493	GDVM[+16.0]ST[+80.0]AC[+57.0]GTPGYVAPEVLAQK	sp|Q8IU85|KCC1D_HUMAN	y8	light	24	2	sp|Q8IU85|KCC1D_HUMAN.GDVM[Oxi]ST[Pho]AC[CAM]GTPGYVAPEVLAQK.+3y8.light	CaMKIδ (T180)	+3	survey & quantification
783.016	784.456	GDVM[+16.0]ST[+80.0]AC[+57.0]GTPGYVAPEVLAQK	sp|Q8IU85|KCC1D_HUMAN	y7	light	28	1	sp|Q8IU85|KCC1D_HUMAN.GDVM[Oxi]ST[Pho]AC[CAM]GTPGYVAPEVLAQK.+3y7.light	CaMKIδ (T180)	+3	survey & quantification
686.286	974.404	GEPNVSY[+80.0]IC[+57.0]SR	sp|P49840|GSK3A_HUMAN	y7	heavy	27.3	2	sp|P49840|GSK3A_HUMAN.GEPNVSY[Pho]IC[CAM]SR.+2y7.heavy	GSK3α (Y279), GSK3β (Y216)	+2	survey & quantification
686.286	875.336	GEPNVSY[+80.0]IC[+57.0]SR	sp|P49840|GSK3A_HUMAN	y6	heavy	24.3	1	sp|P49840|GSK3A_HUMAN.GEPNVSY[Pho]IC[CAM]SR.+2y6.heavy	GSK3α (Y279), GSK3β (Y216)	+2	survey & quantification
686.286	788.304	GEPNVSY[+80.0]IC[+57.0]SR	sp|P49840|GSK3A_HUMAN	y5	heavy	26.3	4	sp|P49840|GSK3A_HUMAN.GEPNVSY[Pho]IC[CAM]SR.+2y5.heavy	GSK3α (Y279), GSK3β (Y216)	+2	quantification	combo unambiguous: y4&y5
686.286	545.274	GEPNVSY[+80.0]IC[+57.0]SR	sp|P49840|GSK3A_HUMAN	y4	heavy	28.3	3	sp|P49840|GSK3A_HUMAN.GEPNVSY[Pho]IC[CAM]SR.+2y4.heavy	GSK3α (Y279), GSK3β (Y216)	+2	survey & quantification	combo unambiguous: y4&y5
681.281	964.396	GEPNVSY[+80.0]IC[+57.0]SR	sp|P49840|GSK3A_HUMAN	y7	light	27.3	2	sp|P49840|GSK3A_HUMAN.GEPNVSY[Pho]IC[CAM]SR.+2y7.light	GSK3α (Y279), GSK3β (Y216)	+2	survey & quantification
681.281	865.327	GEPNVSY[+80.0]IC[+57.0]SR	sp|P49840|GSK3A_HUMAN	y6	light	24.3	1	sp|P49840|GSK3A_HUMAN.GEPNVSY[Pho]IC[CAM]SR.+2y6.light	GSK3α (Y279), GSK3β (Y216)	+2	survey & quantification
681.281	778.295	GEPNVSY[+80.0]IC[+57.0]SR	sp|P49840|GSK3A_HUMAN	y5	light	26.3	4	sp|P49840|GSK3A_HUMAN.GEPNVSY[Pho]IC[CAM]SR.+2y5.light	GSK3α (Y279), GSK3β (Y216)	+2	quantification	combo unambiguous: y4&y5
681.281	535.266	GEPNVSY[+80.0]IC[+57.0]SR	sp|P49840|GSK3A_HUMAN	y4	light	28.3	3	sp|P49840|GSK3A_HUMAN.GEPNVSY[Pho]IC[CAM]SR.+2y4.light	GSK3α (Y279), GSK3β (Y216)	+2	survey & quantification	combo unambiguous: y4&y5
564.781	836.497	GHLS[+80.0]EGLVTK	sp|Q16659|MK06_HUMAN	y8-98	heavy	22.7	4	sp|Q16659|MK06_HUMAN.GHLS[Pho]EGLVTK.+2y8 -98.heavy	ERK3 (S189)	+2	survey & quantification
564.781	256.175	GHLS[+80.0]EGLVTK	sp|Q16659|MK06_HUMAN	y2	heavy	22.7	2	sp|Q16659|MK06_HUMAN.GHLS[Pho]EGLVTK.+2y2.heavy	ERK3 (S189)	+2	survey & quantification	unambiguous
564.781	676.341	GHLS[+80.0]EGLVTK	sp|Q16659|MK06_HUMAN	b7-98	heavy	25.7	3	sp|Q16659|MK06_HUMAN.GHLS[Pho]EGLVTK.+2b7 -98.heavy	ERK3 (S189)	+2	quantification
564.781	195.088	GHLS[+80.0]EGLVTK	sp|Q16659|MK06_HUMAN	b2	heavy	24.7	1	sp|Q16659|MK06_HUMAN.GHLS[Pho]EGLVTK.+2b2.heavy	ERK3 (S189)	+2	survey & quantification
560.774	828.483	GHLS[+80.0]EGLVTK	sp|Q16659|MK06_HUMAN	y8-98	light	22.7	4	sp|Q16659|MK06_HUMAN.GHLS[Pho]EGLVTK.+2y8 -98.light	ERK3 (S189)	+2	survey & quantification
560.774	248.16	GHLS[+80.0]EGLVTK	sp|Q16659|MK06_HUMAN	y2	light	22.7	2	sp|Q16659|MK06_HUMAN.GHLS[Pho]EGLVTK.+2y2.light	ERK3 (S189)	+2	survey & quantification	unambiguous
560.774	676.341	GHLS[+80.0]EGLVTK	sp|Q16659|MK06_HUMAN	b7-98	light	25.7	3	sp|Q16659|MK06_HUMAN.GHLS[Pho]EGLVTK.+2b7 -98.light	ERK3 (S189)	+2	quantification
560.774	195.088	GHLS[+80.0]EGLVTK	sp|Q16659|MK06_HUMAN	b2	light	24.7	1	sp|Q16659|MK06_HUMAN.GHLS[Pho]EGLVTK.+2b2.light	ERK3 (S189)	+2	survey & quantification
455.712	497.225	GQEVY[+80.0]VK	sp|Q02763|TIE2_HUMAN	y3	heavy	21.5	1	sp|Q02763|TIE2_HUMAN.GQEVY[Pho]VK.+2y3.heavy	TIE2 (Y992)	+2	survey & quantification	only one potential phosphorylation site
455.712	254.195	GQEVY[+80.0]VK	sp|Q02763|TIE2_HUMAN	y2	heavy	23.5	4	sp|Q02763|TIE2_HUMAN.GQEVY[Pho]VK.+2y2.heavy	TIE2 (Y992)	+2	quantification	only one potential phosphorylation site
455.712	315.13	GQEVY[+80.0]VK	sp|Q02763|TIE2_HUMAN	b3	heavy	15.5	2	sp|Q02763|TIE2_HUMAN.GQEVY[Pho]VK.+2b3.heavy	TIE2 (Y992)	+2	survey & quantification	only one potential phosphorylation site
455.712	186.087	GQEVY[+80.0]VK	sp|Q02763|TIE2_HUMAN	b2	heavy	15.5	3	sp|Q02763|TIE2_HUMAN.GQEVY[Pho]VK.+2b2.heavy	TIE2 (Y992)	+2	survey & quantification	only one potential phosphorylation site
451.705	489.211	GQEVY[+80.0]VK	sp|Q02763|TIE2_HUMAN	y3	light	21.5	1	sp|Q02763|TIE2_HUMAN.GQEVY[Pho]VK.+2y3.light	TIE2 (Y992)	+2	survey & quantification	only one potential phosphorylation site
451.705	246.181	GQEVY[+80.0]VK	sp|Q02763|TIE2_HUMAN	y2	light	23.5	4	sp|Q02763|TIE2_HUMAN.GQEVY[Pho]VK.+2y2.light	TIE2 (Y992)	+2	quantification	only one potential phosphorylation site
451.705	315.13	GQEVY[+80.0]VK	sp|Q02763|TIE2_HUMAN	b3	light	15.5	2	sp|Q02763|TIE2_HUMAN.GQEVY[Pho]VK.+2b3.light	TIE2 (Y992)	+2	survey & quantification	only one potential phosphorylation site
451.705	186.087	GQEVY[+80.0]VK	sp|Q02763|TIE2_HUMAN	b2	light	15.5	3	sp|Q02763|TIE2_HUMAN.GQEVY[Pho]VK.+2b2.light	TIE2 (Y992)	+2	survey & quantification	only one potential phosphorylation site
1074.45	657.281	GS[+80.0]AAWMAPEVFEGSNYSEK	sp|O43318|M3K7_HUMAN	b7-98	heavy	35	1	sp|O43318|M3K7_HUMAN.GS[Pho]AAWMAPEVFEGSNYSEK.+2b7 -98.heavy	TAK1 (S192)	+2	survey & quantification	unambiguous
1074.45	586.244	GS[+80.0]AAWMAPEVFEGSNYSEK	sp|O43318|M3K7_HUMAN	b6-98	heavy	34	2	sp|O43318|M3K7_HUMAN.GS[Pho]AAWMAPEVFEGSNYSEK.+2b6 -98.heavy	TAK1 (S192)	+2	survey & quantification	unambiguous
1074.45	455.204	GS[+80.0]AAWMAPEVFEGSNYSEK	sp|O43318|M3K7_HUMAN	b5-98	heavy	37	3	sp|O43318|M3K7_HUMAN.GS[Pho]AAWMAPEVFEGSNYSEK.+2b5 -98.heavy	TAK1 (S192)	+2	survey & quantification	unambiguous
1074.45	269.124	GS[+80.0]AAWMAPEVFEGSNYSEK	sp|O43318|M3K7_HUMAN	b4-98	heavy	39	4	sp|O43318|M3K7_HUMAN.GS[Pho]AAWMAPEVFEGSNYSEK.+2b4 -98.heavy	TAK1 (S192)	+2	quantification	unambiguous
1070.44	657.281	GS[+80.0]AAWMAPEVFEGSNYSEK	sp|O43318|M3K7_HUMAN	b7-98	light	35	1	sp|O43318|M3K7_HUMAN.GS[Pho]AAWMAPEVFEGSNYSEK.+2b7 -98.light	TAK1 (S192)	+2	survey & quantification	unambiguous
1070.44	586.244	GS[+80.0]AAWMAPEVFEGSNYSEK	sp|O43318|M3K7_HUMAN	b6-98	light	34	2	sp|O43318|M3K7_HUMAN.GS[Pho]AAWMAPEVFEGSNYSEK.+2b6 -98.light	TAK1 (S192)	+2	survey & quantification	unambiguous
1070.44	455.204	GS[+80.0]AAWMAPEVFEGSNYSEK	sp|O43318|M3K7_HUMAN	b5-98	light	37	3	sp|O43318|M3K7_HUMAN.GS[Pho]AAWMAPEVFEGSNYSEK.+2b5 -98.light	TAK1 (S192)	+2	survey & quantification	unambiguous
1070.44	269.124	GS[+80.0]AAWMAPEVFEGSNYSEK	sp|O43318|M3K7_HUMAN	b4-98	light	39	4	sp|O43318|M3K7_HUMAN.GS[Pho]AAWMAPEVFEGSNYSEK.+2b4 -98.light	TAK1 (S192)	+2	quantification	unambiguous
1082.44	1068.47	GS[+80.0]AAWM[+16.0]APEVFEGSNYSEK	sp|O43318|M3K7_HUMAN	y9	heavy	34.3	3	sp|O43318|M3K7_HUMAN.GS[Pho]AAWM[Oxi]APEVFEGSNYSEK.+2y9.heavy	TAK1 (S192)	+2	survey & quantification	unambiguous
1082.44	792.361	GS[+80.0]AAWM[+16.0]APEVFEGSNYSEK	sp|O43318|M3K7_HUMAN	y7	heavy	35.3	4	sp|O43318|M3K7_HUMAN.GS[Pho]AAWM[Oxi]APEVFEGSNYSEK.+2y7.heavy	TAK1 (S192)	+2	quantification	unambiguous
1082.44	673.276	GS[+80.0]AAWM[+16.0]APEVFEGSNYSEK	sp|O43318|M3K7_HUMAN	b7-98	heavy	38.3	1	sp|O43318|M3K7_HUMAN.GS[Pho]AAWM[Oxi]APEVFEGSNYSEK.+2b7 -98.heavy	TAK1 (S192)	+2	survey & quantification	unambiguous
1082.44	602.239	GS[+80.0]AAWM[+16.0]APEVFEGSNYSEK	sp|O43318|M3K7_HUMAN	b6-98	heavy	39.3	2	sp|O43318|M3K7_HUMAN.GS[Pho]AAWM[Oxi]APEVFEGSNYSEK.+2b6 -98.heavy	TAK1 (S192)	+2	survey & quantification	unambiguous
1078.44	1060.46	GS[+80.0]AAWM[+16.0]APEVFEGSNYSEK	sp|O43318|M3K7_HUMAN	y9	light	34.3	3	sp|O43318|M3K7_HUMAN.GS[Pho]AAWM[Oxi]APEVFEGSNYSEK.+2y9.light	TAK1 (S192)	+2	survey & quantification	unambiguous
1078.44	784.347	GS[+80.0]AAWM[+16.0]APEVFEGSNYSEK	sp|O43318|M3K7_HUMAN	y7	light	35.3	4	sp|O43318|M3K7_HUMAN.GS[Pho]AAWM[Oxi]APEVFEGSNYSEK.+2y7.light	TAK1 (S192)	+2	quantification	unambiguous
1078.44	673.276	GS[+80.0]AAWM[+16.0]APEVFEGSNYSEK	sp|O43318|M3K7_HUMAN	b7-98	light	38.3	1	sp|O43318|M3K7_HUMAN.GS[Pho]AAWM[Oxi]APEVFEGSNYSEK.+2b7 -98.light	TAK1 (S192)	+2	survey & quantification	unambiguous
1078.44	602.239	GS[+80.0]AAWM[+16.0]APEVFEGSNYSEK	sp|O43318|M3K7_HUMAN	b6-98	light	39.3	2	sp|O43318|M3K7_HUMAN.GS[Pho]AAWM[Oxi]APEVFEGSNYSEK.+2b6 -98.light	TAK1 (S192)	+2	survey & quantification	unambiguous
651.255	815.388	GS[+80.0]FDGSSSQPSR	sp|Q15835|RK_HUMAN	y8	heavy	26.3	2	sp|Q15835|RK_HUMAN.GS[Pho]FDGSSSQPSR.+2y8.heavy	RHODK/GRK (S21)	+2	survey & quantification	unambiguous
651.255	671.335	GS[+80.0]FDGSSSQPSR	sp|Q15835|RK_HUMAN	y6	heavy	26.3	3	sp|Q15835|RK_HUMAN.GS[Pho]FDGSSSQPSR.+2y6.heavy	RHODK/GRK (S21)	+2	survey & quantification
651.255	369.212	GS[+80.0]FDGSSSQPSR	sp|Q15835|RK_HUMAN	y3	heavy	23.3	1	sp|Q15835|RK_HUMAN.GS[Pho]FDGSSSQPSR.+2y3.heavy	RHODK/GRK (S21)	+2	survey & quantification
651.255	389.146	GS[+80.0]FDGSSSQPSR	sp|Q15835|RK_HUMAN	b4-98	heavy	24.3	4	sp|Q15835|RK_HUMAN.GS[Pho]FDGSSSQPSR.+2b4 -98.heavy	RHODK/GRK (S21)	+2	quantification	unambiguous
646.251	805.38	GS[+80.0]FDGSSSQPSR	sp|Q15835|RK_HUMAN	y8	light	26.3	2	sp|Q15835|RK_HUMAN.GS[Pho]FDGSSSQPSR.+2y8.light	RHODK/GRK (S21)	+2	survey & quantification	unambiguous
646.251	661.326	GS[+80.0]FDGSSSQPSR	sp|Q15835|RK_HUMAN	y6	light	26.3	3	sp|Q15835|RK_HUMAN.GS[Pho]FDGSSSQPSR.+2y6.light	RHODK/GRK (S21)	+2	survey & quantification
646.251	359.204	GS[+80.0]FDGSSSQPSR	sp|Q15835|RK_HUMAN	y3	light	23.3	1	sp|Q15835|RK_HUMAN.GS[Pho]FDGSSSQPSR.+2y3.light	RHODK/GRK (S21)	+2	survey & quantification
646.251	389.146	GS[+80.0]FDGSSSQPSR	sp|Q15835|RK_HUMAN	b4-98	light	24.3	4	sp|Q15835|RK_HUMAN.GS[Pho]FDGSSSQPSR.+2b4 -98.light	RHODK/GRK (S21)	+2	quantification	unambiguous
864.863	1131.5	GS[+80.0]PLYMAPEMVC[+57.0]QR	sp|Q6PHR2|ULK3_HUMAN	y9	heavy	29.7	2	sp|Q6PHR2|ULK3_HUMAN.GS[Pho]PLYMAPEMVC[CAM]QR.+2y9.heavy	ULK3 (S176)	+2	survey & quantification
864.863	1000.46	GS[+80.0]PLYMAPEMVC[+57.0]QR	sp|Q6PHR2|ULK3_HUMAN	y8	heavy	30.7	3	sp|Q6PHR2|ULK3_HUMAN.GS[Pho]PLYMAPEMVC[CAM]QR.+2y8.heavy	ULK3 (S176)	+2	quantification
864.863	929.421	GS[+80.0]PLYMAPEMVC[+57.0]QR	sp|Q6PHR2|ULK3_HUMAN	y7	heavy	30.7	1	sp|Q6PHR2|ULK3_HUMAN.GS[Pho]PLYMAPEMVC[CAM]QR.+2y7.heavy	ULK3 (S176)	+2	survey & quantification
864.863	337.187	GS[+80.0]PLYMAPEMVC[+57.0]QR	sp|Q6PHR2|ULK3_HUMAN	b4-98	heavy	30.7	4	sp|Q6PHR2|ULK3_HUMAN.GS[Pho]PLYMAPEMVC[CAM]QR.+2b4 -98.heavy	ULK3 (S176)	+2	survey & quantification	unambiguous
859.859	1121.49	GS[+80.0]PLYMAPEMVC[+57.0]QR	sp|Q6PHR2|ULK3_HUMAN	y9	light	29.7	2	sp|Q6PHR2|ULK3_HUMAN.GS[Pho]PLYMAPEMVC[CAM]QR.+2y9.light	ULK3 (S176)	+2	survey & quantification
859.859	990.45	GS[+80.0]PLYMAPEMVC[+57.0]QR	sp|Q6PHR2|ULK3_HUMAN	y8	light	30.7	3	sp|Q6PHR2|ULK3_HUMAN.GS[Pho]PLYMAPEMVC[CAM]QR.+2y8.light	ULK3 (S176)	+2	quantification
859.859	919.412	GS[+80.0]PLYMAPEMVC[+57.0]QR	sp|Q6PHR2|ULK3_HUMAN	y7	light	30.7	1	sp|Q6PHR2|ULK3_HUMAN.GS[Pho]PLYMAPEMVC[CAM]QR.+2y7.light	ULK3 (S176)	+2	survey & quantification
859.859	337.187	GS[+80.0]PLYMAPEMVC[+57.0]QR	sp|Q6PHR2|ULK3_HUMAN	b4-98	light	30.7	4	sp|Q6PHR2|ULK3_HUMAN.GS[Pho]PLYMAPEMVC[CAM]QR.+2b4 -98.light	ULK3 (S176)	+2	survey & quantification	unambiguous
880.858	1099.49	GS[+80.0]PLYM[+16.0]APEM[+16.0]VC[+57.0]QR	sp|Q6PHR2|ULK3_HUMAN	y9-64	heavy	31.2	5	sp|Q6PHR2|ULK3_HUMAN.GS[Pho]PLYM[Oxi]APEM[Oxi]VC[CAM]QR.+2y9 -64.heavy	ULK3 (S176)	+2	quantification
880.858	952.454	GS[+80.0]PLYM[+16.0]APEM[+16.0]VC[+57.0]QR	sp|Q6PHR2|ULK3_HUMAN	y8-64	heavy	33.2	4	sp|Q6PHR2|ULK3_HUMAN.GS[Pho]PLYM[Oxi]APEM[Oxi]VC[CAM]QR.+2y8 -64.heavy	ULK3 (S176)	+2	survey & quantification
880.858	945.416	GS[+80.0]PLYM[+16.0]APEM[+16.0]VC[+57.0]QR	sp|Q6PHR2|ULK3_HUMAN	y7	heavy	27.2	1	sp|Q6PHR2|ULK3_HUMAN.GS[Pho]PLYM[Oxi]APEM[Oxi]VC[CAM]QR.+2y7.heavy	ULK3 (S176)	+2	survey & quantification
880.858	1326.55	GS[+80.0]PLYM[+16.0]APEM[+16.0]VC[+57.0]QR	sp|Q6PHR2|ULK3_HUMAN	y10	heavy	27.2	3	sp|Q6PHR2|ULK3_HUMAN.GS[Pho]PLYM[Oxi]APEM[Oxi]VC[CAM]QR.+2y10.heavy	ULK3 (S176)	+2	quantification	unambiguous
880.858	718.323	GS[+80.0]PLYM[+16.0]APEM[+16.0]VC[+57.0]QR	sp|Q6PHR2|ULK3_HUMAN	b7-98	heavy	29.2	2	sp|Q6PHR2|ULK3_HUMAN.GS[Pho]PLYM[Oxi]APEM[Oxi]VC[CAM]QR.+2b7 -98.heavy	ULK3 (S176)	+2	survey & quantification
875.854	1089.48	GS[+80.0]PLYM[+16.0]APEM[+16.0]VC[+57.0]QR	sp|Q6PHR2|ULK3_HUMAN	y9-64	light	31.2	5	sp|Q6PHR2|ULK3_HUMAN.GS[Pho]PLYM[Oxi]APEM[Oxi]VC[CAM]QR.+2y9 -64.light	ULK3 (S176)	+2	quantification
875.854	942.446	GS[+80.0]PLYM[+16.0]APEM[+16.0]VC[+57.0]QR	sp|Q6PHR2|ULK3_HUMAN	y8-64	light	33.2	4	sp|Q6PHR2|ULK3_HUMAN.GS[Pho]PLYM[Oxi]APEM[Oxi]VC[CAM]QR.+2y8 -64.light	ULK3 (S176)	+2	survey & quantification
875.854	935.407	GS[+80.0]PLYM[+16.0]APEM[+16.0]VC[+57.0]QR	sp|Q6PHR2|ULK3_HUMAN	y7	light	27.2	1	sp|Q6PHR2|ULK3_HUMAN.GS[Pho]PLYM[Oxi]APEM[Oxi]VC[CAM]QR.+2y7.light	ULK3 (S176)	+2	survey & quantification
875.854	1316.54	GS[+80.0]PLYM[+16.0]APEM[+16.0]VC[+57.0]QR	sp|Q6PHR2|ULK3_HUMAN	y10	light	27.2	3	sp|Q6PHR2|ULK3_HUMAN.GS[Pho]PLYM[Oxi]APEM[Oxi]VC[CAM]QR.+2y10.light	ULK3 (S176)	+2	quantification	unambiguous
875.854	718.323	GS[+80.0]PLYM[+16.0]APEM[+16.0]VC[+57.0]QR	sp|Q6PHR2|ULK3_HUMAN	b7-98	light	29.2	2	sp|Q6PHR2|ULK3_HUMAN.GS[Pho]PLYM[Oxi]APEM[Oxi]VC[CAM]QR.+2b7 -98.light	ULK3 (S176)	+2	survey & quantification
879.398	983.522	GT[+80.0]EIYMSPEVILC[+57.0]R	sp|P41279|M3K8_HUMAN	y8	heavy	25.1	2	sp|P41279|M3K8_HUMAN.GT[Pho]EIYMSPEVILC[CAM]R.+2y8.heavy	Tpl2/COT (T290)	+2	survey & quantification
879.398	896.49	GT[+80.0]EIYMSPEVILC[+57.0]R	sp|P41279|M3K8_HUMAN	y7	heavy	28.1	1	sp|P41279|M3K8_HUMAN.GT[Pho]EIYMSPEVILC[CAM]R.+2y7.heavy	Tpl2/COT (T290)	+2	survey & quantification
879.398	383.193	GT[+80.0]EIYMSPEVILC[+57.0]R	sp|P41279|M3K8_HUMAN	b4-98	heavy	32.1	4	sp|P41279|M3K8_HUMAN.GT[Pho]EIYMSPEVILC[CAM]R.+2b4 -98.heavy	Tpl2/COT (T290)	+2	quantification	unambiguous
879.398	270.108	GT[+80.0]EIYMSPEVILC[+57.0]R	sp|P41279|M3K8_HUMAN	b3-98	heavy	31.1	3	sp|P41279|M3K8_HUMAN.GT[Pho]EIYMSPEVILC[CAM]R.+2b3 -98.heavy	Tpl2/COT (T290)	+2	survey & quantification	unambiguous
874.393	973.514	GT[+80.0]EIYMSPEVILC[+57.0]R	sp|P41279|M3K8_HUMAN	y8	light	25.1	2	sp|P41279|M3K8_HUMAN.GT[Pho]EIYMSPEVILC[CAM]R.+2y8.light	Tpl2/COT (T290)	+2	survey & quantification
874.393	886.481	GT[+80.0]EIYMSPEVILC[+57.0]R	sp|P41279|M3K8_HUMAN	y7	light	28.1	1	sp|P41279|M3K8_HUMAN.GT[Pho]EIYMSPEVILC[CAM]R.+2y7.light	Tpl2/COT (T290)	+2	survey & quantification
874.393	383.193	GT[+80.0]EIYMSPEVILC[+57.0]R	sp|P41279|M3K8_HUMAN	b4-98	light	32.1	4	sp|P41279|M3K8_HUMAN.GT[Pho]EIYMSPEVILC[CAM]R.+2b4 -98.light	Tpl2/COT (T290)	+2	quantification	unambiguous
874.393	270.108	GT[+80.0]EIYMSPEVILC[+57.0]R	sp|P41279|M3K8_HUMAN	b3-98	light	31.1	3	sp|P41279|M3K8_HUMAN.GT[Pho]EIYMSPEVILC[CAM]R.+2b3 -98.light	Tpl2/COT (T290)	+2	survey & quantification	unambiguous
887.395	983.522	GT[+80.0]EIYM[+16.0]SPEVILC[+57.0]R	sp|P41279|M3K8_HUMAN	y8	heavy	29.4	4	sp|P41279|M3K8_HUMAN.GT[Pho]EIYM[Oxi]SPEVILC[CAM]R.+2y8.heavy	Tpl2/COT (T290)	+2	survey & quantification
887.395	896.49	GT[+80.0]EIYM[+16.0]SPEVILC[+57.0]R	sp|P41279|M3K8_HUMAN	y7	heavy	34.4	2	sp|P41279|M3K8_HUMAN.GT[Pho]EIYM[Oxi]SPEVILC[CAM]R.+2y7.heavy	Tpl2/COT (T290)	+2	survey & quantification
887.395	383.193	GT[+80.0]EIYM[+16.0]SPEVILC[+57.0]R	sp|P41279|M3K8_HUMAN	b4-98	heavy	34.4	3	sp|P41279|M3K8_HUMAN.GT[Pho]EIYM[Oxi]SPEVILC[CAM]R.+2b4 -98.heavy	Tpl2/COT (T290)	+2	quantification	unambiguous
887.395	270.108	GT[+80.0]EIYM[+16.0]SPEVILC[+57.0]R	sp|P41279|M3K8_HUMAN	b3-98	heavy	38.4	1	sp|P41279|M3K8_HUMAN.GT[Pho]EIYM[Oxi]SPEVILC[CAM]R.+2b3 -98.heavy	Tpl2/COT (T290)	+2	survey & quantification	unambiguous
882.391	973.514	GT[+80.0]EIYM[+16.0]SPEVILC[+57.0]R	sp|P41279|M3K8_HUMAN	y8	light	29.4	4	sp|P41279|M3K8_HUMAN.GT[Pho]EIYM[Oxi]SPEVILC[CAM]R.+2y8.light	Tpl2/COT (T290)	+2	survey & quantification
882.391	886.481	GT[+80.0]EIYM[+16.0]SPEVILC[+57.0]R	sp|P41279|M3K8_HUMAN	y7	light	34.4	2	sp|P41279|M3K8_HUMAN.GT[Pho]EIYM[Oxi]SPEVILC[CAM]R.+2y7.light	Tpl2/COT (T290)	+2	survey & quantification
882.391	383.193	GT[+80.0]EIYM[+16.0]SPEVILC[+57.0]R	sp|P41279|M3K8_HUMAN	b4-98	light	34.4	3	sp|P41279|M3K8_HUMAN.GT[Pho]EIYM[Oxi]SPEVILC[CAM]R.+2b4 -98.light	Tpl2/COT (T290)	+2	quantification	unambiguous
882.391	270.108	GT[+80.0]EIYM[+16.0]SPEVILC[+57.0]R	sp|P41279|M3K8_HUMAN	b3-98	light	38.4	1	sp|P41279|M3K8_HUMAN.GT[Pho]EIYM[Oxi]SPEVILC[CAM]R.+2b3 -98.light	Tpl2/COT (T290)	+2	survey & quantification	unambiguous
742.862	786.412	GT[+80.0]LAYLPEEYIK	sp|P51617|IRAK1_HUMAN	y6	heavy	23.1	1	sp|P51617|IRAK1_HUMAN.GT[Pho]LAYLPEEYIK.+2y6.heavy	IRAK1 (T387)	+2	survey & quantification
742.862	488.25	GT[+80.0]LAYLPEEYIK	sp|P51617|IRAK1_HUMAN	b5-98	heavy	28.1	3	sp|P51617|IRAK1_HUMAN.GT[Pho]LAYLPEEYIK.+2b5 -98.heavy	IRAK1 (T387)	+2	survey & quantification
742.862	325.187	GT[+80.0]LAYLPEEYIK	sp|P51617|IRAK1_HUMAN	b4-98	heavy	27.1	4	sp|P51617|IRAK1_HUMAN.GT[Pho]LAYLPEEYIK.+2b4 -98.heavy	IRAK1 (T387)	+2	quantification	unambiguous
742.862	254.15	GT[+80.0]LAYLPEEYIK	sp|P51617|IRAK1_HUMAN	b3-98	heavy	27.1	2	sp|P51617|IRAK1_HUMAN.GT[Pho]LAYLPEEYIK.+2b3 -98.heavy	IRAK1 (T387)	+2	survey & quantification	unambiguous
738.855	778.398	GT[+80.0]LAYLPEEYIK	sp|P51617|IRAK1_HUMAN	y6	light	23.1	1	sp|P51617|IRAK1_HUMAN.GT[Pho]LAYLPEEYIK.+2y6.light	IRAK1 (T387)	+2	survey & quantification
738.855	488.25	GT[+80.0]LAYLPEEYIK	sp|P51617|IRAK1_HUMAN	b5-98	light	28.1	3	sp|P51617|IRAK1_HUMAN.GT[Pho]LAYLPEEYIK.+2b5 -98.light	IRAK1 (T387)	+2	survey & quantification
738.855	325.187	GT[+80.0]LAYLPEEYIK	sp|P51617|IRAK1_HUMAN	b4-98	light	27.1	4	sp|P51617|IRAK1_HUMAN.GT[Pho]LAYLPEEYIK.+2b4 -98.light	IRAK1 (T387)	+2	quantification	unambiguous
738.855	254.15	GT[+80.0]LAYLPEEYIK	sp|P51617|IRAK1_HUMAN	b3-98	light	27.1	2	sp|P51617|IRAK1_HUMAN.GT[Pho]LAYLPEEYIK.+2b3 -98.light	IRAK1 (T387)	+2	survey & quantification	unambiguous
407.184	532.228	GVHHIDY[+80.0]YK	sp|P22455|FGFR4_HUMAN	y7+2	heavy	15.7	1	sp|P22455|FGFR4_HUMAN.GVHHIDY[Pho]YK.+3y7+2.heavy	FGFR4 (Y642)	+3	survey & quantification
407.184	463.699	GVHHIDY[+80.0]YK	sp|P22455|FGFR4_HUMAN	y6+2	heavy	17.7	3	sp|P22455|FGFR4_HUMAN.GVHHIDY[Pho]YK.+3y6+2.heavy	FGFR4 (Y642)	+3	survey & quantification
407.184	789.331	GVHHIDY[+80.0]YK	sp|P22455|FGFR4_HUMAN	y5	heavy	17.7	4	sp|P22455|FGFR4_HUMAN.GVHHIDY[Pho]YK.+3y5.heavy	FGFR4 (Y642)	+3	quantification
407.184	676.247	GVHHIDY[+80.0]YK	sp|P22455|FGFR4_HUMAN	y4	heavy	17.7	2	sp|P22455|FGFR4_HUMAN.GVHHIDY[Pho]YK.+3y4.heavy	FGFR4 (Y642)	+3	survey & quantification
407.184	561.22	GVHHIDY[+80.0]YK	sp|P22455|FGFR4_HUMAN	y3	heavy	17.7	5	sp|P22455|FGFR4_HUMAN.GVHHIDY[Pho]YK.+3y3.heavy	FGFR4 (Y642)	+3	quantification	combo unambiguous: y2&y3
407.184	318.19	GVHHIDY[+80.0]YK	sp|P22455|FGFR4_HUMAN	y2	heavy	21.7	6	sp|P22455|FGFR4_HUMAN.GVHHIDY[Pho]YK.+3y2.heavy	FGFR4 (Y642)	+3	quantification	combo unambiguous: y2&y3
407.184	533.213	GVHHIDY[+80.0]YK	sp|P22455|FGFR4_HUMAN	b8+2	heavy	14.7	7	sp|P22455|FGFR4_HUMAN.GVHHIDY[Pho]YK.+3b8+2.heavy	FGFR4 (Y642)	+3	quantification
404.513	528.221	GVHHIDY[+80.0]YK	sp|P22455|FGFR4_HUMAN	y7+2	light	15.7	1	sp|P22455|FGFR4_HUMAN.GVHHIDY[Pho]YK.+3y7+2.light	FGFR4 (Y642)	+3	survey & quantification
404.513	459.691	GVHHIDY[+80.0]YK	sp|P22455|FGFR4_HUMAN	y6+2	light	17.7	3	sp|P22455|FGFR4_HUMAN.GVHHIDY[Pho]YK.+3y6+2.light	FGFR4 (Y642)	+3	survey & quantification
404.513	781.317	GVHHIDY[+80.0]YK	sp|P22455|FGFR4_HUMAN	y5	light	17.7	4	sp|P22455|FGFR4_HUMAN.GVHHIDY[Pho]YK.+3y5.light	FGFR4 (Y642)	+3	quantification
404.513	668.233	GVHHIDY[+80.0]YK	sp|P22455|FGFR4_HUMAN	y4	light	17.7	2	sp|P22455|FGFR4_HUMAN.GVHHIDY[Pho]YK.+3y4.light	FGFR4 (Y642)	+3	survey & quantification
404.513	553.206	GVHHIDY[+80.0]YK	sp|P22455|FGFR4_HUMAN	y3	light	17.7	5	sp|P22455|FGFR4_HUMAN.GVHHIDY[Pho]YK.+3y3.light	FGFR4 (Y642)	+3	quantification	combo unambiguous: y2&y3
404.513	310.176	GVHHIDY[+80.0]YK	sp|P22455|FGFR4_HUMAN	y2	light	21.7	6	sp|P22455|FGFR4_HUMAN.GVHHIDY[Pho]YK.+3y2.light	FGFR4 (Y642)	+3	quantification	combo unambiguous: y2&y3
404.513	533.213	GVHHIDY[+80.0]YK	sp|P22455|FGFR4_HUMAN	b8+2	light	14.7	7	sp|P22455|FGFR4_HUMAN.GVHHIDY[Pho]YK.+3b8+2.light	FGFR4 (Y642)	+3	quantification
433.84	503.682	GVHHIDY[+80.0]Y[+80.0]K	sp|P22455|FGFR4_HUMAN	y6+2	heavy	18.7	1	sp|P22455|FGFR4_HUMAN.GVHHIDY[Pho]Y[Pho]K.+3y6+2.heavy	FGFR4 (Y642/Y643)	+3	survey & quantification	both potential sites phosphorylated
433.84	869.297	GVHHIDY[+80.0]Y[+80.0]K	sp|P22455|FGFR4_HUMAN	y5	heavy	19.7	4	sp|P22455|FGFR4_HUMAN.GVHHIDY[Pho]Y[Pho]K.+3y5.heavy	FGFR4 (Y642/Y643)	+3	quantification	both potential sites phosphorylated
433.84	756.213	GVHHIDY[+80.0]Y[+80.0]K	sp|P22455|FGFR4_HUMAN	y4	heavy	18.7	2	sp|P22455|FGFR4_HUMAN.GVHHIDY[Pho]Y[Pho]K.+3y4.heavy	FGFR4 (Y642/Y643)	+3	survey & quantification	both potential sites phosphorylated
433.84	641.186	GVHHIDY[+80.0]Y[+80.0]K	sp|P22455|FGFR4_HUMAN	y3	heavy	19.7	3	sp|P22455|FGFR4_HUMAN.GVHHIDY[Pho]Y[Pho]K.+3y3.heavy	FGFR4 (Y642/Y643)	+3	survey & quantification	both potential sites phosphorylated
431.168	499.675	GVHHIDY[+80.0]Y[+80.0]K	sp|P22455|FGFR4_HUMAN	y6+2	light	18.7	1	sp|P22455|FGFR4_HUMAN.GVHHIDY[Pho]Y[Pho]K.+3y6+2.light	FGFR4 (Y642/Y643)	+3	survey & quantification	both potential sites phosphorylated
431.168	861.283	GVHHIDY[+80.0]Y[+80.0]K	sp|P22455|FGFR4_HUMAN	y5	light	19.7	4	sp|P22455|FGFR4_HUMAN.GVHHIDY[Pho]Y[Pho]K.+3y5.light	FGFR4 (Y642/Y643)	+3	quantification	both potential sites phosphorylated
431.168	748.199	GVHHIDY[+80.0]Y[+80.0]K	sp|P22455|FGFR4_HUMAN	y4	light	18.7	2	sp|P22455|FGFR4_HUMAN.GVHHIDY[Pho]Y[Pho]K.+3y4.light	FGFR4 (Y642/Y643)	+3	survey & quantification	both potential sites phosphorylated
431.168	633.172	GVHHIDY[+80.0]Y[+80.0]K	sp|P22455|FGFR4_HUMAN	y3	light	19.7	3	sp|P22455|FGFR4_HUMAN.GVHHIDY[Pho]Y[Pho]K.+3y3.light	FGFR4 (Y642/Y643)	+3	survey & quantification	both potential sites phosphorylated
407.184	532.228	GVHHIDYY[+80.0]K	sp|P22455|FGFR4_HUMAN	y7+2	heavy	15.7	1	sp|P22455|FGFR4_HUMAN.GVHHIDYY[Pho]K.+3y7+2.heavy	FGFR4 (Y643)	+3	survey & quantification
407.184	463.699	GVHHIDYY[+80.0]K	sp|P22455|FGFR4_HUMAN	y6+2	heavy	16.7	5	sp|P22455|FGFR4_HUMAN.GVHHIDYY[Pho]K.+3y6+2.heavy	FGFR4 (Y643)	+3	survey & quantification
407.184	676.247	GVHHIDYY[+80.0]K	sp|P22455|FGFR4_HUMAN	y4	heavy	16.7	4	sp|P22455|FGFR4_HUMAN.GVHHIDYY[Pho]K.+3y4.heavy	FGFR4 (Y643)	+3	quantification
407.184	561.22	GVHHIDYY[+80.0]K	sp|P22455|FGFR4_HUMAN	y3	heavy	17.7	3	sp|P22455|FGFR4_HUMAN.GVHHIDYY[Pho]K.+3y3.heavy	FGFR4 (Y643)	+3	quantification
407.184	398.157	GVHHIDYY[+80.0]K	sp|P22455|FGFR4_HUMAN	y2	heavy	21.7	2	sp|P22455|FGFR4_HUMAN.GVHHIDYY[Pho]K.+3y2.heavy	FGFR4 (Y643)	+3	survey & quantification	unambiguous
407.184	431.215	GVHHIDYY[+80.0]K	sp|P22455|FGFR4_HUMAN	b4	heavy	16.7	6	sp|P22455|FGFR4_HUMAN.GVHHIDYY[Pho]K.+3b4.heavy	FGFR4 (Y643)	+3	quantification
404.513	528.221	GVHHIDYY[+80.0]K	sp|P22455|FGFR4_HUMAN	y7+2	light	15.7	1	sp|P22455|FGFR4_HUMAN.GVHHIDYY[Pho]K.+3y7+2.light	FGFR4 (Y643)	+3	survey & quantification
404.513	459.691	GVHHIDYY[+80.0]K	sp|P22455|FGFR4_HUMAN	y6+2	light	16.7	5	sp|P22455|FGFR4_HUMAN.GVHHIDYY[Pho]K.+3y6+2.light	FGFR4 (Y643)	+3	survey & quantification
404.513	668.233	GVHHIDYY[+80.0]K	sp|P22455|FGFR4_HUMAN	y4	light	16.7	4	sp|P22455|FGFR4_HUMAN.GVHHIDYY[Pho]K.+3y4.light	FGFR4 (Y643)	+3	quantification
404.513	553.206	GVHHIDYY[+80.0]K	sp|P22455|FGFR4_HUMAN	y3	light	17.7	3	sp|P22455|FGFR4_HUMAN.GVHHIDYY[Pho]K.+3y3.light	FGFR4 (Y643)	+3	quantification
404.513	390.142	GVHHIDYY[+80.0]K	sp|P22455|FGFR4_HUMAN	y2	light	21.7	2	sp|P22455|FGFR4_HUMAN.GVHHIDYY[Pho]K.+3y2.light	FGFR4 (Y643)	+3	survey & quantification	unambiguous
404.513	431.215	GVHHIDYY[+80.0]K	sp|P22455|FGFR4_HUMAN	b4	light	16.7	6	sp|P22455|FGFR4_HUMAN.GVHHIDYY[Pho]K.+3b4.light	FGFR4 (Y643)	+3	quantification
577.783	723.413	GYLS[+80.0]EGLVTK	sp|P31152|MK04_HUMAN	y7-98	heavy	23.1	3	sp|P31152|MK04_HUMAN.GYLS[Pho]EGLVTK.+2y7 -98.heavy	ERK4 (S186)	+2	survey & quantification	combo unambiguous: b2&y2, b2&b5, y2&y7-98
577.783	525.349	GYLS[+80.0]EGLVTK	sp|P31152|MK04_HUMAN	y5	heavy	20.1	4	sp|P31152|MK04_HUMAN.GYLS[Pho]EGLVTK.+2y5.heavy	ERK4 (S186)	+2	quantification	combo unambiguous: b2&y2, b2&b5, y2&y7-98
577.783	256.175	GYLS[+80.0]EGLVTK	sp|P31152|MK04_HUMAN	y2	heavy	17.1	2	sp|P31152|MK04_HUMAN.GYLS[Pho]EGLVTK.+2y2.heavy	ERK4 (S186)	+2	survey & quantification	combo unambiguous: b2&y2, b2&b5, y2&y7-98
577.783	221.092	GYLS[+80.0]EGLVTK	sp|P31152|MK04_HUMAN	b2	heavy	21.1	1	sp|P31152|MK04_HUMAN.GYLS[Pho]EGLVTK.+2b2.heavy	ERK4 (S186)	+2	survey & quantification	combo unambiguous: b2&y2, b2&b5, y2&y7-98
573.776	715.398	GYLS[+80.0]EGLVTK	sp|P31152|MK04_HUMAN	y7-98	light	23.1	3	sp|P31152|MK04_HUMAN.GYLS[Pho]EGLVTK.+2y7 -98.light	ERK4 (S186)	+2	survey & quantification	combo unambiguous: b2&y2, b2&b5, y2&y7-98
573.776	517.334	GYLS[+80.0]EGLVTK	sp|P31152|MK04_HUMAN	y5	light	20.1	4	sp|P31152|MK04_HUMAN.GYLS[Pho]EGLVTK.+2y5.light	ERK4 (S186)	+2	quantification	combo unambiguous: b2&y2, b2&b5, y2&y7-98
573.776	248.16	GYLS[+80.0]EGLVTK	sp|P31152|MK04_HUMAN	y2	light	17.1	2	sp|P31152|MK04_HUMAN.GYLS[Pho]EGLVTK.+2y2.light	ERK4 (S186)	+2	survey & quantification	combo unambiguous: b2&y2, b2&b5, y2&y7-98
573.776	221.092	GYLS[+80.0]EGLVTK	sp|P31152|MK04_HUMAN	b2	light	21.1	1	sp|P31152|MK04_HUMAN.GYLS[Pho]EGLVTK.+2b2.light	ERK4 (S186)	+2	survey & quantification	combo unambiguous: b2&y2, b2&b5, y2&y7-98
770.33	524.262	HADAEMT[+80.0]GYVVTR	sp|O15264|MK13_HUMAN	y9-98+2	heavy	29.9	3	sp|O15264|MK13_HUMAN.HADAEMT[Pho]GYVVTR.+2y9 -98+2.heavy	P38δ (T180)	+2	quantification
770.33	918.474	HADAEMT[+80.0]GYVVTR	sp|O15264|MK13_HUMAN	y8-98	heavy	29.9	6	sp|O15264|MK13_HUMAN.HADAEMT[Pho]GYVVTR.+2y8 -98.heavy	P38δ (T180)	+2	quantification
770.33	704.397	HADAEMT[+80.0]GYVVTR	sp|O15264|MK13_HUMAN	y6	heavy	29.9	5	sp|O15264|MK13_HUMAN.HADAEMT[Pho]GYVVTR.+2y6.heavy	P38δ (T180)	+2	survey & quantification	unambiguous
770.33	324.191	HADAEMT[+80.0]GYVVTR	sp|O15264|MK13_HUMAN	y5+2	heavy	30.9	2	sp|O15264|MK13_HUMAN.HADAEMT[Pho]GYVVTR.+2y5+2.heavy	P38δ (T180)	+2	quantification	unambiguous
770.33	1118.55	HADAEMT[+80.0]GYVVTR	sp|O15264|MK13_HUMAN	y10-98	heavy	32.9	4	sp|O15264|MK13_HUMAN.HADAEMT[Pho]GYVVTR.+2y10 -98.heavy	P38δ (T180)	+2	survey & quantification
770.33	209.103	HADAEMT[+80.0]GYVVTR	sp|O15264|MK13_HUMAN	b2	heavy	29.9	1	sp|O15264|MK13_HUMAN.HADAEMT[Pho]GYVVTR.+2b2.heavy	P38δ (T180)	+2	survey & quantification
765.326	519.258	HADAEMT[+80.0]GYVVTR	sp|O15264|MK13_HUMAN	y9-98+2	light	29.9	3	sp|O15264|MK13_HUMAN.HADAEMT[Pho]GYVVTR.+2y9 -98+2.light	P38δ (T180)	+2	quantification
765.326	908.466	HADAEMT[+80.0]GYVVTR	sp|O15264|MK13_HUMAN	y8-98	light	29.9	6	sp|O15264|MK13_HUMAN.HADAEMT[Pho]GYVVTR.+2y8 -98.light	P38δ (T180)	+2	quantification
765.326	694.388	HADAEMT[+80.0]GYVVTR	sp|O15264|MK13_HUMAN	y6	light	29.9	5	sp|O15264|MK13_HUMAN.HADAEMT[Pho]GYVVTR.+2y6.light	P38δ (T180)	+2	survey & quantification	unambiguous
765.326	319.187	HADAEMT[+80.0]GYVVTR	sp|O15264|MK13_HUMAN	y5+2	light	30.9	2	sp|O15264|MK13_HUMAN.HADAEMT[Pho]GYVVTR.+2y5+2.light	P38δ (T180)	+2	quantification	unambiguous
765.326	1108.55	HADAEMT[+80.0]GYVVTR	sp|O15264|MK13_HUMAN	y10-98	light	32.9	4	sp|O15264|MK13_HUMAN.HADAEMT[Pho]GYVVTR.+2y10 -98.light	P38δ (T180)	+2	survey & quantification
765.326	209.103	HADAEMT[+80.0]GYVVTR	sp|O15264|MK13_HUMAN	b2	light	29.9	1	sp|O15264|MK13_HUMAN.HADAEMT[Pho]GYVVTR.+2b2.light	P38δ (T180)	+2	survey & quantification
810.314	998.44	HADAEMT[+80.0]GY[+80.0]VVTR	sp|O15264|MK13_HUMAN	y8-98	heavy	31.1	4	sp|O15264|MK13_HUMAN.HADAEMT[Pho]GY[Pho]VVTR.+2y8 -98.heavy	P38δ (T180/Y182)	+2	survey & quantification	0
810.314	784.363	HADAEMT[+80.0]GY[+80.0]VVTR	sp|O15264|MK13_HUMAN	y6	heavy	28.1	2	sp|O15264|MK13_HUMAN.HADAEMT[Pho]GY[Pho]VVTR.+2y6.heavy	P38δ (T180/Y182)	+2	survey & quantification	0
810.314	1313.55	HADAEMT[+80.0]GY[+80.0]VVTR	sp|O15264|MK13_HUMAN	y11-98	heavy	29.1	3	sp|O15264|MK13_HUMAN.HADAEMT[Pho]GY[Pho]VVTR.+2y11 -98.heavy	P38δ (T180/Y182)	+2	quantification	0
810.314	1198.52	HADAEMT[+80.0]GY[+80.0]VVTR	sp|O15264|MK13_HUMAN	y10-98	heavy	27.1	5	sp|O15264|MK13_HUMAN.HADAEMT[Pho]GY[Pho]VVTR.+2y10 -98.heavy	P38δ (T180/Y182)	+2	quantification	0
810.314	209.103	HADAEMT[+80.0]GY[+80.0]VVTR	sp|O15264|MK13_HUMAN	b2	heavy	31.1	1	sp|O15264|MK13_HUMAN.HADAEMT[Pho]GY[Pho]VVTR.+2b2.heavy	P38δ (T180/Y182)	+2	survey & quantification	0
805.31	988.432	HADAEMT[+80.0]GY[+80.0]VVTR	sp|O15264|MK13_HUMAN	y8-98	light	31.1	4	sp|O15264|MK13_HUMAN.HADAEMT[Pho]GY[Pho]VVTR.+2y8 -98.light	P38δ (T180/Y182)	+2	survey & quantification	0
805.31	774.355	HADAEMT[+80.0]GY[+80.0]VVTR	sp|O15264|MK13_HUMAN	y6	light	28.1	2	sp|O15264|MK13_HUMAN.HADAEMT[Pho]GY[Pho]VVTR.+2y6.light	P38δ (T180/Y182)	+2	survey & quantification	0
805.31	1303.54	HADAEMT[+80.0]GY[+80.0]VVTR	sp|O15264|MK13_HUMAN	y11-98	light	29.1	3	sp|O15264|MK13_HUMAN.HADAEMT[Pho]GY[Pho]VVTR.+2y11 -98.light	P38δ (T180/Y182)	+2	quantification	0
805.31	1188.51	HADAEMT[+80.0]GY[+80.0]VVTR	sp|O15264|MK13_HUMAN	y10-98	light	27.1	5	sp|O15264|MK13_HUMAN.HADAEMT[Pho]GY[Pho]VVTR.+2y10 -98.light	P38δ (T180/Y182)	+2	quantification	0
805.31	209.103	HADAEMT[+80.0]GY[+80.0]VVTR	sp|O15264|MK13_HUMAN	b2	light	31.1	1	sp|O15264|MK13_HUMAN.HADAEMT[Pho]GY[Pho]VVTR.+2b2.light	P38δ (T180/Y182)	+2	survey & quantification	0
818.311	867.4	HADAEM[+16.0]T[+80.0]GY[+80.0]VVTR	sp|O15264|MK13_HUMAN	y7-98	heavy	35.3	4	sp|O15264|MK13_HUMAN.HADAEM[Oxi]T[Pho]GY[Pho]VVTR.+2y7 -98.heavy	P38δ (T180/Y182)	+2	quantification
818.311	784.363	HADAEM[+16.0]T[+80.0]GY[+80.0]VVTR	sp|O15264|MK13_HUMAN	y6	heavy	34.3	2	sp|O15264|MK13_HUMAN.HADAEM[Oxi]T[Pho]GY[Pho]VVTR.+2y6.heavy	P38δ (T180/Y182)	+2	survey & quantification
818.311	286.175	HADAEM[+16.0]T[+80.0]GY[+80.0]VVTR	sp|O15264|MK13_HUMAN	y2	heavy	34.3	3	sp|O15264|MK13_HUMAN.HADAEM[Oxi]T[Pho]GY[Pho]VVTR.+2y2.heavy	P38δ (T180/Y182)	+2	survey & quantification	unambiguous
818.311	209.103	HADAEM[+16.0]T[+80.0]GY[+80.0]VVTR	sp|O15264|MK13_HUMAN	b2	heavy	34.3	1	sp|O15264|MK13_HUMAN.HADAEM[Oxi]T[Pho]GY[Pho]VVTR.+2b2.heavy	P38δ (T180/Y182)	+2	survey & quantification
813.307	857.392	HADAEM[+16.0]T[+80.0]GY[+80.0]VVTR	sp|O15264|MK13_HUMAN	y7-98	light	35.3	4	sp|O15264|MK13_HUMAN.HADAEM[Oxi]T[Pho]GY[Pho]VVTR.+2y7 -98.light	P38δ (T180/Y182)	+2	quantification
813.307	774.355	HADAEM[+16.0]T[+80.0]GY[+80.0]VVTR	sp|O15264|MK13_HUMAN	y6	light	34.3	2	sp|O15264|MK13_HUMAN.HADAEM[Oxi]T[Pho]GY[Pho]VVTR.+2y6.light	P38δ (T180/Y182)	+2	survey & quantification
813.307	276.167	HADAEM[+16.0]T[+80.0]GY[+80.0]VVTR	sp|O15264|MK13_HUMAN	y2	light	34.3	3	sp|O15264|MK13_HUMAN.HADAEM[Oxi]T[Pho]GY[Pho]VVTR.+2y2.light	P38δ (T180/Y182)	+2	survey & quantification	unambiguous
813.307	209.103	HADAEM[+16.0]T[+80.0]GY[+80.0]VVTR	sp|O15264|MK13_HUMAN	b2	light	34.3	1	sp|O15264|MK13_HUMAN.HADAEM[Oxi]T[Pho]GY[Pho]VVTR.+2b2.light	P38δ (T180/Y182)	+2	survey & quantification
778.328	704.397	HADAEM[+16.0]T[+80.0]GYVVTR	sp|O15264|MK13_HUMAN	y6	heavy	28.1	2	sp|O15264|MK13_HUMAN.HADAEM[Oxi]T[Pho]GYVVTR.+2y6.heavy	P38δ (T180)	+2	survey & quantification	unambiguous
778.328	324.191	HADAEM[+16.0]T[+80.0]GYVVTR	sp|O15264|MK13_HUMAN	y5+2	heavy	35.1	3	sp|O15264|MK13_HUMAN.HADAEM[Oxi]T[Pho]GYVVTR.+2y5+2.heavy	P38δ (T180)	+2	quantification	unambiguous
778.328	484.312	HADAEM[+16.0]T[+80.0]GYVVTR	sp|O15264|MK13_HUMAN	y4	heavy	28.1	5	sp|O15264|MK13_HUMAN.HADAEM[Oxi]T[Pho]GYVVTR.+2y4.heavy	P38δ (T180)	+2	quantification
778.328	385.243	HADAEM[+16.0]T[+80.0]GYVVTR	sp|O15264|MK13_HUMAN	y3	heavy	29.1	4	sp|O15264|MK13_HUMAN.HADAEM[Oxi]T[Pho]GYVVTR.+2y3.heavy	P38δ (T180)	+2	survey & quantification
778.328	286.175	HADAEM[+16.0]T[+80.0]GYVVTR	sp|O15264|MK13_HUMAN	y2	heavy	26.1	6	sp|O15264|MK13_HUMAN.HADAEM[Oxi]T[Pho]GYVVTR.+2y2.heavy	P38δ (T180)	+2	quantification
778.328	209.103	HADAEM[+16.0]T[+80.0]GYVVTR	sp|O15264|MK13_HUMAN	b2	heavy	30.1	1	sp|O15264|MK13_HUMAN.HADAEM[Oxi]T[Pho]GYVVTR.+2b2.heavy	P38δ (T180)	+2	survey & quantification
773.324	694.388	HADAEM[+16.0]T[+80.0]GYVVTR	sp|O15264|MK13_HUMAN	y6	light	28.1	2	sp|O15264|MK13_HUMAN.HADAEM[Oxi]T[Pho]GYVVTR.+2y6.light	P38δ (T180)	+2	survey & quantification	unambiguous
773.324	319.187	HADAEM[+16.0]T[+80.0]GYVVTR	sp|O15264|MK13_HUMAN	y5+2	light	35.1	3	sp|O15264|MK13_HUMAN.HADAEM[Oxi]T[Pho]GYVVTR.+2y5+2.light	P38δ (T180)	+2	quantification	unambiguous
773.324	474.303	HADAEM[+16.0]T[+80.0]GYVVTR	sp|O15264|MK13_HUMAN	y4	light	28.1	5	sp|O15264|MK13_HUMAN.HADAEM[Oxi]T[Pho]GYVVTR.+2y4.light	P38δ (T180)	+2	quantification
773.324	375.235	HADAEM[+16.0]T[+80.0]GYVVTR	sp|O15264|MK13_HUMAN	y3	light	29.1	4	sp|O15264|MK13_HUMAN.HADAEM[Oxi]T[Pho]GYVVTR.+2y3.light	P38δ (T180)	+2	survey & quantification
773.324	276.167	HADAEM[+16.0]T[+80.0]GYVVTR	sp|O15264|MK13_HUMAN	y2	light	26.1	6	sp|O15264|MK13_HUMAN.HADAEM[Oxi]T[Pho]GYVVTR.+2y2.light	P38δ (T180)	+2	quantification
773.324	209.103	HADAEM[+16.0]T[+80.0]GYVVTR	sp|O15264|MK13_HUMAN	b2	light	30.1	1	sp|O15264|MK13_HUMAN.HADAEM[Oxi]T[Pho]GYVVTR.+2b2.light	P38δ (T180)	+2	survey & quantification
770.33	885.411	HADAEMTGY[+80.0]VVTR	sp|O15264|MK13_HUMAN	y7	heavy	29.9	2	sp|O15264|MK13_HUMAN.HADAEMTGY[Pho]VVTR.+2y7.heavy	P38δ (Y182)	+2	quantification
770.33	784.363	HADAEMTGY[+80.0]VVTR	sp|O15264|MK13_HUMAN	y6	heavy	29.9	5	sp|O15264|MK13_HUMAN.HADAEMTGY[Pho]VVTR.+2y6.heavy	P38δ (Y182)	+2	survey & quantification	combo unambiguous: y4&y6
770.33	484.312	HADAEMTGY[+80.0]VVTR	sp|O15264|MK13_HUMAN	y4	heavy	31.9	7	sp|O15264|MK13_HUMAN.HADAEMTGY[Pho]VVTR.+2y4.heavy	P38δ (Y182)	+2	quantification	combo unambiguous: y4&y6
770.33	524.21	HADAEMTGY[+80.0]VVTR	sp|O15264|MK13_HUMAN	b5	heavy	30.9	4	sp|O15264|MK13_HUMAN.HADAEMTGY[Pho]VVTR.+2b5.heavy	P38δ (Y182)	+2	quantification
770.33	395.167	HADAEMTGY[+80.0]VVTR	sp|O15264|MK13_HUMAN	b4	heavy	32.9	6	sp|O15264|MK13_HUMAN.HADAEMTGY[Pho]VVTR.+2b4.heavy	P38δ (Y182)	+2	quantification
770.33	324.13	HADAEMTGY[+80.0]VVTR	sp|O15264|MK13_HUMAN	b3	heavy	31.9	3	sp|O15264|MK13_HUMAN.HADAEMTGY[Pho]VVTR.+2b3.heavy	P38δ (Y182)	+2	survey & quantification
770.33	209.103	HADAEMTGY[+80.0]VVTR	sp|O15264|MK13_HUMAN	b2	heavy	31.9	1	sp|O15264|MK13_HUMAN.HADAEMTGY[Pho]VVTR.+2b2.heavy	P38δ (Y182)	+2	survey & quantification
765.326	875.402	HADAEMTGY[+80.0]VVTR	sp|O15264|MK13_HUMAN	y7	light	29.9	2	sp|O15264|MK13_HUMAN.HADAEMTGY[Pho]VVTR.+2y7.light	P38δ (Y182)	+2	quantification
765.326	774.355	HADAEMTGY[+80.0]VVTR	sp|O15264|MK13_HUMAN	y6	light	29.9	5	sp|O15264|MK13_HUMAN.HADAEMTGY[Pho]VVTR.+2y6.light	P38δ (Y182)	+2	survey & quantification	combo unambiguous: y4&y6
765.326	474.303	HADAEMTGY[+80.0]VVTR	sp|O15264|MK13_HUMAN	y4	light	31.9	7	sp|O15264|MK13_HUMAN.HADAEMTGY[Pho]VVTR.+2y4.light	P38δ (Y182)	+2	quantification	combo unambiguous: y4&y6
765.326	524.21	HADAEMTGY[+80.0]VVTR	sp|O15264|MK13_HUMAN	b5	light	30.9	4	sp|O15264|MK13_HUMAN.HADAEMTGY[Pho]VVTR.+2b5.light	P38δ (Y182)	+2	quantification
765.326	395.167	HADAEMTGY[+80.0]VVTR	sp|O15264|MK13_HUMAN	b4	light	32.9	6	sp|O15264|MK13_HUMAN.HADAEMTGY[Pho]VVTR.+2b4.light	P38δ (Y182)	+2	quantification
765.326	324.13	HADAEMTGY[+80.0]VVTR	sp|O15264|MK13_HUMAN	b3	light	31.9	3	sp|O15264|MK13_HUMAN.HADAEMTGY[Pho]VVTR.+2b3.light	P38δ (Y182)	+2	survey & quantification
765.326	209.103	HADAEMTGY[+80.0]VVTR	sp|O15264|MK13_HUMAN	b2	light	31.9	1	sp|O15264|MK13_HUMAN.HADAEMTGY[Pho]VVTR.+2b2.light	P38δ (Y182)	+2	survey & quantification
778.328	885.411	HADAEM[+16.0]TGY[+80.0]VVTR	sp|O15264|MK13_HUMAN	y7	heavy	28.1	2	sp|O15264|MK13_HUMAN.HADAEM[Oxi]TGY[Pho]VVTR.+2y7.heavy	P38δ (Y182)	+2	quantification
778.328	784.363	HADAEM[+16.0]TGY[+80.0]VVTR	sp|O15264|MK13_HUMAN	y6	heavy	28.1	3	sp|O15264|MK13_HUMAN.HADAEM[Oxi]TGY[Pho]VVTR.+2y6.heavy	P38δ (Y182)	+2	survey & quantification	combo unambiguous: y2&y6
778.328	286.175	HADAEM[+16.0]TGY[+80.0]VVTR	sp|O15264|MK13_HUMAN	y2	heavy	33.1	5	sp|O15264|MK13_HUMAN.HADAEM[Oxi]TGY[Pho]VVTR.+2y2.heavy	P38δ (Y182)	+2	survey & quantification	combo unambiguous: y2&y6
778.328	1283.55	HADAEM[+16.0]TGY[+80.0]VVTR	sp|O15264|MK13_HUMAN	y11-64	heavy	26.1	6	sp|O15264|MK13_HUMAN.HADAEM[Oxi]TGY[Pho]VVTR.+2y11 -64.heavy	P38δ (Y182)	+2	quantification
778.328	1347.55	HADAEM[+16.0]TGY[+80.0]VVTR	sp|O15264|MK13_HUMAN	y11	heavy	27.1	7	sp|O15264|MK13_HUMAN.HADAEM[Oxi]TGY[Pho]VVTR.+2y11.heavy	P38δ (Y182)	+2	quantification
778.328	1168.53	HADAEM[+16.0]TGY[+80.0]VVTR	sp|O15264|MK13_HUMAN	y10-64	heavy	27.1	4	sp|O15264|MK13_HUMAN.HADAEM[Oxi]TGY[Pho]VVTR.+2y10 -64.heavy	P38δ (Y182)	+2	quantification
778.328	209.103	HADAEM[+16.0]TGY[+80.0]VVTR	sp|O15264|MK13_HUMAN	b2	heavy	33.1	1	sp|O15264|MK13_HUMAN.HADAEM[Oxi]TGY[Pho]VVTR.+2b2.heavy	P38δ (Y182)	+2	survey & quantification
773.324	875.402	HADAEM[+16.0]TGY[+80.0]VVTR	sp|O15264|MK13_HUMAN	y7	light	28.1	2	sp|O15264|MK13_HUMAN.HADAEM[Oxi]TGY[Pho]VVTR.+2y7.light	P38δ (Y182)	+2	quantification
773.324	774.355	HADAEM[+16.0]TGY[+80.0]VVTR	sp|O15264|MK13_HUMAN	y6	light	28.1	3	sp|O15264|MK13_HUMAN.HADAEM[Oxi]TGY[Pho]VVTR.+2y6.light	P38δ (Y182)	+2	survey & quantification	combo unambiguous: y2&y6
773.324	276.167	HADAEM[+16.0]TGY[+80.0]VVTR	sp|O15264|MK13_HUMAN	y2	light	33.1	5	sp|O15264|MK13_HUMAN.HADAEM[Oxi]TGY[Pho]VVTR.+2y2.light	P38δ (Y182)	+2	survey & quantification	combo unambiguous: y2&y6
773.324	1273.55	HADAEM[+16.0]TGY[+80.0]VVTR	sp|O15264|MK13_HUMAN	y11-64	light	26.1	6	sp|O15264|MK13_HUMAN.HADAEM[Oxi]TGY[Pho]VVTR.+2y11 -64.light	P38δ (Y182)	+2	quantification
773.324	1337.54	HADAEM[+16.0]TGY[+80.0]VVTR	sp|O15264|MK13_HUMAN	y11	light	27.1	7	sp|O15264|MK13_HUMAN.HADAEM[Oxi]TGY[Pho]VVTR.+2y11.light	P38δ (Y182)	+2	quantification
773.324	1158.52	HADAEM[+16.0]TGY[+80.0]VVTR	sp|O15264|MK13_HUMAN	y10-64	light	27.1	4	sp|O15264|MK13_HUMAN.HADAEM[Oxi]TGY[Pho]VVTR.+2y10 -64.light	P38δ (Y182)	+2	quantification
773.324	209.103	HADAEM[+16.0]TGY[+80.0]VVTR	sp|O15264|MK13_HUMAN	b2	light	33.1	1	sp|O15264|MK13_HUMAN.HADAEM[Oxi]TGY[Pho]VVTR.+2b2.light	P38δ (Y182)	+2	survey & quantification
548.909	839.429	HMT[+80.0]QEVVTQYYR	sp|Q9UBE8|NLK_HUMAN	y6	heavy	19	4	sp|Q9UBE8|NLK_HUMAN.HMT[Pho]QEVVTQYYR.+3y6.heavy	NLK (T298)	+3	quantification	unambiguous
548.909	740.36	HMT[+80.0]QEVVTQYYR	sp|Q9UBE8|NLK_HUMAN	y5	heavy	20	1	sp|Q9UBE8|NLK_HUMAN.HMT[Pho]QEVVTQYYR.+3y5.heavy	NLK (T298)	+3	survey & quantification	unambiguous
548.909	511.254	HMT[+80.0]QEVVTQYYR	sp|Q9UBE8|NLK_HUMAN	y3	heavy	20	3	sp|Q9UBE8|NLK_HUMAN.HMT[Pho]QEVVTQYYR.+3y3.heavy	NLK (T298)	+3	survey & quantification
548.909	707.222	HMT[+80.0]QEVVTQYYR	sp|Q9UBE8|NLK_HUMAN	b5	heavy	20	2	sp|Q9UBE8|NLK_HUMAN.HMT[Pho]QEVVTQYYR.+3b5.heavy	NLK (T298)	+3	survey & quantification	unambiguous
545.573	829.42	HMT[+80.0]QEVVTQYYR	sp|Q9UBE8|NLK_HUMAN	y6	light	19	4	sp|Q9UBE8|NLK_HUMAN.HMT[Pho]QEVVTQYYR.+3y6.light	NLK (T298)	+3	quantification	unambiguous
545.573	730.352	HMT[+80.0]QEVVTQYYR	sp|Q9UBE8|NLK_HUMAN	y5	light	20	1	sp|Q9UBE8|NLK_HUMAN.HMT[Pho]QEVVTQYYR.+3y5.light	NLK (T298)	+3	survey & quantification	unambiguous
545.573	501.246	HMT[+80.0]QEVVTQYYR	sp|Q9UBE8|NLK_HUMAN	y3	light	20	3	sp|Q9UBE8|NLK_HUMAN.HMT[Pho]QEVVTQYYR.+3y3.light	NLK (T298)	+3	survey & quantification
545.573	707.222	HMT[+80.0]QEVVTQYYR	sp|Q9UBE8|NLK_HUMAN	b5	light	20	2	sp|Q9UBE8|NLK_HUMAN.HMT[Pho]QEVVTQYYR.+3b5.light	NLK (T298)	+3	survey & quantification	unambiguous
554.24	839.429	HM[+16.0]T[+80.0]QEVVTQYYR	sp|Q9UBE8|NLK_HUMAN	y6	heavy	20.2	4	sp|Q9UBE8|NLK_HUMAN.HM[Oxi]T[Pho]QEVVTQYYR.+3y6.heavy	NLK (T298)	+3	survey & quantification	unambiguous
554.24	740.36	HM[+16.0]T[+80.0]QEVVTQYYR	sp|Q9UBE8|NLK_HUMAN	y5	heavy	20.2	1	sp|Q9UBE8|NLK_HUMAN.HM[Oxi]T[Pho]QEVVTQYYR.+3y5.heavy	NLK (T298)	+3	survey & quantification	unambiguous
554.24	511.254	HM[+16.0]T[+80.0]QEVVTQYYR	sp|Q9UBE8|NLK_HUMAN	y3	heavy	20.2	3	sp|Q9UBE8|NLK_HUMAN.HM[Oxi]T[Pho]QEVVTQYYR.+3y3.heavy	NLK (T298)	+3	quantification
554.24	723.217	HM[+16.0]T[+80.0]QEVVTQYYR	sp|Q9UBE8|NLK_HUMAN	b5	heavy	21.2	2	sp|Q9UBE8|NLK_HUMAN.HM[Oxi]T[Pho]QEVVTQYYR.+3b5.heavy	NLK (T298)	+3	survey & quantification	unambiguous
550.904	829.42	HM[+16.0]T[+80.0]QEVVTQYYR	sp|Q9UBE8|NLK_HUMAN	y6	light	20.2	4	sp|Q9UBE8|NLK_HUMAN.HM[Oxi]T[Pho]QEVVTQYYR.+3y6.light	NLK (T298)	+3	survey & quantification	unambiguous
550.904	730.352	HM[+16.0]T[+80.0]QEVVTQYYR	sp|Q9UBE8|NLK_HUMAN	y5	light	20.2	1	sp|Q9UBE8|NLK_HUMAN.HM[Oxi]T[Pho]QEVVTQYYR.+3y5.light	NLK (T298)	+3	survey & quantification	unambiguous
550.904	501.246	HM[+16.0]T[+80.0]QEVVTQYYR	sp|Q9UBE8|NLK_HUMAN	y3	light	20.2	3	sp|Q9UBE8|NLK_HUMAN.HM[Oxi]T[Pho]QEVVTQYYR.+3y3.light	NLK (T298)	+3	quantification
550.904	723.217	HM[+16.0]T[+80.0]QEVVTQYYR	sp|Q9UBE8|NLK_HUMAN	b5	light	21.2	2	sp|Q9UBE8|NLK_HUMAN.HM[Oxi]T[Pho]QEVVTQYYR.+3b5.light	NLK (T298)	+3	survey & quantification	unambiguous
529.212	380.205	HTDDEMT[+80.0]GYVATR	sp|Q16539|MK14_HUMAN	y7-98+2	heavy	20.3	5	sp|Q16539|MK14_HUMAN.HTDDEMT[Pho]GYVATR.+3y7 -98+2.heavy	p38α (T180)	+3	quantification	combo unambiguous: y6&y7-98+2
529.212	676.365	HTDDEMT[+80.0]GYVATR	sp|Q16539|MK14_HUMAN	y6	heavy	20.3	6	sp|Q16539|MK14_HUMAN.HTDDEMT[Pho]GYVATR.+3y6.heavy	p38α (T180)	+3	quantification	combo unambiguous: y6&y7-98+2
529.212	456.28	HTDDEMT[+80.0]GYVATR	sp|Q16539|MK14_HUMAN	y4	heavy	20.3	1	sp|Q16539|MK14_HUMAN.HTDDEMT[Pho]GYVATR.+3y4.heavy	p38α (T180)	+3	survey & quantification
529.212	357.212	HTDDEMT[+80.0]GYVATR	sp|Q16539|MK14_HUMAN	y3	heavy	20.3	3	sp|Q16539|MK14_HUMAN.HTDDEMT[Pho]GYVATR.+3y3.heavy	p38α (T180)	+3	survey & quantification
529.212	435.158	HTDDEMT[+80.0]GYVATR	sp|Q16539|MK14_HUMAN	b8-98+2	heavy	20.3	4	sp|Q16539|MK14_HUMAN.HTDDEMT[Pho]GYVATR.+3b8 -98+2.heavy	p38α (T180)	+3	survey & quantification
529.212	598.21	HTDDEMT[+80.0]GYVATR	sp|Q16539|MK14_HUMAN	b5	heavy	18.3	2	sp|Q16539|MK14_HUMAN.HTDDEMT[Pho]GYVATR.+3b5.heavy	p38α (T180)	+3	quantification
525.876	375.201	HTDDEMT[+80.0]GYVATR	sp|Q16539|MK14_HUMAN	y7-98+2	light	20.3	5	sp|Q16539|MK14_HUMAN.HTDDEMT[Pho]GYVATR.+3y7 -98+2.light	p38α (T180)	+3	quantification	combo unambiguous: y6&y7-98+2
525.876	666.357	HTDDEMT[+80.0]GYVATR	sp|Q16539|MK14_HUMAN	y6	light	20.3	6	sp|Q16539|MK14_HUMAN.HTDDEMT[Pho]GYVATR.+3y6.light	p38α (T180)	+3	quantification	combo unambiguous: y6&y7-98+2
525.876	446.272	HTDDEMT[+80.0]GYVATR	sp|Q16539|MK14_HUMAN	y4	light	20.3	1	sp|Q16539|MK14_HUMAN.HTDDEMT[Pho]GYVATR.+3y4.light	p38α (T180)	+3	survey & quantification
525.876	347.204	HTDDEMT[+80.0]GYVATR	sp|Q16539|MK14_HUMAN	y3	light	20.3	3	sp|Q16539|MK14_HUMAN.HTDDEMT[Pho]GYVATR.+3y3.light	p38α (T180)	+3	survey & quantification
525.876	435.158	HTDDEMT[+80.0]GYVATR	sp|Q16539|MK14_HUMAN	b8-98+2	light	20.3	4	sp|Q16539|MK14_HUMAN.HTDDEMT[Pho]GYVATR.+3b8 -98+2.light	p38α (T180)	+3	survey & quantification
525.876	598.21	HTDDEMT[+80.0]GYVATR	sp|Q16539|MK14_HUMAN	b5	light	18.3	2	sp|Q16539|MK14_HUMAN.HTDDEMT[Pho]GYVATR.+3b5.light	p38α (T180)	+3	quantification
555.868	839.369	HTDDEMT[+80.0]GY[+80.0]VATR	sp|Q16539|MK14_HUMAN	y7-98	heavy	21.3	5	sp|Q16539|MK14_HUMAN.HTDDEMT[Pho]GY[Pho]VATR.+3y7 -98.heavy	p38α (T180/Y182)	+3	quantification	combo unambiguous: b5&y3, b5&y4,y3&y7-98,y4&y7-98
555.868	756.332	HTDDEMT[+80.0]GY[+80.0]VATR	sp|Q16539|MK14_HUMAN	y6	heavy	20.3	4	sp|Q16539|MK14_HUMAN.HTDDEMT[Pho]GY[Pho]VATR.+3y6.heavy	p38α (T180/Y182)	+3	quantification
555.868	699.31	HTDDEMT[+80.0]GY[+80.0]VATR	sp|Q16539|MK14_HUMAN	y5	heavy	20.3	6	sp|Q16539|MK14_HUMAN.HTDDEMT[Pho]GY[Pho]VATR.+3y5.heavy	p38α (T180/Y182)	+3	quantification
555.868	456.28	HTDDEMT[+80.0]GY[+80.0]VATR	sp|Q16539|MK14_HUMAN	y4	heavy	20.3	1	sp|Q16539|MK14_HUMAN.HTDDEMT[Pho]GY[Pho]VATR.+3y4.heavy	p38α (T180/Y182)	+3	survey & quantification	combo unambiguous: b5&y3, b5&y4,y3&y7-98,y4&y7-98
555.868	357.212	HTDDEMT[+80.0]GY[+80.0]VATR	sp|Q16539|MK14_HUMAN	y3	heavy	22.3	2	sp|Q16539|MK14_HUMAN.HTDDEMT[Pho]GY[Pho]VATR.+3y3.heavy	p38α (T180/Y182)	+3	survey & quantification	combo unambiguous: b5&y3, b5&y4,y3&y7-98,y4&y7-98
555.868	598.21	HTDDEMT[+80.0]GY[+80.0]VATR	sp|Q16539|MK14_HUMAN	b5	heavy	20.3	3	sp|Q16539|MK14_HUMAN.HTDDEMT[Pho]GY[Pho]VATR.+3b5.heavy	p38α (T180/Y182)	+3	survey & quantification	combo unambiguous: b5&y3, b5&y4,y3&y7-98,y4&y7-98
552.532	829.36	HTDDEMT[+80.0]GY[+80.0]VATR	sp|Q16539|MK14_HUMAN	y7-98	light	21.3	5	sp|Q16539|MK14_HUMAN.HTDDEMT[Pho]GY[Pho]VATR.+3y7 -98.light	p38α (T180/Y182)	+3	quantification	combo unambiguous: b5&y3, b5&y4,y3&y7-98,y4&y7-98
552.532	746.323	HTDDEMT[+80.0]GY[+80.0]VATR	sp|Q16539|MK14_HUMAN	y6	light	20.3	4	sp|Q16539|MK14_HUMAN.HTDDEMT[Pho]GY[Pho]VATR.+3y6.light	p38α (T180/Y182)	+3	quantification
552.532	689.302	HTDDEMT[+80.0]GY[+80.0]VATR	sp|Q16539|MK14_HUMAN	y5	light	20.3	6	sp|Q16539|MK14_HUMAN.HTDDEMT[Pho]GY[Pho]VATR.+3y5.light	p38α (T180/Y182)	+3	quantification
552.532	446.272	HTDDEMT[+80.0]GY[+80.0]VATR	sp|Q16539|MK14_HUMAN	y4	light	20.3	1	sp|Q16539|MK14_HUMAN.HTDDEMT[Pho]GY[Pho]VATR.+3y4.light	p38α (T180/Y182)	+3	survey & quantification	combo unambiguous: b5&y3, b5&y4,y3&y7-98,y4&y7-98
552.532	347.204	HTDDEMT[+80.0]GY[+80.0]VATR	sp|Q16539|MK14_HUMAN	y3	light	22.3	2	sp|Q16539|MK14_HUMAN.HTDDEMT[Pho]GY[Pho]VATR.+3y3.light	p38α (T180/Y182)	+3	survey & quantification	combo unambiguous: b5&y3, b5&y4,y3&y7-98,y4&y7-98
552.532	598.21	HTDDEMT[+80.0]GY[+80.0]VATR	sp|Q16539|MK14_HUMAN	b5	light	20.3	3	sp|Q16539|MK14_HUMAN.HTDDEMT[Pho]GY[Pho]VATR.+3b5.light	p38α (T180/Y182)	+3	survey & quantification	combo unambiguous: b5&y3, b5&y4,y3&y7-98,y4&y7-98
841.296	469.176	HTDDEM[+16.0]T[+80.0]GY[+80.0]VATR	sp|Q16539|MK14_HUMAN	y7+2	heavy	34	4	sp|Q16539|MK14_HUMAN.HTDDEM[Oxi]T[Pho]GY[Pho]VATR.+2y7+2.heavy	p38α (T180/Y182)	+2	quantification	combo unambiguous: y4&y7+2
841.296	756.332	HTDDEM[+16.0]T[+80.0]GY[+80.0]VATR	sp|Q16539|MK14_HUMAN	y6	heavy	35	2	sp|Q16539|MK14_HUMAN.HTDDEM[Oxi]T[Pho]GY[Pho]VATR.+2y6.heavy	p38α (T180/Y182)	+2	survey & quantification
841.296	456.28	HTDDEM[+16.0]T[+80.0]GY[+80.0]VATR	sp|Q16539|MK14_HUMAN	y4	heavy	27	3	sp|Q16539|MK14_HUMAN.HTDDEM[Oxi]T[Pho]GY[Pho]VATR.+2y4.heavy	p38α (T180/Y182)	+2	survey & quantification	combo unambiguous: y4&y7+2
841.296	239.114	HTDDEM[+16.0]T[+80.0]GY[+80.0]VATR	sp|Q16539|MK14_HUMAN	b2	heavy	35	1	sp|Q16539|MK14_HUMAN.HTDDEM[Oxi]T[Pho]GY[Pho]VATR.+2b2.heavy	p38α (T180/Y182)	+2	survey & quantification
836.292	464.172	HTDDEM[+16.0]T[+80.0]GY[+80.0]VATR	sp|Q16539|MK14_HUMAN	y7+2	light	34	4	sp|Q16539|MK14_HUMAN.HTDDEM[Oxi]T[Pho]GY[Pho]VATR.+2y7+2.light	p38α (T180/Y182)	+2	quantification	combo unambiguous: y4&y7+2
836.292	746.323	HTDDEM[+16.0]T[+80.0]GY[+80.0]VATR	sp|Q16539|MK14_HUMAN	y6	light	35	2	sp|Q16539|MK14_HUMAN.HTDDEM[Oxi]T[Pho]GY[Pho]VATR.+2y6.light	p38α (T180/Y182)	+2	survey & quantification
836.292	446.272	HTDDEM[+16.0]T[+80.0]GY[+80.0]VATR	sp|Q16539|MK14_HUMAN	y4	light	27	3	sp|Q16539|MK14_HUMAN.HTDDEM[Oxi]T[Pho]GY[Pho]VATR.+2y4.light	p38α (T180/Y182)	+2	survey & quantification	combo unambiguous: y4&y7+2
836.292	239.114	HTDDEM[+16.0]T[+80.0]GY[+80.0]VATR	sp|Q16539|MK14_HUMAN	b2	light	35	1	sp|Q16539|MK14_HUMAN.HTDDEM[Oxi]T[Pho]GY[Pho]VATR.+2b2.light	p38α (T180/Y182)	+2	survey & quantification
801.312	759.402	HTDDEM[+16.0]T[+80.0]GYVATR	sp|Q16539|MK14_HUMAN	y7-98	heavy	29.8	6	sp|Q16539|MK14_HUMAN.HTDDEM[Oxi]T[Pho]GYVATR.+2y7 -98.heavy	p38α (T180)	+2	quantification	combo unambiguous: y6&y7-98
801.312	676.365	HTDDEM[+16.0]T[+80.0]GYVATR	sp|Q16539|MK14_HUMAN	y6	heavy	34.8	1	sp|Q16539|MK14_HUMAN.HTDDEM[Oxi]T[Pho]GYVATR.+2y6.heavy	p38α (T180)	+2	survey & quantification	combo unambiguous: y6&y7-98
801.312	456.28	HTDDEM[+16.0]T[+80.0]GYVATR	sp|Q16539|MK14_HUMAN	y4	heavy	29.8	4	sp|Q16539|MK14_HUMAN.HTDDEM[Oxi]T[Pho]GYVATR.+2y4.heavy	p38α (T180)	+2	quantification
801.312	357.212	HTDDEM[+16.0]T[+80.0]GYVATR	sp|Q16539|MK14_HUMAN	y3	heavy	30.8	3	sp|Q16539|MK14_HUMAN.HTDDEM[Oxi]T[Pho]GYVATR.+2y3.heavy	p38α (T180)	+2	survey & quantification
801.312	469.168	HTDDEM[+16.0]T[+80.0]GYVATR	sp|Q16539|MK14_HUMAN	b4	heavy	33.8	5	sp|Q16539|MK14_HUMAN.HTDDEM[Oxi]T[Pho]GYVATR.+2b4.heavy	p38α (T180)	+2	quantification
801.312	239.114	HTDDEM[+16.0]T[+80.0]GYVATR	sp|Q16539|MK14_HUMAN	b2	heavy	29.8	2	sp|Q16539|MK14_HUMAN.HTDDEM[Oxi]T[Pho]GYVATR.+2b2.heavy	p38α (T180)	+2	survey & quantification
796.308	749.394	HTDDEM[+16.0]T[+80.0]GYVATR	sp|Q16539|MK14_HUMAN	y7-98	light	29.8	6	sp|Q16539|MK14_HUMAN.HTDDEM[Oxi]T[Pho]GYVATR.+2y7 -98.light	p38α (T180)	+2	quantification	combo unambiguous: y6&y7-98
796.308	666.357	HTDDEM[+16.0]T[+80.0]GYVATR	sp|Q16539|MK14_HUMAN	y6	light	34.8	1	sp|Q16539|MK14_HUMAN.HTDDEM[Oxi]T[Pho]GYVATR.+2y6.light	p38α (T180)	+2	survey & quantification	combo unambiguous: y6&y7-98
796.308	446.272	HTDDEM[+16.0]T[+80.0]GYVATR	sp|Q16539|MK14_HUMAN	y4	light	29.8	4	sp|Q16539|MK14_HUMAN.HTDDEM[Oxi]T[Pho]GYVATR.+2y4.light	p38α (T180)	+2	quantification
796.308	347.204	HTDDEM[+16.0]T[+80.0]GYVATR	sp|Q16539|MK14_HUMAN	y3	light	30.8	3	sp|Q16539|MK14_HUMAN.HTDDEM[Oxi]T[Pho]GYVATR.+2y3.light	p38α (T180)	+2	survey & quantification
796.308	469.168	HTDDEM[+16.0]T[+80.0]GYVATR	sp|Q16539|MK14_HUMAN	b4	light	33.8	5	sp|Q16539|MK14_HUMAN.HTDDEM[Oxi]T[Pho]GYVATR.+2b4.light	p38α (T180)	+2	quantification
796.308	239.114	HTDDEM[+16.0]T[+80.0]GYVATR	sp|Q16539|MK14_HUMAN	b2	light	29.8	2	sp|Q16539|MK14_HUMAN.HTDDEM[Oxi]T[Pho]GYVATR.+2b2.light	p38α (T180)	+2	survey & quantification
529.212	857.379	HTDDEMTGY[+80.0]VATR	sp|Q16539|MK14_HUMAN	y7	heavy	19.3	3	sp|Q16539|MK14_HUMAN.HTDDEMTGY[Pho]VATR.+3y7.heavy	p38α (Y182)	+3	quantification	0
529.212	756.332	HTDDEMTGY[+80.0]VATR	sp|Q16539|MK14_HUMAN	y6	heavy	19.3	2	sp|Q16539|MK14_HUMAN.HTDDEMTGY[Pho]VATR.+3y6.heavy	p38α (Y182)	+3	survey & quantification	0
529.212	699.31	HTDDEMTGY[+80.0]VATR	sp|Q16539|MK14_HUMAN	y5	heavy	20.3	4	sp|Q16539|MK14_HUMAN.HTDDEMTGY[Pho]VATR.+3y5.heavy	p38α (Y182)	+3	quantification	0
529.212	729.251	HTDDEMTGY[+80.0]VATR	sp|Q16539|MK14_HUMAN	b6	heavy	19.3	6	sp|Q16539|MK14_HUMAN.HTDDEMTGY[Pho]VATR.+3b6.heavy	p38α (Y182)	+3	survey & quantification	0
529.212	598.21	HTDDEMTGY[+80.0]VATR	sp|Q16539|MK14_HUMAN	b5	heavy	20.3	1	sp|Q16539|MK14_HUMAN.HTDDEMTGY[Pho]VATR.+3b5.heavy	p38α (Y182)	+3	survey & quantification	0
529.212	469.168	HTDDEMTGY[+80.0]VATR	sp|Q16539|MK14_HUMAN	b4	heavy	22.3	5	sp|Q16539|MK14_HUMAN.HTDDEMTGY[Pho]VATR.+3b4.heavy	p38α (Y182)	+3	quantification	0
525.876	847.371	HTDDEMTGY[+80.0]VATR	sp|Q16539|MK14_HUMAN	y7	light	19.3	3	sp|Q16539|MK14_HUMAN.HTDDEMTGY[Pho]VATR.+3y7.light	p38α (Y182)	+3	quantification	0
525.876	746.323	HTDDEMTGY[+80.0]VATR	sp|Q16539|MK14_HUMAN	y6	light	19.3	2	sp|Q16539|MK14_HUMAN.HTDDEMTGY[Pho]VATR.+3y6.light	p38α (Y182)	+3	survey & quantification	0
525.876	689.302	HTDDEMTGY[+80.0]VATR	sp|Q16539|MK14_HUMAN	y5	light	20.3	4	sp|Q16539|MK14_HUMAN.HTDDEMTGY[Pho]VATR.+3y5.light	p38α (Y182)	+3	quantification	0
525.876	729.251	HTDDEMTGY[+80.0]VATR	sp|Q16539|MK14_HUMAN	b6	light	19.3	6	sp|Q16539|MK14_HUMAN.HTDDEMTGY[Pho]VATR.+3b6.light	p38α (Y182)	+3	survey & quantification	0
525.876	598.21	HTDDEMTGY[+80.0]VATR	sp|Q16539|MK14_HUMAN	b5	light	20.3	1	sp|Q16539|MK14_HUMAN.HTDDEMTGY[Pho]VATR.+3b5.light	p38α (Y182)	+3	survey & quantification	0
525.876	469.168	HTDDEMTGY[+80.0]VATR	sp|Q16539|MK14_HUMAN	b4	light	22.3	5	sp|Q16539|MK14_HUMAN.HTDDEMTGY[Pho]VATR.+3b4.light	p38α (Y182)	+3	quantification	0
801.312	857.379	HTDDEM[+16.0]TGY[+80.0]VATR	sp|Q16539|MK14_HUMAN	y7	heavy	29.8	4	sp|Q16539|MK14_HUMAN.HTDDEM[Oxi]TGY[Pho]VATR.+2y7.heavy	p38α (Y182)	+2	quantification
801.312	756.332	HTDDEM[+16.0]TGY[+80.0]VATR	sp|Q16539|MK14_HUMAN	y6	heavy	33.8	2	sp|Q16539|MK14_HUMAN.HTDDEM[Oxi]TGY[Pho]VATR.+2y6.heavy	p38α (Y182)	+2	survey & quantification	combo unambiguos: y3&y6
801.312	357.212	HTDDEM[+16.0]TGY[+80.0]VATR	sp|Q16539|MK14_HUMAN	y3	heavy	34.8	3	sp|Q16539|MK14_HUMAN.HTDDEM[Oxi]TGY[Pho]VATR.+2y3.heavy	p38α (Y182)	+2	survey & quantification	combo unambiguos: y3&y6
801.312	1299.51	HTDDEM[+16.0]TGY[+80.0]VATR	sp|Q16539|MK14_HUMAN	y11-64	heavy	28.8	5	sp|Q16539|MK14_HUMAN.HTDDEM[Oxi]TGY[Pho]VATR.+2y11 -64.heavy	p38α (Y182)	+2	quantification
801.312	239.114	HTDDEM[+16.0]TGY[+80.0]VATR	sp|Q16539|MK14_HUMAN	b2	heavy	29.8	1	sp|Q16539|MK14_HUMAN.HTDDEM[Oxi]TGY[Pho]VATR.+2b2.heavy	p38α (Y182)	+2	survey & quantification
796.308	847.371	HTDDEM[+16.0]TGY[+80.0]VATR	sp|Q16539|MK14_HUMAN	y7	light	29.8	4	sp|Q16539|MK14_HUMAN.HTDDEM[Oxi]TGY[Pho]VATR.+2y7.light	p38α (Y182)	+2	quantification
796.308	746.323	HTDDEM[+16.0]TGY[+80.0]VATR	sp|Q16539|MK14_HUMAN	y6	light	33.8	2	sp|Q16539|MK14_HUMAN.HTDDEM[Oxi]TGY[Pho]VATR.+2y6.light	p38α (Y182)	+2	survey & quantification	combo unambiguos: y3&y6
796.308	347.204	HTDDEM[+16.0]TGY[+80.0]VATR	sp|Q16539|MK14_HUMAN	y3	light	34.8	3	sp|Q16539|MK14_HUMAN.HTDDEM[Oxi]TGY[Pho]VATR.+2y3.light	p38α (Y182)	+2	survey & quantification	combo unambiguos: y3&y6
796.308	1289.5	HTDDEM[+16.0]TGY[+80.0]VATR	sp|Q16539|MK14_HUMAN	y11-64	light	28.8	5	sp|Q16539|MK14_HUMAN.HTDDEM[Oxi]TGY[Pho]VATR.+2y11 -64.light	p38α (Y182)	+2	quantification
796.308	239.114	HTDDEM[+16.0]TGY[+80.0]VATR	sp|Q16539|MK14_HUMAN	b2	light	29.8	1	sp|Q16539|MK14_HUMAN.HTDDEM[Oxi]TGY[Pho]VATR.+2b2.light	p38α (Y182)	+2	survey & quantification
561.788	911.508	IADLGLAS[+80.0]FK	sp|Q13546|RIPK1_HUMAN	y9-98	heavy	23.6	7	sp|Q13546|RIPK1_HUMAN.IADLGLAS[Pho]FK.+2y9 -98.heavy	RIPK1 (S161)	+2	quantification	only one potential phosphorylation site
561.788	1009.48	IADLGLAS[+80.0]FK	sp|Q13546|RIPK1_HUMAN	y9	heavy	18.6	8	sp|Q13546|RIPK1_HUMAN.IADLGLAS[Pho]FK.+2y9.heavy	RIPK1 (S161)	+2	quantification	only one potential phosphorylation site
561.788	840.471	IADLGLAS[+80.0]FK	sp|Q13546|RIPK1_HUMAN	y8-98	heavy	22.6	1	sp|Q13546|RIPK1_HUMAN.IADLGLAS[Pho]FK.+2y8 -98.heavy	RIPK1 (S161)	+2	survey & quantification	only one potential phosphorylation site
561.788	938.447	IADLGLAS[+80.0]FK	sp|Q13546|RIPK1_HUMAN	y8	heavy	17.6	3	sp|Q13546|RIPK1_HUMAN.IADLGLAS[Pho]FK.+2y8.heavy	RIPK1 (S161)	+2	quantification	only one potential phosphorylation site
561.788	612.36	IADLGLAS[+80.0]FK	sp|Q13546|RIPK1_HUMAN	y6-98	heavy	23.6	2	sp|Q13546|RIPK1_HUMAN.IADLGLAS[Pho]FK.+2y6 -98.heavy	RIPK1 (S161)	+2	survey & quantification	only one potential phosphorylation site
561.788	710.336	IADLGLAS[+80.0]FK	sp|Q13546|RIPK1_HUMAN	y6	heavy	18.6	5	sp|Q13546|RIPK1_HUMAN.IADLGLAS[Pho]FK.+2y6.heavy	RIPK1 (S161)	+2	quantification	only one potential phosphorylation site
561.788	442.254	IADLGLAS[+80.0]FK	sp|Q13546|RIPK1_HUMAN	y4-98	heavy	23.6	6	sp|Q13546|RIPK1_HUMAN.IADLGLAS[Pho]FK.+2y4 -98.heavy	RIPK1 (S161)	+2	quantification	only one potential phosphorylation site
561.788	300.155	IADLGLAS[+80.0]FK	sp|Q13546|RIPK1_HUMAN	b3	heavy	22.6	4	sp|Q13546|RIPK1_HUMAN.IADLGLAS[Pho]FK.+2b3.heavy	RIPK1 (S161)	+2	survey & quantification	only one potential phosphorylation site
557.781	903.493	IADLGLAS[+80.0]FK	sp|Q13546|RIPK1_HUMAN	y9-98	light	23.6	7	sp|Q13546|RIPK1_HUMAN.IADLGLAS[Pho]FK.+2y9 -98.light	RIPK1 (S161)	+2	quantification	only one potential phosphorylation site
557.781	1001.47	IADLGLAS[+80.0]FK	sp|Q13546|RIPK1_HUMAN	y9	light	18.6	8	sp|Q13546|RIPK1_HUMAN.IADLGLAS[Pho]FK.+2y9.light	RIPK1 (S161)	+2	quantification	only one potential phosphorylation site
557.781	832.456	IADLGLAS[+80.0]FK	sp|Q13546|RIPK1_HUMAN	y8-98	light	22.6	1	sp|Q13546|RIPK1_HUMAN.IADLGLAS[Pho]FK.+2y8 -98.light	RIPK1 (S161)	+2	survey & quantification	only one potential phosphorylation site
557.781	930.433	IADLGLAS[+80.0]FK	sp|Q13546|RIPK1_HUMAN	y8	light	17.6	3	sp|Q13546|RIPK1_HUMAN.IADLGLAS[Pho]FK.+2y8.light	RIPK1 (S161)	+2	quantification	only one potential phosphorylation site
557.781	604.345	IADLGLAS[+80.0]FK	sp|Q13546|RIPK1_HUMAN	y6-98	light	23.6	2	sp|Q13546|RIPK1_HUMAN.IADLGLAS[Pho]FK.+2y6 -98.light	RIPK1 (S161)	+2	survey & quantification	only one potential phosphorylation site
557.781	702.322	IADLGLAS[+80.0]FK	sp|Q13546|RIPK1_HUMAN	y6	light	18.6	5	sp|Q13546|RIPK1_HUMAN.IADLGLAS[Pho]FK.+2y6.light	RIPK1 (S161)	+2	quantification	only one potential phosphorylation site
557.781	434.24	IADLGLAS[+80.0]FK	sp|Q13546|RIPK1_HUMAN	y4-98	light	23.6	6	sp|Q13546|RIPK1_HUMAN.IADLGLAS[Pho]FK.+2y4 -98.light	RIPK1 (S161)	+2	quantification	only one potential phosphorylation site
557.781	300.155	IADLGLAS[+80.0]FK	sp|Q13546|RIPK1_HUMAN	b3	light	22.6	4	sp|Q13546|RIPK1_HUMAN.IADLGLAS[Pho]FK.+2b3.light	RIPK1 (S161)	+2	survey & quantification	only one potential phosphorylation site
754.675	962.518	IADPEHDHT[+80.0]GFLTEYVATR	sp|P27361|MK03_HUMAN	y8	heavy	27.8	3	sp|P27361|MK03_HUMAN.IADPEHDHT[Pho]GFLTEYVATR.+3y8.heavy	ERK1/p44MAPK (T198)	+3	quantification	unambiguous
754.675	849.434	IADPEHDHT[+80.0]GFLTEYVATR	sp|P27361|MK03_HUMAN	y7	heavy	27.8	1	sp|P27361|MK03_HUMAN.IADPEHDHT[Pho]GFLTEYVATR.+3y7.heavy	ERK1/p44MAPK (T198)	+3	survey & quantification	unambiguous
754.675	619.344	IADPEHDHT[+80.0]GFLTEYVATR	sp|P27361|MK03_HUMAN	y5	heavy	28.8	2	sp|P27361|MK03_HUMAN.IADPEHDHT[Pho]GFLTEYVATR.+3y5.heavy	ERK1/p44MAPK (T198)	+3	survey & quantification
754.675	456.28	IADPEHDHT[+80.0]GFLTEYVATR	sp|P27361|MK03_HUMAN	y4	heavy	29.8	4	sp|P27361|MK03_HUMAN.IADPEHDHT[Pho]GFLTEYVATR.+3y4.heavy	ERK1/p44MAPK (T198)	+3	quantification
754.675	933.408	IADPEHDHT[+80.0]GFLTEYVATR	sp|P27361|MK03_HUMAN	y15+2	heavy	27.8	5	sp|P27361|MK03_HUMAN.IADPEHDHT[Pho]GFLTEYVATR.+3y15+2.heavy	ERK1/p44MAPK (T198)	+3	quantification
754.675	300.155	IADPEHDHT[+80.0]GFLTEYVATR	sp|P27361|MK03_HUMAN	b3	heavy	27.8	6	sp|P27361|MK03_HUMAN.IADPEHDHT[Pho]GFLTEYVATR.+3b3.heavy	ERK1/p44MAPK (T198)	+3	survey & quantification
751.339	952.51	IADPEHDHT[+80.0]GFLTEYVATR	sp|P27361|MK03_HUMAN	y8	light	27.8	3	sp|P27361|MK03_HUMAN.IADPEHDHT[Pho]GFLTEYVATR.+3y8.light	ERK1/p44MAPK (T198)	+3	quantification	unambiguous
751.339	839.426	IADPEHDHT[+80.0]GFLTEYVATR	sp|P27361|MK03_HUMAN	y7	light	27.8	1	sp|P27361|MK03_HUMAN.IADPEHDHT[Pho]GFLTEYVATR.+3y7.light	ERK1/p44MAPK (T198)	+3	survey & quantification	unambiguous
751.339	609.335	IADPEHDHT[+80.0]GFLTEYVATR	sp|P27361|MK03_HUMAN	y5	light	28.8	2	sp|P27361|MK03_HUMAN.IADPEHDHT[Pho]GFLTEYVATR.+3y5.light	ERK1/p44MAPK (T198)	+3	survey & quantification
751.339	446.272	IADPEHDHT[+80.0]GFLTEYVATR	sp|P27361|MK03_HUMAN	y4	light	29.8	4	sp|P27361|MK03_HUMAN.IADPEHDHT[Pho]GFLTEYVATR.+3y4.light	ERK1/p44MAPK (T198)	+3	quantification
751.339	928.404	IADPEHDHT[+80.0]GFLTEYVATR	sp|P27361|MK03_HUMAN	y15+2	light	27.8	5	sp|P27361|MK03_HUMAN.IADPEHDHT[Pho]GFLTEYVATR.+3y15+2.light	ERK1/p44MAPK (T198)	+3	quantification
751.339	300.155	IADPEHDHT[+80.0]GFLTEYVATR	sp|P27361|MK03_HUMAN	b3	light	27.8	6	sp|P27361|MK03_HUMAN.IADPEHDHT[Pho]GFLTEYVATR.+3b3.light	ERK1/p44MAPK (T198)	+3	survey & quantification
754.675	831.423	IADPEHDHTGFLT[+80.0]EYVATR	sp|P27361|MK03_HUMAN	y7-98	heavy	32.8	2	sp|P27361|MK03_HUMAN.IADPEHDHTGFLT[Pho]EYVATR.+3y7 -98.heavy	ERK1/p44MAPK (T202)	+3	survey & quantification	combo unambiguos: y5&y7-98, y6&y7-98
754.675	748.386	IADPEHDHTGFLT[+80.0]EYVATR	sp|P27361|MK03_HUMAN	y6	heavy	27.8	4	sp|P27361|MK03_HUMAN.IADPEHDHTGFLT[Pho]EYVATR.+3y6.heavy	ERK1/p44MAPK (T202)	+3	quantification	combo unambiguos: y5&y7-98, y6&y7-98
754.675	619.344	IADPEHDHTGFLT[+80.0]EYVATR	sp|P27361|MK03_HUMAN	y5	heavy	32.8	1	sp|P27361|MK03_HUMAN.IADPEHDHTGFLT[Pho]EYVATR.+3y5.heavy	ERK1/p44MAPK (T202)	+3	survey & quantification	combo unambiguos: y5&y7-98, y6&y7-98
754.675	357.212	IADPEHDHTGFLT[+80.0]EYVATR	sp|P27361|MK03_HUMAN	y3	heavy	33.8	5	sp|P27361|MK03_HUMAN.IADPEHDHTGFLT[Pho]EYVATR.+3y3.heavy	ERK1/p44MAPK (T202)	+3	survey & quantification
754.675	933.408	IADPEHDHTGFLT[+80.0]EYVATR	sp|P27361|MK03_HUMAN	y15+2	heavy	26.8	3	sp|P27361|MK03_HUMAN.IADPEHDHTGFLT[Pho]EYVATR.+3y15+2.heavy	ERK1/p44MAPK (T202)	+3	quantification
754.675	300.155	IADPEHDHTGFLT[+80.0]EYVATR	sp|P27361|MK03_HUMAN	b3	heavy	26.8	6	sp|P27361|MK03_HUMAN.IADPEHDHTGFLT[Pho]EYVATR.+3b3.heavy	ERK1/p44MAPK (T202)	+3	quantification
751.339	821.415	IADPEHDHTGFLT[+80.0]EYVATR	sp|P27361|MK03_HUMAN	y7-98	light	32.8	2	sp|P27361|MK03_HUMAN.IADPEHDHTGFLT[Pho]EYVATR.+3y7 -98.light	ERK1/p44MAPK (T202)	+3	survey & quantification	combo unambiguos: y5&y7-98, y6&y7-98
751.339	738.378	IADPEHDHTGFLT[+80.0]EYVATR	sp|P27361|MK03_HUMAN	y6	light	27.8	4	sp|P27361|MK03_HUMAN.IADPEHDHTGFLT[Pho]EYVATR.+3y6.light	ERK1/p44MAPK (T202)	+3	quantification	combo unambiguos: y5&y7-98, y6&y7-98
751.339	609.335	IADPEHDHTGFLT[+80.0]EYVATR	sp|P27361|MK03_HUMAN	y5	light	32.8	1	sp|P27361|MK03_HUMAN.IADPEHDHTGFLT[Pho]EYVATR.+3y5.light	ERK1/p44MAPK (T202)	+3	survey & quantification	combo unambiguos: y5&y7-98, y6&y7-98
751.339	347.204	IADPEHDHTGFLT[+80.0]EYVATR	sp|P27361|MK03_HUMAN	y3	light	33.8	5	sp|P27361|MK03_HUMAN.IADPEHDHTGFLT[Pho]EYVATR.+3y3.light	ERK1/p44MAPK (T202)	+3	survey & quantification
751.339	928.404	IADPEHDHTGFLT[+80.0]EYVATR	sp|P27361|MK03_HUMAN	y15+2	light	26.8	3	sp|P27361|MK03_HUMAN.IADPEHDHTGFLT[Pho]EYVATR.+3y15+2.light	ERK1/p44MAPK (T202)	+3	quantification
751.339	300.155	IADPEHDHTGFLT[+80.0]EYVATR	sp|P27361|MK03_HUMAN	b3	light	26.8	6	sp|P27361|MK03_HUMAN.IADPEHDHTGFLT[Pho]EYVATR.+3b3.light	ERK1/p44MAPK (T202)	+3	quantification
754.675	929.4	IADPEHDHTGFLTEY[+80.0]VATR	sp|P27361|MK03_HUMAN	y7	heavy	28.8	1	sp|P27361|MK03_HUMAN.IADPEHDHTGFLTEY[Pho]VATR.+3y7.heavy	ERK1/p44MAPK (Y204)	+3	survey & quantification
754.675	828.353	IADPEHDHTGFLTEY[+80.0]VATR	sp|P27361|MK03_HUMAN	y6	heavy	27.8	4	sp|P27361|MK03_HUMAN.IADPEHDHTGFLTEY[Pho]VATR.+3y6.heavy	ERK1/p44MAPK (Y204)	+3	quantification	combo unambiguous: y3&y5, y3&y6
754.675	699.31	IADPEHDHTGFLTEY[+80.0]VATR	sp|P27361|MK03_HUMAN	y5	heavy	30.8	2	sp|P27361|MK03_HUMAN.IADPEHDHTGFLTEY[Pho]VATR.+3y5.heavy	ERK1/p44MAPK (Y204)	+3	survey & quantification	combo unambiguous: y3&y5, y3&y6
754.675	357.212	IADPEHDHTGFLTEY[+80.0]VATR	sp|P27361|MK03_HUMAN	y3	heavy	33.8	6	sp|P27361|MK03_HUMAN.IADPEHDHTGFLTEY[Pho]VATR.+3y3.heavy	ERK1/p44MAPK (Y204)	+3	quantification	combo unambiguous: y3&y5, y3&y6
754.675	981.935	IADPEHDHTGFLTEY[+80.0]VATR	sp|P27361|MK03_HUMAN	y16+2	heavy	27.8	3	sp|P27361|MK03_HUMAN.IADPEHDHTGFLTEY[Pho]VATR.+3y16+2.heavy	ERK1/p44MAPK (Y204)	+3	quantification
754.675	300.155	IADPEHDHTGFLTEY[+80.0]VATR	sp|P27361|MK03_HUMAN	b3	heavy	28.8	5	sp|P27361|MK03_HUMAN.IADPEHDHTGFLTEY[Pho]VATR.+3b3.heavy	ERK1/p44MAPK (Y204)	+3	survey & quantification
751.339	919.392	IADPEHDHTGFLTEY[+80.0]VATR	sp|P27361|MK03_HUMAN	y7	light	28.8	1	sp|P27361|MK03_HUMAN.IADPEHDHTGFLTEY[Pho]VATR.+3y7.light	ERK1/p44MAPK (Y204)	+3	survey & quantification
751.339	818.344	IADPEHDHTGFLTEY[+80.0]VATR	sp|P27361|MK03_HUMAN	y6	light	27.8	4	sp|P27361|MK03_HUMAN.IADPEHDHTGFLTEY[Pho]VATR.+3y6.light	ERK1/p44MAPK (Y204)	+3	quantification	combo unambiguous: y3&y5, y3&y6
751.339	689.302	IADPEHDHTGFLTEY[+80.0]VATR	sp|P27361|MK03_HUMAN	y5	light	30.8	2	sp|P27361|MK03_HUMAN.IADPEHDHTGFLTEY[Pho]VATR.+3y5.light	ERK1/p44MAPK (Y204)	+3	survey & quantification	combo unambiguous: y3&y5, y3&y6
751.339	347.204	IADPEHDHTGFLTEY[+80.0]VATR	sp|P27361|MK03_HUMAN	y3	light	33.8	6	sp|P27361|MK03_HUMAN.IADPEHDHTGFLTEY[Pho]VATR.+3y3.light	ERK1/p44MAPK (Y204)	+3	quantification	combo unambiguous: y3&y5, y3&y6
751.339	976.931	IADPEHDHTGFLTEY[+80.0]VATR	sp|P27361|MK03_HUMAN	y16+2	light	27.8	3	sp|P27361|MK03_HUMAN.IADPEHDHTGFLTEY[Pho]VATR.+3y16+2.light	ERK1/p44MAPK (Y204)	+3	quantification
751.339	300.155	IADPEHDHTGFLTEY[+80.0]VATR	sp|P27361|MK03_HUMAN	b3	light	28.8	5	sp|P27361|MK03_HUMAN.IADPEHDHTGFLTEY[Pho]VATR.+3b3.light	ERK1/p44MAPK (Y204)	+3	survey & quantification
508.201	804.333	IC[+57.0]DFGAS[+80.0]R	sp|Q9NYL2|MLTK_HUMAN	y7-98	heavy	21	4	sp|Q9NYL2|MLTK_HUMAN.IC[CAM]DFGAS[Pho]R.+2y7 -98.heavy	ZAK (S155)	+2	survey & quantification	only one potential phosphorylation site
508.201	644.303	IC[+57.0]DFGAS[+80.0]R	sp|Q9NYL2|MLTK_HUMAN	y6-98	heavy	20	2	sp|Q9NYL2|MLTK_HUMAN.IC[CAM]DFGAS[Pho]R.+2y6 -98.heavy	ZAK (S155)	+2	survey & quantification	only one potential phosphorylation site
508.201	529.276	IC[+57.0]DFGAS[+80.0]R	sp|Q9NYL2|MLTK_HUMAN	y5-98	heavy	23	1	sp|Q9NYL2|MLTK_HUMAN.IC[CAM]DFGAS[Pho]R.+2y5 -98.heavy	ZAK (S155)	+2	survey & quantification	only one potential phosphorylation site
508.201	382.207	IC[+57.0]DFGAS[+80.0]R	sp|Q9NYL2|MLTK_HUMAN	y4-98	heavy	22	3	sp|Q9NYL2|MLTK_HUMAN.IC[CAM]DFGAS[Pho]R.+2y4 -98.heavy	ZAK (S155)	+2	quantification	0
503.197	794.325	IC[+57.0]DFGAS[+80.0]R	sp|Q9NYL2|MLTK_HUMAN	y7-98	light	21	4	sp|Q9NYL2|MLTK_HUMAN.IC[CAM]DFGAS[Pho]R.+2y7 -98.light	ZAK (S155)	+2	survey & quantification	only one potential phosphorylation site
503.197	634.294	IC[+57.0]DFGAS[+80.0]R	sp|Q9NYL2|MLTK_HUMAN	y6-98	light	20	2	sp|Q9NYL2|MLTK_HUMAN.IC[CAM]DFGAS[Pho]R.+2y6 -98.light	ZAK (S155)	+2	survey & quantification	only one potential phosphorylation site
503.197	519.267	IC[+57.0]DFGAS[+80.0]R	sp|Q9NYL2|MLTK_HUMAN	y5-98	light	23	1	sp|Q9NYL2|MLTK_HUMAN.IC[CAM]DFGAS[Pho]R.+2y5 -98.light	ZAK (S155)	+2	survey & quantification	only one potential phosphorylation site
503.197	372.199	IC[+57.0]DFGAS[+80.0]R	sp|Q9NYL2|MLTK_HUMAN	y4-98	light	22	3	sp|Q9NYL2|MLTK_HUMAN.IC[CAM]DFGAS[Pho]R.+2y4 -98.light	ZAK (S155)	+2	quantification	only one potential phosphorylation site
990.804	1021.57	IDQGDLMT[+80.0]PQFTPYYVAPQVLEAQR	sp|Q8IW41|MAPK5_HUMAN	y9	heavy	35.8	2	sp|Q8IW41|MAPK5_HUMAN.IDQGDLMT[Pho]PQFTPYYVAPQVLEAQR.+3y9.heavy	MAPKAPK5 (T182)	+3	survey & quantification	0
990.804	950.529	IDQGDLMT[+80.0]PQFTPYYVAPQVLEAQR	sp|Q8IW41|MAPK5_HUMAN	y8	heavy	36.8	1	sp|Q8IW41|MAPK5_HUMAN.IDQGDLMT[Pho]PQFTPYYVAPQVLEAQR.+3y8.heavy	MAPKAPK5 (T182)	+3	survey & quantification	0
990.804	626.35	IDQGDLMT[+80.0]PQFTPYYVAPQVLEAQR	sp|Q8IW41|MAPK5_HUMAN	y5	heavy	38.8	3	sp|Q8IW41|MAPK5_HUMAN.IDQGDLMT[Pho]PQFTPYYVAPQVLEAQR.+3y5.heavy	MAPKAPK5 (T182)	+3	survey & quantification	0
990.804	513.266	IDQGDLMT[+80.0]PQFTPYYVAPQVLEAQR	sp|Q8IW41|MAPK5_HUMAN	y4	heavy	36.8	4	sp|Q8IW41|MAPK5_HUMAN.IDQGDLMT[Pho]PQFTPYYVAPQVLEAQR.+3y4.heavy	MAPKAPK5 (T182)	+3	quantification	0
987.468	1011.56	IDQGDLMT[+80.0]PQFTPYYVAPQVLEAQR	sp|Q8IW41|MAPK5_HUMAN	y9	light	35.8	2	sp|Q8IW41|MAPK5_HUMAN.IDQGDLMT[Pho]PQFTPYYVAPQVLEAQR.+3y9.light	MAPKAPK5 (T182)	+3	survey & quantification	0
987.468	940.521	IDQGDLMT[+80.0]PQFTPYYVAPQVLEAQR	sp|Q8IW41|MAPK5_HUMAN	y8	light	36.8	1	sp|Q8IW41|MAPK5_HUMAN.IDQGDLMT[Pho]PQFTPYYVAPQVLEAQR.+3y8.light	MAPKAPK5 (T182)	+3	survey & quantification	0
987.468	616.341	IDQGDLMT[+80.0]PQFTPYYVAPQVLEAQR	sp|Q8IW41|MAPK5_HUMAN	y5	light	38.8	3	sp|Q8IW41|MAPK5_HUMAN.IDQGDLMT[Pho]PQFTPYYVAPQVLEAQR.+3y5.light	MAPKAPK5 (T182)	+3	survey & quantification	0
987.468	503.257	IDQGDLMT[+80.0]PQFTPYYVAPQVLEAQR	sp|Q8IW41|MAPK5_HUMAN	y4	light	36.8	4	sp|Q8IW41|MAPK5_HUMAN.IDQGDLMT[Pho]PQFTPYYVAPQVLEAQR.+3y4.light	MAPKAPK5 (T182)	+3	quantification	0
996.136	1021.57	IDQGDLM[+16.0]T[+80.0]PQFTPYYVAPQVLEAQR	sp|Q8IW41|MAPK5_HUMAN	y9	heavy	32	2	sp|Q8IW41|MAPK5_HUMAN.IDQGDLM[Oxi]T[Pho]PQFTPYYVAPQVLEAQR.+3y9.heavy	MAPKAPK5 (T182)	+3	survey & quantification	0
996.136	950.529	IDQGDLM[+16.0]T[+80.0]PQFTPYYVAPQVLEAQR	sp|Q8IW41|MAPK5_HUMAN	y8	heavy	36	1	sp|Q8IW41|MAPK5_HUMAN.IDQGDLM[Oxi]T[Pho]PQFTPYYVAPQVLEAQR.+3y8.heavy	MAPKAPK5 (T182)	+3	survey & quantification	0
996.136	725.418	IDQGDLM[+16.0]T[+80.0]PQFTPYYVAPQVLEAQR	sp|Q8IW41|MAPK5_HUMAN	y6	heavy	32	4	sp|Q8IW41|MAPK5_HUMAN.IDQGDLM[Oxi]T[Pho]PQFTPYYVAPQVLEAQR.+3y6.heavy	MAPKAPK5 (T182)	+3	quantification	0
996.136	626.35	IDQGDLM[+16.0]T[+80.0]PQFTPYYVAPQVLEAQR	sp|Q8IW41|MAPK5_HUMAN	y5	heavy	38	3	sp|Q8IW41|MAPK5_HUMAN.IDQGDLM[Oxi]T[Pho]PQFTPYYVAPQVLEAQR.+3y5.heavy	MAPKAPK5 (T182)	+3	survey & quantification	0
992.8	1011.56	IDQGDLM[+16.0]T[+80.0]PQFTPYYVAPQVLEAQR	sp|Q8IW41|MAPK5_HUMAN	y9	light	32	2	sp|Q8IW41|MAPK5_HUMAN.IDQGDLM[Oxi]T[Pho]PQFTPYYVAPQVLEAQR.+3y9.light	MAPKAPK5 (T182)	+3	survey & quantification	0
992.8	940.521	IDQGDLM[+16.0]T[+80.0]PQFTPYYVAPQVLEAQR	sp|Q8IW41|MAPK5_HUMAN	y8	light	36	1	sp|Q8IW41|MAPK5_HUMAN.IDQGDLM[Oxi]T[Pho]PQFTPYYVAPQVLEAQR.+3y8.light	MAPKAPK5 (T182)	+3	survey & quantification	0
992.8	715.41	IDQGDLM[+16.0]T[+80.0]PQFTPYYVAPQVLEAQR	sp|Q8IW41|MAPK5_HUMAN	y6	light	32	4	sp|Q8IW41|MAPK5_HUMAN.IDQGDLM[Oxi]T[Pho]PQFTPYYVAPQVLEAQR.+3y6.light	MAPKAPK5 (T182)	+3	quantification	0
992.8	616.341	IDQGDLM[+16.0]T[+80.0]PQFTPYYVAPQVLEAQR	sp|Q8IW41|MAPK5_HUMAN	y5	light	38	3	sp|Q8IW41|MAPK5_HUMAN.IDQGDLM[Oxi]T[Pho]PQFTPYYVAPQVLEAQR.+3y5.light	MAPKAPK5 (T182)	+3	survey & quantification	0
554.78	725.444	IGDFGLAT[+80.0]VK	sp|P10398|ARAF_HUMAN	y7-98	heavy	23.4	4	sp|P10398|ARAF_HUMAN.IGDFGLAT[Pho]VK.+2y7 -98.heavy	ARaf (T452), BRaf (T599), C-Raf/Raf1 (T491)	+2	quantification	only one potential phosphorylation site
554.78	578.375	IGDFGLAT[+80.0]VK	sp|P10398|ARAF_HUMAN	y6-98	heavy	22.4	3	sp|P10398|ARAF_HUMAN.IGDFGLAT[Pho]VK.+2y6 -98.heavy	ARaf (T452), BRaf (T599), C-Raf/Raf1 (T491)	+2	survey & quantification	only one potential phosphorylation site
554.78	408.27	IGDFGLAT[+80.0]VK	sp|P10398|ARAF_HUMAN	y4-98	heavy	22.4	1	sp|P10398|ARAF_HUMAN.IGDFGLAT[Pho]VK.+2y4 -98.heavy	ARaf (T452), BRaf (T599), C-Raf/Raf1 (T491)	+2	survey & quantification	only one potential phosphorylation site
554.78	286.14	IGDFGLAT[+80.0]VK	sp|P10398|ARAF_HUMAN	b3	heavy	21.4	2	sp|P10398|ARAF_HUMAN.IGDFGLAT[Pho]VK.+2b3.heavy	ARaf (T452), BRaf (T599), C-Raf/Raf1 (T491)	+2	survey & quantification	only one potential phosphorylation site
550.773	717.429	IGDFGLAT[+80.0]VK	sp|P10398|ARAF_HUMAN	y7-98	light	23.4	4	sp|P10398|ARAF_HUMAN.IGDFGLAT[Pho]VK.+2y7 -98.light	ARaf (T452), BRaf (T599), C-Raf/Raf1 (T491)	+2	quantification	only one potential phosphorylation site
550.773	570.361	IGDFGLAT[+80.0]VK	sp|P10398|ARAF_HUMAN	y6-98	light	22.4	3	sp|P10398|ARAF_HUMAN.IGDFGLAT[Pho]VK.+2y6 -98.light	ARaf (T452), BRaf (T599), C-Raf/Raf1 (T491)	+2	survey & quantification	only one potential phosphorylation site
550.773	400.255	IGDFGLAT[+80.0]VK	sp|P10398|ARAF_HUMAN	y4-98	light	22.4	1	sp|P10398|ARAF_HUMAN.IGDFGLAT[Pho]VK.+2y4 -98.light	ARaf (T452), BRaf (T599), C-Raf/Raf1 (T491)	+2	survey & quantification	only one potential phosphorylation site
550.773	286.14	IGDFGLAT[+80.0]VK	sp|P10398|ARAF_HUMAN	b3	light	21.4	2	sp|P10398|ARAF_HUMAN.IGDFGLAT[Pho]VK.+2b3.light	ARaf (T452), BRaf (T599), C-Raf/Raf1 (T491)	+2	survey & quantification	only one potential phosphorylation site
756.839	955.401	IIDSEY[+80.0]TAQEGAK	sp|P51451|BLK_HUMAN	y8	heavy	22.5	1	sp|P51451|BLK_HUMAN.IIDSEY[Pho]TAQEGAK.+2y8.heavy	BLK (Y389)	+2	survey & quantification	combo unambiguous: y7&y8
756.839	712.372	IIDSEY[+80.0]TAQEGAK	sp|P51451|BLK_HUMAN	y7	heavy	24.5	3	sp|P51451|BLK_HUMAN.IIDSEY[Pho]TAQEGAK.+2y7.heavy	BLK (Y389)	+2	survey & quantification	combo unambiguous: y7&y8
756.839	283.186	IIDSEY[+80.0]TAQEGAK	sp|P51451|BLK_HUMAN	y3	heavy	29.5	4	sp|P51451|BLK_HUMAN.IIDSEY[Pho]TAQEGAK.+2y3.heavy	BLK (Y389)	+2	quantification
756.839	342.202	IIDSEY[+80.0]TAQEGAK	sp|P51451|BLK_HUMAN	b3	heavy	26.5	2	sp|P51451|BLK_HUMAN.IIDSEY[Pho]TAQEGAK.+2b3.heavy	BLK (Y389)	+2	survey & quantification
752.832	947.387	IIDSEY[+80.0]TAQEGAK	sp|P51451|BLK_HUMAN	y8	light	22.5	1	sp|P51451|BLK_HUMAN.IIDSEY[Pho]TAQEGAK.+2y8.light	BLK (Y389)	+2	survey & quantification	combo unambiguous: y7&y8
752.832	704.357	IIDSEY[+80.0]TAQEGAK	sp|P51451|BLK_HUMAN	y7	light	24.5	3	sp|P51451|BLK_HUMAN.IIDSEY[Pho]TAQEGAK.+2y7.light	BLK (Y389)	+2	survey & quantification	combo unambiguous: y7&y8
752.832	275.171	IIDSEY[+80.0]TAQEGAK	sp|P51451|BLK_HUMAN	y3	light	29.5	4	sp|P51451|BLK_HUMAN.IIDSEY[Pho]TAQEGAK.+2y3.light	BLK (Y389)	+2	quantification
752.832	342.202	IIDSEY[+80.0]TAQEGAK	sp|P51451|BLK_HUMAN	b3	light	26.5	2	sp|P51451|BLK_HUMAN.IIDSEY[Pho]TAQEGAK.+2b3.light	BLK (Y389)	+2	survey & quantification
577.233	877.312	IYNGDYY[+80.0]R	sp|P30530|UFO_HUMAN	y6	heavy	18.1	1	sp|P30530|UFO_HUMAN.IYNGDYY[Pho]R.+2y6.heavy	Axl (Y703)	+2	survey & quantification
577.233	763.269	IYNGDYY[+80.0]R	sp|P30530|UFO_HUMAN	y5	heavy	19.1	3	sp|P30530|UFO_HUMAN.IYNGDYY[Pho]R.+2y5.heavy	Axl (Y703)	+2	quantification
577.233	591.22	IYNGDYY[+80.0]R	sp|P30530|UFO_HUMAN	y3	heavy	24.1	4	sp|P30530|UFO_HUMAN.IYNGDYY[Pho]R.+2y3.heavy	Axl (Y703)	+2	quantification
577.233	428.157	IYNGDYY[+80.0]R	sp|P30530|UFO_HUMAN	y2	heavy	22.1	5	sp|P30530|UFO_HUMAN.IYNGDYY[Pho]R.+2y2.heavy	Axl (Y703)	+2	survey & quantification	unambiguous
577.233	277.155	IYNGDYY[+80.0]R	sp|P30530|UFO_HUMAN	b2	heavy	18.1	2	sp|P30530|UFO_HUMAN.IYNGDYY[Pho]R.+2b2.heavy	Axl (Y703)	+2	survey & quantification
572.229	867.303	IYNGDYY[+80.0]R	sp|P30530|UFO_HUMAN	y6	light	18.1	1	sp|P30530|UFO_HUMAN.IYNGDYY[Pho]R.+2y6.light	Axl (Y703)	+2	survey & quantification
572.229	753.26	IYNGDYY[+80.0]R	sp|P30530|UFO_HUMAN	y5	light	19.1	3	sp|P30530|UFO_HUMAN.IYNGDYY[Pho]R.+2y5.light	Axl (Y703)	+2	quantification
572.229	581.212	IYNGDYY[+80.0]R	sp|P30530|UFO_HUMAN	y3	light	24.1	4	sp|P30530|UFO_HUMAN.IYNGDYY[Pho]R.+2y3.light	Axl (Y703)	+2	quantification
572.229	418.149	IYNGDYY[+80.0]R	sp|P30530|UFO_HUMAN	y2	light	22.1	5	sp|P30530|UFO_HUMAN.IYNGDYY[Pho]R.+2y2.light	Axl (Y703)	+2	survey & quantification	unambiguous
572.229	277.155	IYNGDYY[+80.0]R	sp|P30530|UFO_HUMAN	b2	light	18.1	2	sp|P30530|UFO_HUMAN.IYNGDYY[Pho]R.+2b2.light	Axl (Y703)	+2	survey & quantification
778.844	858.413	IVDFGS[+80.0]SC[+57.0]QLGQR	sp|Q13627|DYR1A_HUMAN	y7	heavy	26.1	4	sp|Q13627|DYR1A_HUMAN.IVDFGS[Pho]SC[CAM]QLGQR.+2y7.heavy	DYRK1A (S310), DYRK1B (S262)	+2	survey & quantification	unambiguous
778.844	483.291	IVDFGS[+80.0]SC[+57.0]QLGQR	sp|Q13627|DYR1A_HUMAN	y4	heavy	27.1	3	sp|Q13627|DYR1A_HUMAN.IVDFGS[Pho]SC[CAM]QLGQR.+2y4.heavy	DYRK1A (S310), DYRK1B (S262)	+2	quantification
778.844	370.207	IVDFGS[+80.0]SC[+57.0]QLGQR	sp|Q13627|DYR1A_HUMAN	y3	heavy	27.1	1	sp|Q13627|DYR1A_HUMAN.IVDFGS[Pho]SC[CAM]QLGQR.+2y3.heavy	DYRK1A (S310), DYRK1B (S262)	+2	survey & quantification
778.844	328.187	IVDFGS[+80.0]SC[+57.0]QLGQR	sp|Q13627|DYR1A_HUMAN	b3	heavy	29.1	2	sp|Q13627|DYR1A_HUMAN.IVDFGS[Pho]SC[CAM]QLGQR.+2b3.heavy	DYRK1A (S310), DYRK1B (S262)	+2	survey & quantification
773.84	848.404	IVDFGS[+80.0]SC[+57.0]QLGQR	sp|Q13627|DYR1A_HUMAN	y7	light	26.1	4	sp|Q13627|DYR1A_HUMAN.IVDFGS[Pho]SC[CAM]QLGQR.+2y7.light	DYRK1A (S310), DYRK1B (S262)	+2	survey & quantification	unambiguous
773.84	473.283	IVDFGS[+80.0]SC[+57.0]QLGQR	sp|Q13627|DYR1A_HUMAN	y4	light	27.1	3	sp|Q13627|DYR1A_HUMAN.IVDFGS[Pho]SC[CAM]QLGQR.+2y4.light	DYRK1A (S310), DYRK1B (S262)	+2	quantification
773.84	360.199	IVDFGS[+80.0]SC[+57.0]QLGQR	sp|Q13627|DYR1A_HUMAN	y3	light	27.1	1	sp|Q13627|DYR1A_HUMAN.IVDFGS[Pho]SC[CAM]QLGQR.+2y3.light	DYRK1A (S310), DYRK1B (S262)	+2	survey & quantification
773.84	328.187	IVDFGS[+80.0]SC[+57.0]QLGQR	sp|Q13627|DYR1A_HUMAN	b3	light	29.1	2	sp|Q13627|DYR1A_HUMAN.IVDFGS[Pho]SC[CAM]QLGQR.+2b3.light	DYRK1A (S310), DYRK1B (S262)	+2	survey & quantification
620.756	513.302	IY[+80.0]QY[+80.0]IQSR	sp|Q13627|DYR1A_HUMAN	y4	heavy	24.4	4	sp|Q13627|DYR1A_HUMAN.IY[Pho]QY[Pho]IQSR.+2y4.heavy	DYRK1A (Y319/Y321), DYRK1B (Y271/Y273)	+2	quantification	unambiguous
620.756	400.218	IY[+80.0]QY[+80.0]IQSR	sp|Q13627|DYR1A_HUMAN	y3	heavy	24.4	2	sp|Q13627|DYR1A_HUMAN.IY[Pho]QY[Pho]IQSR.+2y3.heavy	DYRK1A (Y319/Y321), DYRK1B (Y271/Y273)	+2	survey & quantification	unambiguous
620.756	272.159	IY[+80.0]QY[+80.0]IQSR	sp|Q13627|DYR1A_HUMAN	y2	heavy	24.4	3	sp|Q13627|DYR1A_HUMAN.IY[Pho]QY[Pho]IQSR.+2y2.heavy	DYRK1A (Y319/Y321), DYRK1B (Y271/Y273)	+2	survey & quantification	unambiguous
620.756	357.121	IY[+80.0]QY[+80.0]IQSR	sp|Q13627|DYR1A_HUMAN	b2	heavy	23.4	1	sp|Q13627|DYR1A_HUMAN.IY[Pho]QY[Pho]IQSR.+2b2.heavy	DYRK1A (Y319/Y321), DYRK1B (Y271/Y273)	+2	survey & quantification
615.751	503.294	IY[+80.0]QY[+80.0]IQSR	sp|Q13627|DYR1A_HUMAN	y4	light	24.4	4	sp|Q13627|DYR1A_HUMAN.IY[Pho]QY[Pho]IQSR.+2y4.light	DYRK1A (Y319/Y321), DYRK1B (Y271/Y273)	+2	quantification	unambiguous
615.751	390.21	IY[+80.0]QY[+80.0]IQSR	sp|Q13627|DYR1A_HUMAN	y3	light	24.4	2	sp|Q13627|DYR1A_HUMAN.IY[Pho]QY[Pho]IQSR.+2y3.light	DYRK1A (Y319/Y321), DYRK1B (Y271/Y273)	+2	survey & quantification	unambiguous
615.751	262.151	IY[+80.0]QY[+80.0]IQSR	sp|Q13627|DYR1A_HUMAN	y2	light	24.4	3	sp|Q13627|DYR1A_HUMAN.IY[Pho]QY[Pho]IQSR.+2y2.light	DYRK1A (Y319/Y321), DYRK1B (Y271/Y273)	+2	survey & quantification	unambiguous
615.751	357.121	IY[+80.0]QY[+80.0]IQSR	sp|Q13627|DYR1A_HUMAN	b2	light	23.4	1	sp|Q13627|DYR1A_HUMAN.IY[Pho]QY[Pho]IQSR.+2b2.light	DYRK1A (Y319/Y321), DYRK1B (Y271/Y273)	+2	survey & quantification
580.772	1047.45	IYQY[+80.0]IQSR	sp|Q13627|DYR1A_HUMAN	y7	heavy	19.2	4	sp|Q13627|DYR1A_HUMAN.IYQY[Pho]IQSR.+2y7.heavy	DYRK1A (Y321), DYRK1B (Y273)	+2	quantification
580.772	756.332	IYQY[+80.0]IQSR	sp|Q13627|DYR1A_HUMAN	y5	heavy	19.2	1	sp|Q13627|DYR1A_HUMAN.IYQY[Pho]IQSR.+2y5.heavy	DYRK1A (Y321), DYRK1B (Y273)	+2	survey & quantification	combo unambiguous: y3&y5, y4&y5
580.772	513.302	IYQY[+80.0]IQSR	sp|Q13627|DYR1A_HUMAN	y4	heavy	21.2	2	sp|Q13627|DYR1A_HUMAN.IYQY[Pho]IQSR.+2y4.heavy	DYRK1A (Y321), DYRK1B (Y273)	+2	survey & quantification	combo unambiguous: y3&y5, y4&y5
580.772	400.218	IYQY[+80.0]IQSR	sp|Q13627|DYR1A_HUMAN	y3	heavy	21.2	3	sp|Q13627|DYR1A_HUMAN.IYQY[Pho]IQSR.+2y3.heavy	DYRK1A (Y321), DYRK1B (Y273)	+2	survey & quantification	combo unambiguous: y3&y5, y4&y5
575.768	1037.45	IYQY[+80.0]IQSR	sp|Q13627|DYR1A_HUMAN	y7	light	19.2	4	sp|Q13627|DYR1A_HUMAN.IYQY[Pho]IQSR.+2y7.light	DYRK1A (Y321), DYRK1B (Y273)	+2	quantification
575.768	746.323	IYQY[+80.0]IQSR	sp|Q13627|DYR1A_HUMAN	y5	light	19.2	1	sp|Q13627|DYR1A_HUMAN.IYQY[Pho]IQSR.+2y5.light	DYRK1A (Y321), DYRK1B (Y273)	+2	survey & quantification	combo unambiguous: y3&y5, y4&y5
575.768	503.294	IYQY[+80.0]IQSR	sp|Q13627|DYR1A_HUMAN	y4	light	21.2	2	sp|Q13627|DYR1A_HUMAN.IYQY[Pho]IQSR.+2y4.light	DYRK1A (Y321), DYRK1B (Y273)	+2	survey & quantification	combo unambiguous: y3&y5, y4&y5
575.768	390.21	IYQY[+80.0]IQSR	sp|Q13627|DYR1A_HUMAN	y3	light	21.2	3	sp|Q13627|DYR1A_HUMAN.IYQY[Pho]IQSR.+2y3.light	DYRK1A (Y321), DYRK1B (Y273)	+2	survey & quantification	combo unambiguous: y3&y5, y4&y5
563.728	1013.36	IY[+80.0]SGDYYR	sp|Q12866|MERTK_HUMAN	y7	heavy	19.7	3	sp|Q12866|MERTK_HUMAN.IY[Pho]SGDYYR.+2y7.heavy	Mer (Y749), Tyro3/Sky (Y681)	+2	survey & quantification
563.728	770.334	IY[+80.0]SGDYYR	sp|Q12866|MERTK_HUMAN	y6	heavy	20.7	1	sp|Q12866|MERTK_HUMAN.IY[Pho]SGDYYR.+2y6.heavy	Mer (Y749), Tyro3/Sky (Y681)	+2	survey & quantification
563.728	683.302	IY[+80.0]SGDYYR	sp|Q12866|MERTK_HUMAN	y5	heavy	21.7	5	sp|Q12866|MERTK_HUMAN.IY[Pho]SGDYYR.+2y5.heavy	Mer (Y749), Tyro3/Sky (Y681)	+2	quantification
563.728	511.254	IY[+80.0]SGDYYR	sp|Q12866|MERTK_HUMAN	y3	heavy	22.7	4	sp|Q12866|MERTK_HUMAN.IY[Pho]SGDYYR.+2y3.heavy	Mer (Y749), Tyro3/Sky (Y681)	+2	quantification
563.728	444.153	IY[+80.0]SGDYYR	sp|Q12866|MERTK_HUMAN	b3	heavy	19.7	6	sp|Q12866|MERTK_HUMAN.IY[Pho]SGDYYR.+2b3.heavy	Mer (Y749), Tyro3/Sky (Y681)	+2	quantification
563.728	357.121	IY[+80.0]SGDYYR	sp|Q12866|MERTK_HUMAN	b2	heavy	20.7	2	sp|Q12866|MERTK_HUMAN.IY[Pho]SGDYYR.+2b2.heavy	Mer (Y749), Tyro3/Sky (Y681)	+2	survey & quantification	unambiguous
558.724	1003.36	IY[+80.0]SGDYYR	sp|Q12866|MERTK_HUMAN	y7	light	19.7	3	sp|Q12866|MERTK_HUMAN.IY[Pho]SGDYYR.+2y7.light	Mer (Y749), Tyro3/Sky (Y681)	+2	survey & quantification
558.724	760.326	IY[+80.0]SGDYYR	sp|Q12866|MERTK_HUMAN	y6	light	20.7	1	sp|Q12866|MERTK_HUMAN.IY[Pho]SGDYYR.+2y6.light	Mer (Y749), Tyro3/Sky (Y681)	+2	survey & quantification
558.724	673.294	IY[+80.0]SGDYYR	sp|Q12866|MERTK_HUMAN	y5	light	21.7	5	sp|Q12866|MERTK_HUMAN.IY[Pho]SGDYYR.+2y5.light	Mer (Y749), Tyro3/Sky (Y681)	+2	quantification
558.724	501.246	IY[+80.0]SGDYYR	sp|Q12866|MERTK_HUMAN	y3	light	22.7	4	sp|Q12866|MERTK_HUMAN.IY[Pho]SGDYYR.+2y3.light	Mer (Y749), Tyro3/Sky (Y681)	+2	quantification
558.724	444.153	IY[+80.0]SGDYYR	sp|Q12866|MERTK_HUMAN	b3	light	19.7	6	sp|Q12866|MERTK_HUMAN.IY[Pho]SGDYYR.+2b3.light	Mer (Y749), Tyro3/Sky (Y681)	+2	quantification
558.724	357.121	IY[+80.0]SGDYYR	sp|Q12866|MERTK_HUMAN	b2	light	20.7	2	sp|Q12866|MERTK_HUMAN.IY[Pho]SGDYYR.+2b2.light	Mer (Y749), Tyro3/Sky (Y681)	+2	survey & quantification	unambiguous
563.728	1013.36	IYSGDY[+80.0]YR	sp|Q12866|MERTK_HUMAN	y7	heavy	19.7	4	sp|Q12866|MERTK_HUMAN.IYSGDY[Pho]YR.+2y7.heavy	Mer (Y753), Tyro3/Sky (Y685)	+2	quantification
563.728	850.301	IYSGDY[+80.0]YR	sp|Q12866|MERTK_HUMAN	y6	heavy	18.7	1	sp|Q12866|MERTK_HUMAN.IYSGDY[Pho]YR.+2y6.heavy	Mer (Y753), Tyro3/Sky (Y685)	+2	survey & quantification
563.728	763.269	IYSGDY[+80.0]YR	sp|Q12866|MERTK_HUMAN	y5	heavy	20.7	3	sp|Q12866|MERTK_HUMAN.IYSGDY[Pho]YR.+2y5.heavy	Mer (Y753), Tyro3/Sky (Y685)	+2	survey & quantification
563.728	706.247	IYSGDY[+80.0]YR	sp|Q12866|MERTK_HUMAN	y4	heavy	19.7	6	sp|Q12866|MERTK_HUMAN.IYSGDY[Pho]YR.+2y4.heavy	Mer (Y753), Tyro3/Sky (Y685)	+2	quantification
563.728	591.22	IYSGDY[+80.0]YR	sp|Q12866|MERTK_HUMAN	y3	heavy	23.7	5	sp|Q12866|MERTK_HUMAN.IYSGDY[Pho]YR.+2y3.heavy	Mer (Y753), Tyro3/Sky (Y685)	+2	quantification	combo unambiguous: y2&y3
563.728	348.191	IYSGDY[+80.0]YR	sp|Q12866|MERTK_HUMAN	y2	heavy	21.7	7	sp|Q12866|MERTK_HUMAN.IYSGDY[Pho]YR.+2y2.heavy	Mer (Y753), Tyro3/Sky (Y685)	+2	quantification	combo unambiguous: y2&y3
563.728	277.155	IYSGDY[+80.0]YR	sp|Q12866|MERTK_HUMAN	b2	heavy	15.7	2	sp|Q12866|MERTK_HUMAN.IYSGDY[Pho]YR.+2b2.heavy	Mer (Y753), Tyro3/Sky (Y685)	+2	survey & quantification
558.724	1003.36	IYSGDY[+80.0]YR	sp|Q12866|MERTK_HUMAN	y7	light	19.7	4	sp|Q12866|MERTK_HUMAN.IYSGDY[Pho]YR.+2y7.light	Mer (Y753), Tyro3/Sky (Y685)	+2	quantification
558.724	840.292	IYSGDY[+80.0]YR	sp|Q12866|MERTK_HUMAN	y6	light	18.7	1	sp|Q12866|MERTK_HUMAN.IYSGDY[Pho]YR.+2y6.light	Mer (Y753), Tyro3/Sky (Y685)	+2	survey & quantification
558.724	753.26	IYSGDY[+80.0]YR	sp|Q12866|MERTK_HUMAN	y5	light	20.7	3	sp|Q12866|MERTK_HUMAN.IYSGDY[Pho]YR.+2y5.light	Mer (Y753), Tyro3/Sky (Y685)	+2	survey & quantification
558.724	696.239	IYSGDY[+80.0]YR	sp|Q12866|MERTK_HUMAN	y4	light	19.7	6	sp|Q12866|MERTK_HUMAN.IYSGDY[Pho]YR.+2y4.light	Mer (Y753), Tyro3/Sky (Y685)	+2	quantification
558.724	581.212	IYSGDY[+80.0]YR	sp|Q12866|MERTK_HUMAN	y3	light	23.7	5	sp|Q12866|MERTK_HUMAN.IYSGDY[Pho]YR.+2y3.light	Mer (Y753), Tyro3/Sky (Y685)	+2	quantification	combo unambiguous: y2&y3
558.724	338.182	IYSGDY[+80.0]YR	sp|Q12866|MERTK_HUMAN	y2	light	21.7	7	sp|Q12866|MERTK_HUMAN.IYSGDY[Pho]YR.+2y2.light	Mer (Y753), Tyro3/Sky (Y685)	+2	quantification	combo unambiguous: y2&y3
558.724	277.155	IYSGDY[+80.0]YR	sp|Q12866|MERTK_HUMAN	b2	light	15.7	2	sp|Q12866|MERTK_HUMAN.IYSGDY[Pho]YR.+2b2.light	Mer (Y753), Tyro3/Sky (Y685)	+2	survey & quantification
563.728	1013.36	IYSGDYY[+80.0]R	sp|Q12866|MERTK_HUMAN	y7	heavy	18.7	5	sp|Q12866|MERTK_HUMAN.IYSGDYY[Pho]R.+2y7.heavy	Mer (Y754), Tyro3/Sky (Y686)	+2	quantification
563.728	850.301	IYSGDYY[+80.0]R	sp|Q12866|MERTK_HUMAN	y6	heavy	15.7	1	sp|Q12866|MERTK_HUMAN.IYSGDYY[Pho]R.+2y6.heavy	Mer (Y754), Tyro3/Sky (Y686)	+2	survey & quantification
563.728	763.269	IYSGDYY[+80.0]R	sp|Q12866|MERTK_HUMAN	y5	heavy	16.7	4	sp|Q12866|MERTK_HUMAN.IYSGDYY[Pho]R.+2y5.heavy	Mer (Y754), Tyro3/Sky (Y686)	+2	survey & quantification
563.728	706.247	IYSGDYY[+80.0]R	sp|Q12866|MERTK_HUMAN	y4	heavy	19.7	6	sp|Q12866|MERTK_HUMAN.IYSGDYY[Pho]R.+2y4.heavy	Mer (Y754), Tyro3/Sky (Y686)	+2	quantification
563.728	591.22	IYSGDYY[+80.0]R	sp|Q12866|MERTK_HUMAN	y3	heavy	26.7	3	sp|Q12866|MERTK_HUMAN.IYSGDYY[Pho]R.+2y3.heavy	Mer (Y754), Tyro3/Sky (Y686)	+2	quantification
563.728	428.157	IYSGDYY[+80.0]R	sp|Q12866|MERTK_HUMAN	y2	heavy	24.7	7	sp|Q12866|MERTK_HUMAN.IYSGDYY[Pho]R.+2y2.heavy	Mer (Y754), Tyro3/Sky (Y686)	+2	quantification	unambiguous
563.728	277.155	IYSGDYY[+80.0]R	sp|Q12866|MERTK_HUMAN	b2	heavy	17.7	2	sp|Q12866|MERTK_HUMAN.IYSGDYY[Pho]R.+2b2.heavy	Mer (Y754), Tyro3/Sky (Y686)	+2	survey & quantification
558.724	1003.36	IYSGDYY[+80.0]R	sp|Q12866|MERTK_HUMAN	y7	light	18.7	5	sp|Q12866|MERTK_HUMAN.IYSGDYY[Pho]R.+2y7.light	Mer (Y754), Tyro3/Sky (Y686)	+2	quantification
558.724	840.292	IYSGDYY[+80.0]R	sp|Q12866|MERTK_HUMAN	y6	light	15.7	1	sp|Q12866|MERTK_HUMAN.IYSGDYY[Pho]R.+2y6.light	Mer (Y754), Tyro3/Sky (Y686)	+2	survey & quantification
558.724	753.26	IYSGDYY[+80.0]R	sp|Q12866|MERTK_HUMAN	y5	light	16.7	4	sp|Q12866|MERTK_HUMAN.IYSGDYY[Pho]R.+2y5.light	Mer (Y754), Tyro3/Sky (Y686)	+2	survey & quantification
558.724	696.239	IYSGDYY[+80.0]R	sp|Q12866|MERTK_HUMAN	y4	light	19.7	6	sp|Q12866|MERTK_HUMAN.IYSGDYY[Pho]R.+2y4.light	Mer (Y754), Tyro3/Sky (Y686)	+2	quantification
558.724	581.212	IYSGDYY[+80.0]R	sp|Q12866|MERTK_HUMAN	y3	light	26.7	3	sp|Q12866|MERTK_HUMAN.IYSGDYY[Pho]R.+2y3.light	Mer (Y754), Tyro3/Sky (Y686)	+2	quantification
558.724	418.149	IYSGDYY[+80.0]R	sp|Q12866|MERTK_HUMAN	y2	light	24.7	7	sp|Q12866|MERTK_HUMAN.IYSGDYY[Pho]R.+2y2.light	Mer (Y754), Tyro3/Sky (Y686)	+2	quantification	unambiguous
558.724	277.155	IYSGDYY[+80.0]R	sp|Q12866|MERTK_HUMAN	b2	light	17.7	2	sp|Q12866|MERTK_HUMAN.IYSGDYY[Pho]R.+2b2.light	Mer (Y754), Tyro3/Sky (Y686)	+2	survey & quantification
549.743	816.38	LADFGS[+80.0]C[+57.0]LK	sp|Q09013|DMPK_HUMAN	y7-98	heavy	19.3	1	sp|Q09013|DMPK_HUMAN.LADFGS[Pho]C[CAM]LK.+2y7 -98.heavy	DMPK (S216), MRCKα (S222), MRCKβ (S221)	+2	survey & quantification	only one potential phosphorylation site
549.743	701.353	LADFGS[+80.0]C[+57.0]LK	sp|Q09013|DMPK_HUMAN	y6-98	heavy	21.3	4	sp|Q09013|DMPK_HUMAN.LADFGS[Pho]C[CAM]LK.+2y6 -98.heavy	DMPK (S216), MRCKα (S222), MRCKβ (S221)	+2	quantification	only one potential phosphorylation site
549.743	554.285	LADFGS[+80.0]C[+57.0]LK	sp|Q09013|DMPK_HUMAN	y5-98	heavy	22.3	3	sp|Q09013|DMPK_HUMAN.LADFGS[Pho]C[CAM]LK.+2y5 -98.heavy	DMPK (S216), MRCKα (S222), MRCKβ (S221)	+2	survey & quantification	only one potential phosphorylation site
549.743	300.155	LADFGS[+80.0]C[+57.0]LK	sp|Q09013|DMPK_HUMAN	b3	heavy	19.3	2	sp|Q09013|DMPK_HUMAN.LADFGS[Pho]C[CAM]LK.+2b3.heavy	DMPK (S216), MRCKα (S222), MRCKβ (S221)	+2	survey & quantification	only one potential phosphorylation site
545.736	808.366	LADFGS[+80.0]C[+57.0]LK	sp|Q09013|DMPK_HUMAN	y7-98	light	19.3	1	sp|Q09013|DMPK_HUMAN.LADFGS[Pho]C[CAM]LK.+2y7 -98.light	DMPK (S216), MRCKα (S222), MRCKβ (S221)	+2	survey & quantification	only one potential phosphorylation site
545.736	693.339	LADFGS[+80.0]C[+57.0]LK	sp|Q09013|DMPK_HUMAN	y6-98	light	21.3	4	sp|Q09013|DMPK_HUMAN.LADFGS[Pho]C[CAM]LK.+2y6 -98.light	DMPK (S216), MRCKα (S222), MRCKβ (S221)	+2	quantification	only one potential phosphorylation site
545.736	546.27	LADFGS[+80.0]C[+57.0]LK	sp|Q09013|DMPK_HUMAN	y5-98	light	22.3	3	sp|Q09013|DMPK_HUMAN.LADFGS[Pho]C[CAM]LK.+2y5 -98.light	DMPK (S216), MRCKα (S222), MRCKβ (S221)	+2	survey & quantification	only one potential phosphorylation site
545.736	300.155	LADFGS[+80.0]C[+57.0]LK	sp|Q09013|DMPK_HUMAN	b3	light	19.3	2	sp|Q09013|DMPK_HUMAN.LADFGS[Pho]C[CAM]LK.+2b3.light	DMPK (S216), MRCKα (S222), MRCKβ (S221)	+2	survey & quantification	only one potential phosphorylation site
931.469	1158.6	LAVVGS[+80.0]PFWMAPEVLR	sp|Q96S53|TESK2_HUMAN	y9	heavy	34.7	4	sp|Q96S53|TESK2_HUMAN.LAVVGS[Pho]PFWMAPEVLR.+2y9.heavy	TESK2 (S219)	+2	quantification	only one potential phosphorylation site
931.469	825.453	LAVVGS[+80.0]PFWMAPEVLR	sp|Q96S53|TESK2_HUMAN	y7	heavy	30.7	3	sp|Q96S53|TESK2_HUMAN.LAVVGS[Pho]PFWMAPEVLR.+2y7.heavy	TESK2 (S219)	+2	survey & quantification	only one potential phosphorylation site
931.469	694.412	LAVVGS[+80.0]PFWMAPEVLR	sp|Q96S53|TESK2_HUMAN	y6	heavy	26.7	2	sp|Q96S53|TESK2_HUMAN.LAVVGS[Pho]PFWMAPEVLR.+2y6.heavy	TESK2 (S219)	+2	survey & quantification	only one potential phosphorylation site
931.469	1255.65	LAVVGS[+80.0]PFWMAPEVLR	sp|Q96S53|TESK2_HUMAN	y10	heavy	36.7	1	sp|Q96S53|TESK2_HUMAN.LAVVGS[Pho]PFWMAPEVLR.+2y10.heavy	TESK2 (S219)	+2	survey & quantification	only one potential phosphorylation site
926.465	1148.59	LAVVGS[+80.0]PFWMAPEVLR	sp|Q96S53|TESK2_HUMAN	y9	light	34.7	4	sp|Q96S53|TESK2_HUMAN.LAVVGS[Pho]PFWMAPEVLR.+2y9.light	TESK2 (S219)	+2	quantification	only one potential phosphorylation site
926.465	815.444	LAVVGS[+80.0]PFWMAPEVLR	sp|Q96S53|TESK2_HUMAN	y7	light	30.7	3	sp|Q96S53|TESK2_HUMAN.LAVVGS[Pho]PFWMAPEVLR.+2y7.light	TESK2 (S219)	+2	survey & quantification	only one potential phosphorylation site
926.465	684.404	LAVVGS[+80.0]PFWMAPEVLR	sp|Q96S53|TESK2_HUMAN	y6	light	26.7	2	sp|Q96S53|TESK2_HUMAN.LAVVGS[Pho]PFWMAPEVLR.+2y6.light	TESK2 (S219)	+2	survey & quantification	only one potential phosphorylation site
926.465	1245.64	LAVVGS[+80.0]PFWMAPEVLR	sp|Q96S53|TESK2_HUMAN	y10	light	36.7	1	sp|Q96S53|TESK2_HUMAN.LAVVGS[Pho]PFWMAPEVLR.+2y10.light	TESK2 (S219)	+2	survey & quantification	only one potential phosphorylation site
939.467	694.412	LAVVGS[+80.0]PFWM[+16.0]APEVLR	sp|Q96S53|TESK2_HUMAN	y6	heavy	32.9	3	sp|Q96S53|TESK2_HUMAN.LAVVGS[Pho]PFWM[Oxi]APEVLR.+2y6.heavy	TESK2 (S219)	+2	survey & quantification	only one potential phosphorylation site
939.467	623.375	LAVVGS[+80.0]PFWM[+16.0]APEVLR	sp|Q96S53|TESK2_HUMAN	y5	heavy	29.9	2	sp|Q96S53|TESK2_HUMAN.LAVVGS[Pho]PFWM[Oxi]APEVLR.+2y5.heavy	TESK2 (S219)	+2	survey & quantification	only one potential phosphorylation site
939.467	397.28	LAVVGS[+80.0]PFWM[+16.0]APEVLR	sp|Q96S53|TESK2_HUMAN	y3	heavy	38.9	4	sp|Q96S53|TESK2_HUMAN.LAVVGS[Pho]PFWM[Oxi]APEVLR.+2y3.heavy	TESK2 (S219)	+2	quantification	only one potential phosphorylation site
939.467	284.197	LAVVGS[+80.0]PFWM[+16.0]APEVLR	sp|Q96S53|TESK2_HUMAN	b3	heavy	36.9	1	sp|Q96S53|TESK2_HUMAN.LAVVGS[Pho]PFWM[Oxi]APEVLR.+2b3.heavy	TESK2 (S219)	+2	survey & quantification	only one potential phosphorylation site
934.462	684.404	LAVVGS[+80.0]PFWM[+16.0]APEVLR	sp|Q96S53|TESK2_HUMAN	y6	light	32.9	3	sp|Q96S53|TESK2_HUMAN.LAVVGS[Pho]PFWM[Oxi]APEVLR.+2y6.light	TESK2 (S219)	+2	survey & quantification	only one potential phosphorylation site
934.462	613.367	LAVVGS[+80.0]PFWM[+16.0]APEVLR	sp|Q96S53|TESK2_HUMAN	y5	light	29.9	2	sp|Q96S53|TESK2_HUMAN.LAVVGS[Pho]PFWM[Oxi]APEVLR.+2y5.light	TESK2 (S219)	+2	survey & quantification	only one potential phosphorylation site
934.462	387.271	LAVVGS[+80.0]PFWM[+16.0]APEVLR	sp|Q96S53|TESK2_HUMAN	y3	light	38.9	4	sp|Q96S53|TESK2_HUMAN.LAVVGS[Pho]PFWM[Oxi]APEVLR.+2y3.light	TESK2 (S219)	+2	quantification	only one potential phosphorylation site
934.462	284.197	LAVVGS[+80.0]PFWM[+16.0]APEVLR	sp|Q96S53|TESK2_HUMAN	b3	light	36.9	1	sp|Q96S53|TESK2_HUMAN.LAVVGS[Pho]PFWM[Oxi]APEVLR.+2b3.light	TESK2 (S219)	+2	survey & quantification	only one potential phosphorylation site
905.93	523.297	LC[+57.0]DFGISGQLVDS[+80.0]IAK	sp|P45985|MP2K4_HUMAN	y5-98	heavy	35	2	sp|P45985|MP2K4_HUMAN.LC[CAM]DFGISGQLVDS[Pho]IAK.+2y5 -98.heavy	SEK1/MAP2K4 (S257)	+2	survey & quantification	unambiguous
905.93	1007.56	LC[+57.0]DFGISGQLVDS[+80.0]IAK	sp|P45985|MP2K4_HUMAN	y10-98	heavy	33	4	sp|P45985|MP2K4_HUMAN.LC[CAM]DFGISGQLVDS[Pho]IAK.+2y10 -98.heavy	SEK1/MAP2K4 (S257)	+2	quantification
905.93	389.149	LC[+57.0]DFGISGQLVDS[+80.0]IAK	sp|P45985|MP2K4_HUMAN	b3	heavy	36	1	sp|P45985|MP2K4_HUMAN.LC[CAM]DFGISGQLVDS[Pho]IAK.+2b3.heavy	SEK1/MAP2K4 (S257)	+2	survey & quantification
905.93	274.122	LC[+57.0]DFGISGQLVDS[+80.0]IAK	sp|P45985|MP2K4_HUMAN	b2	heavy	33	3	sp|P45985|MP2K4_HUMAN.LC[CAM]DFGISGQLVDS[Pho]IAK.+2b2.heavy	SEK1/MAP2K4 (S257)	+2	survey & quantification
901.923	515.282	LC[+57.0]DFGISGQLVDS[+80.0]IAK	sp|P45985|MP2K4_HUMAN	y5-98	light	35	2	sp|P45985|MP2K4_HUMAN.LC[CAM]DFGISGQLVDS[Pho]IAK.+2y5 -98.light	SEK1/MAP2K4 (S257)	+2	survey & quantification	unambiguous
901.923	999.547	LC[+57.0]DFGISGQLVDS[+80.0]IAK	sp|P45985|MP2K4_HUMAN	y10-98	light	33	4	sp|P45985|MP2K4_HUMAN.LC[CAM]DFGISGQLVDS[Pho]IAK.+2y10 -98.light	SEK1/MAP2K4 (S257)	+2	quantification
901.923	389.149	LC[+57.0]DFGISGQLVDS[+80.0]IAK	sp|P45985|MP2K4_HUMAN	b3	light	36	1	sp|P45985|MP2K4_HUMAN.LC[CAM]DFGISGQLVDS[Pho]IAK.+2b3.light	SEK1/MAP2K4 (S257)	+2	survey & quantification
901.923	274.122	LC[+57.0]DFGISGQLVDS[+80.0]IAK	sp|P45985|MP2K4_HUMAN	b2	light	33	3	sp|P45985|MP2K4_HUMAN.LC[CAM]DFGISGQLVDS[Pho]IAK.+2b2.light	SEK1/MAP2K4 (S257)	+2	survey & quantification
564.743	846.38	LADFGS[+80.0]C[+57.0]LR	sp|Q6DT37|MRCKG_HUMAN	y7-98	heavy	19.7	1	sp|Q6DT37|MRCKG_HUMAN.LADFGS[Pho]C[CAM]LR.+2y7 -98.heavy	DMPK2 (S216)	+2	survey & quantification	only one potential phosphorylation site
564.743	731.353	LADFGS[+80.0]C[+57.0]LR	sp|Q6DT37|MRCKG_HUMAN	y6-98	heavy	21.7	4	sp|Q6DT37|MRCKG_HUMAN.LADFGS[Pho]C[CAM]LR.+2y6 -98.heavy	DMPK2 (S216)	+2	quantification	only one potential phosphorylation site
564.743	584.285	LADFGS[+80.0]C[+57.0]LR	sp|Q6DT37|MRCKG_HUMAN	y5-98	heavy	23.7	3	sp|Q6DT37|MRCKG_HUMAN.LADFGS[Pho]C[CAM]LR.+2y5 -98.heavy	DMPK2 (S216)	+2	survey & quantification	only one potential phosphorylation site
564.743	846.381	LADFGS[+80.0]C[+57.0]LR	sp|Q6DT37|MRCKG_HUMAN	b8-98	heavy	19.7	2	sp|Q6DT37|MRCKG_HUMAN.LADFGS[Pho]C[CAM]LR.+2b8 -98.heavy	DMPK2 (S216)	+2	survey & quantification	only one potential phosphorylation site
559.739	836.372	LADFGS[+80.0]C[+57.0]LR	sp|Q6DT37|MRCKG_HUMAN	y7-98	light	19.7	1	sp|Q6DT37|MRCKG_HUMAN.LADFGS[Pho]C[CAM]LR.+2y7 -98.light	DMPK2 (S216)	+2	survey & quantification	only one potential phosphorylation site
559.739	721.345	LADFGS[+80.0]C[+57.0]LR	sp|Q6DT37|MRCKG_HUMAN	y6-98	light	21.7	4	sp|Q6DT37|MRCKG_HUMAN.LADFGS[Pho]C[CAM]LR.+2y6 -98.light	DMPK2 (S216)	+2	quantification	only one potential phosphorylation site
559.739	574.277	LADFGS[+80.0]C[+57.0]LR	sp|Q6DT37|MRCKG_HUMAN	y5-98	light	23.7	3	sp|Q6DT37|MRCKG_HUMAN.LADFGS[Pho]C[CAM]LR.+2y5 -98.light	DMPK2 (S216)	+2	survey & quantification	only one potential phosphorylation site
559.739	846.381	LADFGS[+80.0]C[+57.0]LR	sp|Q6DT37|MRCKG_HUMAN	b8-98	light	19.7	2	sp|Q6DT37|MRCKG_HUMAN.LADFGS[Pho]C[CAM]LR.+2b8 -98.light	DMPK2 (S216)	+2	survey & quantification	only one potential phosphorylation site
827.367	861.445	LC[+57.0]DFGVSGQLIDS[+80.0]M[+16.0]ANSFVGTR	sp|Q02750|MP2K1_HUMAN	y8	heavy	31.6	3	sp|Q02750|MP2K1_HUMAN.LC[CAM]DFGVSGQLIDS[Pho]M[Oxi]ANSFVGTR.+3y8.heavy	MEK1/MAP2K1 (S218), MEK2/MAP2K2 (S222)	+3	quantification	combo unambiguous: y6&y11-98, y8&y11-98
827.367	676.365	LC[+57.0]DFGVSGQLIDS[+80.0]M[+16.0]ANSFVGTR	sp|Q02750|MP2K1_HUMAN	y6	heavy	29.6	2	sp|Q02750|MP2K1_HUMAN.LC[CAM]DFGVSGQLIDS[Pho]M[Oxi]ANSFVGTR.+3y6.heavy	MEK1/MAP2K1 (S218), MEK2/MAP2K2 (S222)	+3	survey & quantification	combo unambiguous: y6&y11-98, y8&y11-98
827.367	442.265	LC[+57.0]DFGVSGQLIDS[+80.0]M[+16.0]ANSFVGTR	sp|Q02750|MP2K1_HUMAN	y4	heavy	32.6	1	sp|Q02750|MP2K1_HUMAN.LC[CAM]DFGVSGQLIDS[Pho]M[Oxi]ANSFVGTR.+3y4.heavy	MEK1/MAP2K1 (S218), MEK2/MAP2K2 (S222)	+3	survey & quantification
827.367	1192.53	LC[+57.0]DFGVSGQLIDS[+80.0]M[+16.0]ANSFVGTR	sp|Q02750|MP2K1_HUMAN	y11-98	heavy	30.6	4	sp|Q02750|MP2K1_HUMAN.LC[CAM]DFGVSGQLIDS[Pho]M[Oxi]ANSFVGTR.+3y11 -98.heavy	MEK1/MAP2K1 (S218), MEK2/MAP2K2 (S222)	+3	survey & quantification	combo unambiguous: y6&y11-98, y8&y11-98
824.031	851.437	LC[+57.0]DFGVSGQLIDS[+80.0]M[+16.0]ANSFVGTR	sp|Q02750|MP2K1_HUMAN	y8	light	31.6	3	sp|Q02750|MP2K1_HUMAN.LC[CAM]DFGVSGQLIDS[Pho]M[Oxi]ANSFVGTR.+3y8.light	MEK1/MAP2K1 (S218), MEK2/MAP2K2 (S222)	+3	quantification	combo unambiguous: y6&y11-98, y8&y11-98
824.031	666.357	LC[+57.0]DFGVSGQLIDS[+80.0]M[+16.0]ANSFVGTR	sp|Q02750|MP2K1_HUMAN	y6	light	29.6	2	sp|Q02750|MP2K1_HUMAN.LC[CAM]DFGVSGQLIDS[Pho]M[Oxi]ANSFVGTR.+3y6.light	MEK1/MAP2K1 (S218), MEK2/MAP2K2 (S222)	+3	survey & quantification	combo unambiguous: y6&y11-98, y8&y11-98
824.031	432.257	LC[+57.0]DFGVSGQLIDS[+80.0]M[+16.0]ANSFVGTR	sp|Q02750|MP2K1_HUMAN	y4	light	32.6	1	sp|Q02750|MP2K1_HUMAN.LC[CAM]DFGVSGQLIDS[Pho]M[Oxi]ANSFVGTR.+3y4.light	MEK1/MAP2K1 (S218), MEK2/MAP2K2 (S222)	+3	survey & quantification
824.031	1182.52	LC[+57.0]DFGVSGQLIDS[+80.0]M[+16.0]ANSFVGTR	sp|Q02750|MP2K1_HUMAN	y11-98	light	30.6	4	sp|Q02750|MP2K1_HUMAN.LC[CAM]DFGVSGQLIDS[Pho]M[Oxi]ANSFVGTR.+3y11 -98.light	MEK1/MAP2K1 (S218), MEK2/MAP2K2 (S222)	+3	survey & quantification	combo unambiguous: y6&y11-98, y8&y11-98
867.387	508.297	IADFGFSNEFT[+80.0]VGNK	sp|Q9P0L2|MARK1_HUMAN	y5-98	heavy	31.8	4	sp|Q9P0L2|MARK1_HUMAN.IADFGFSNEFT[Pho]VGNK.+2y5 -98.heavy	MARK1 (T208)	+2	survey & quantification	unambiguous
867.387	425.26	IADFGFSNEFT[+80.0]VGNK	sp|Q9P0L2|MARK1_HUMAN	y4	heavy	27.8	3	sp|Q9P0L2|MARK1_HUMAN.IADFGFSNEFT[Pho]VGNK.+2y4.heavy	MARK1 (T208)	+2	quantification
867.387	326.191	IADFGFSNEFT[+80.0]VGNK	sp|Q9P0L2|MARK1_HUMAN	y3	heavy	26.8	1	sp|Q9P0L2|MARK1_HUMAN.IADFGFSNEFT[Pho]VGNK.+2y3.heavy	MARK1 (T208)	+2	survey & quantification
867.387	300.155	IADFGFSNEFT[+80.0]VGNK	sp|Q9P0L2|MARK1_HUMAN	b3	heavy	32.8	2	sp|Q9P0L2|MARK1_HUMAN.IADFGFSNEFT[Pho]VGNK.+2b3.heavy	MARK1 (T208)	+2	survey & quantification
863.38	500.283	IADFGFSNEFT[+80.0]VGNK	sp|Q9P0L2|MARK1_HUMAN	y5-98	light	31.8	4	sp|Q9P0L2|MARK1_HUMAN.IADFGFSNEFT[Pho]VGNK.+2y5 -98.light	MARK1 (T208)	+2	survey & quantification	unambiguous
863.38	417.246	IADFGFSNEFT[+80.0]VGNK	sp|Q9P0L2|MARK1_HUMAN	y4	light	27.8	3	sp|Q9P0L2|MARK1_HUMAN.IADFGFSNEFT[Pho]VGNK.+2y4.light	MARK1 (T208)	+2	quantification
863.38	318.177	IADFGFSNEFT[+80.0]VGNK	sp|Q9P0L2|MARK1_HUMAN	y3	light	26.8	1	sp|Q9P0L2|MARK1_HUMAN.IADFGFSNEFT[Pho]VGNK.+2y3.light	MARK1 (T208)	+2	survey & quantification
863.38	300.155	IADFGFSNEFT[+80.0]VGNK	sp|Q9P0L2|MARK1_HUMAN	b3	light	32.8	2	sp|Q9P0L2|MARK1_HUMAN.IADFGFSNEFT[Pho]VGNK.+2b3.light	MARK1 (T208)	+2	survey & quantification
729.33	968.529	LDT[+80.0]FC[+57.0]GSPPYAAPELFQGK	sp|Q9P0L2|MARK1_HUMAN	y9	heavy	20.9	4	sp|Q9P0L2|MARK1_HUMAN.LDT[Pho]FC[CAM]GSPPYAAPELFQGK.+3y9.heavy	MARK1 (T215), MARK2 (T208), MARK3 (T211), MARK4 (T214)	+3	survey & quantification
729.33	413.731	LDT[+80.0]FC[+57.0]GSPPYAAPELFQGK	sp|Q9P0L2|MARK1_HUMAN	y7+2	heavy	21.9	1	sp|Q9P0L2|MARK1_HUMAN.LDT[Pho]FC[CAM]GSPPYAAPELFQGK.+3y7+2.heavy	MARK1 (T215), MARK2 (T208), MARK3 (T211), MARK4 (T214)	+3	survey & quantification
729.33	340.207	LDT[+80.0]FC[+57.0]GSPPYAAPELFQGK	sp|Q9P0L2|MARK1_HUMAN	y3	heavy	35.9	2	sp|Q9P0L2|MARK1_HUMAN.LDT[Pho]FC[CAM]GSPPYAAPELFQGK.+3y3.heavy	MARK1 (T215), MARK2 (T208), MARK3 (T211), MARK4 (T214)	+3	survey & quantification
729.33	860.361	LDT[+80.0]FC[+57.0]GSPPYAAPELFQGK	sp|Q9P0L2|MARK1_HUMAN	b8-98	heavy	22.9	5	sp|Q9P0L2|MARK1_HUMAN.LDT[Pho]FC[CAM]GSPPYAAPELFQGK.+3b8 -98.heavy	MARK1 (T215), MARK2 (T208), MARK3 (T211), MARK4 (T214)	+3	quantification
729.33	312.155	LDT[+80.0]FC[+57.0]GSPPYAAPELFQGK	sp|Q9P0L2|MARK1_HUMAN	b3-98	heavy	35.9	3	sp|Q9P0L2|MARK1_HUMAN.LDT[Pho]FC[CAM]GSPPYAAPELFQGK.+3b3 -98.heavy	MARK1 (T215), MARK2 (T208), MARK3 (T211), MARK4 (T214)	+3	quantification	unambiguous
729.33	410.132	LDT[+80.0]FC[+57.0]GSPPYAAPELFQGK	sp|Q9P0L2|MARK1_HUMAN	b3	heavy	29.9	6	sp|Q9P0L2|MARK1_HUMAN.LDT[Pho]FC[CAM]GSPPYAAPELFQGK.+3b3.heavy	MARK1 (T215), MARK2 (T208), MARK3 (T211), MARK4 (T214)	+3	quantification	unambiguous
726.659	960.515	LDT[+80.0]FC[+57.0]GSPPYAAPELFQGK	sp|Q9P0L2|MARK1_HUMAN	y9	light	20.9	4	sp|Q9P0L2|MARK1_HUMAN.LDT[Pho]FC[CAM]GSPPYAAPELFQGK.+3y9.light	MARK1 (T215), MARK2 (T208), MARK3 (T211), MARK4 (T214)	+3	survey & quantification
726.659	409.724	LDT[+80.0]FC[+57.0]GSPPYAAPELFQGK	sp|Q9P0L2|MARK1_HUMAN	y7+2	light	21.9	1	sp|Q9P0L2|MARK1_HUMAN.LDT[Pho]FC[CAM]GSPPYAAPELFQGK.+3y7+2.light	MARK1 (T215), MARK2 (T208), MARK3 (T211), MARK4 (T214)	+3	survey & quantification
726.659	332.193	LDT[+80.0]FC[+57.0]GSPPYAAPELFQGK	sp|Q9P0L2|MARK1_HUMAN	y3	light	35.9	2	sp|Q9P0L2|MARK1_HUMAN.LDT[Pho]FC[CAM]GSPPYAAPELFQGK.+3y3.light	MARK1 (T215), MARK2 (T208), MARK3 (T211), MARK4 (T214)	+3	survey & quantification
726.659	860.361	LDT[+80.0]FC[+57.0]GSPPYAAPELFQGK	sp|Q9P0L2|MARK1_HUMAN	b8-98	light	22.9	5	sp|Q9P0L2|MARK1_HUMAN.LDT[Pho]FC[CAM]GSPPYAAPELFQGK.+3b8 -98.light	MARK1 (T215), MARK2 (T208), MARK3 (T211), MARK4 (T214)	+3	quantification
726.659	312.155	LDT[+80.0]FC[+57.0]GSPPYAAPELFQGK	sp|Q9P0L2|MARK1_HUMAN	b3-98	light	35.9	3	sp|Q9P0L2|MARK1_HUMAN.LDT[Pho]FC[CAM]GSPPYAAPELFQGK.+3b3 -98.light	MARK1 (T215), MARK2 (T208), MARK3 (T211), MARK4 (T214)	+3	quantification	unambiguous
726.659	410.132	LDT[+80.0]FC[+57.0]GSPPYAAPELFQGK	sp|Q9P0L2|MARK1_HUMAN	b3	light	29.9	6	sp|Q9P0L2|MARK1_HUMAN.LDT[Pho]FC[CAM]GSPPYAAPELFQGK.+3b3.light	MARK1 (T215), MARK2 (T208), MARK3 (T211), MARK4 (T214)	+3	quantification	unambiguous
762.836	826.43	LMTGDT[+80.0]YTAHAGAK	sp|P00519|ABL1_HUMAN	y8	heavy	25.7	6	sp|P00519|ABL1_HUMAN.LMTGDT[Pho]YTAHAGAK.+2y8.heavy	Abl (T392), Abl2/Arg (T438)	+2	quantification	0
762.836	663.366	LMTGDT[+80.0]YTAHAGAK	sp|P00519|ABL1_HUMAN	y7	heavy	27.7	2	sp|P00519|ABL1_HUMAN.LMTGDT[Pho]YTAHAGAK.+2y7.heavy	Abl (T392), Abl2/Arg (T438)	+2	quantification	0
762.836	491.282	LMTGDT[+80.0]YTAHAGAK	sp|P00519|ABL1_HUMAN	y5	heavy	29.7	5	sp|P00519|ABL1_HUMAN.LMTGDT[Pho]YTAHAGAK.+2y5.heavy	Abl (T392), Abl2/Arg (T438)	+2	quantification	0
762.836	591.785	LMTGDT[+80.0]YTAHAGAK	sp|P00519|ABL1_HUMAN	y12-98+2	heavy	29.7	4	sp|P00519|ABL1_HUMAN.LMTGDT[Pho]YTAHAGAK.+2y12 -98+2.heavy	Abl (T392), Abl2/Arg (T438)	+2	quantification	0
762.836	640.774	LMTGDT[+80.0]YTAHAGAK	sp|P00519|ABL1_HUMAN	y12+2	heavy	22.7	1	sp|P00519|ABL1_HUMAN.LMTGDT[Pho]YTAHAGAK.+2y12+2.heavy	Abl (T392), Abl2/Arg (T438)	+2	quantification	0
762.836	245.132	LMTGDT[+80.0]YTAHAGAK	sp|P00519|ABL1_HUMAN	b2	heavy	29.7	3	sp|P00519|ABL1_HUMAN.LMTGDT[Pho]YTAHAGAK.+2b2.heavy	Abl (T392), Abl2/Arg (T438)	+2	quantification	0
758.829	818.416	LMTGDT[+80.0]YTAHAGAK	sp|P00519|ABL1_HUMAN	y8	light	25.7	6	sp|P00519|ABL1_HUMAN.LMTGDT[Pho]YTAHAGAK.+2y8.light	Abl (T392), Abl2/Arg (T438)	+2	quantification	0
758.829	655.352	LMTGDT[+80.0]YTAHAGAK	sp|P00519|ABL1_HUMAN	y7	light	27.7	2	sp|P00519|ABL1_HUMAN.LMTGDT[Pho]YTAHAGAK.+2y7.light	Abl (T392), Abl2/Arg (T438)	+2	quantification	0
758.829	483.267	LMTGDT[+80.0]YTAHAGAK	sp|P00519|ABL1_HUMAN	y5	light	29.7	5	sp|P00519|ABL1_HUMAN.LMTGDT[Pho]YTAHAGAK.+2y5.light	Abl (T392), Abl2/Arg (T438)	+2	quantification	0
758.829	587.778	LMTGDT[+80.0]YTAHAGAK	sp|P00519|ABL1_HUMAN	y12-98+2	light	29.7	4	sp|P00519|ABL1_HUMAN.LMTGDT[Pho]YTAHAGAK.+2y12 -98+2.light	Abl (T392), Abl2/Arg (T438)	+2	quantification	0
758.829	636.766	LMTGDT[+80.0]YTAHAGAK	sp|P00519|ABL1_HUMAN	y12+2	light	22.7	1	sp|P00519|ABL1_HUMAN.LMTGDT[Pho]YTAHAGAK.+2y12+2.light	Abl (T392), Abl2/Arg (T438)	+2	quantification	0
758.829	245.132	LMTGDT[+80.0]YTAHAGAK	sp|P00519|ABL1_HUMAN	b2	light	29.7	3	sp|P00519|ABL1_HUMAN.LMTGDT[Pho]YTAHAGAK.+2b2.light	Abl (T392), Abl2/Arg (T438)	+2	quantification	0
755.985	826.455	LDT[+80.0]FC[+57.0]GS[+80.0]PPYAAPELFQGK	sp|Q9P0L2|MARK1_HUMAN	y7	heavy	21.9	1	sp|Q9P0L2|MARK1_HUMAN.LDT[Pho]FC[CAM]GS[Pho]PPYAAPELFQGK.+3y7.heavy	MARK1 (T215/S219), MARK2 (T208/S212), MARK3 (T211/S215), MARK4 (T214/S218)	+3	survey & quantification
755.985	600.36	LDT[+80.0]FC[+57.0]GS[+80.0]PPYAAPELFQGK	sp|Q9P0L2|MARK1_HUMAN	y5	heavy	27.9	3	sp|Q9P0L2|MARK1_HUMAN.LDT[Pho]FC[CAM]GS[Pho]PPYAAPELFQGK.+3y5.heavy	MARK1 (T215/S219), MARK2 (T208/S212), MARK3 (T211/S215), MARK4 (T214/S218)	+3	survey & quantification
755.985	487.275	LDT[+80.0]FC[+57.0]GS[+80.0]PPYAAPELFQGK	sp|Q9P0L2|MARK1_HUMAN	y4	heavy	31.9	2	sp|Q9P0L2|MARK1_HUMAN.LDT[Pho]FC[CAM]GS[Pho]PPYAAPELFQGK.+3y4.heavy	MARK1 (T215/S219), MARK2 (T208/S212), MARK3 (T211/S215), MARK4 (T214/S218)	+3	quantification
755.985	843.274	LDT[+80.0]FC[+57.0]GS[+80.0]PPYAAPELFQGK	sp|Q9P0L2|MARK1_HUMAN	b7-98	heavy	26.9	4	sp|Q9P0L2|MARK1_HUMAN.LDT[Pho]FC[CAM]GS[Pho]PPYAAPELFQGK.+3b7 -98.heavy	MARK1 (T215/S219), MARK2 (T208/S212), MARK3 (T211/S215), MARK4 (T214/S218)	+3	survey & quantification	unambiguous
753.314	818.441	LDT[+80.0]FC[+57.0]GS[+80.0]PPYAAPELFQGK	sp|Q9P0L2|MARK1_HUMAN	y7	light	21.9	1	sp|Q9P0L2|MARK1_HUMAN.LDT[Pho]FC[CAM]GS[Pho]PPYAAPELFQGK.+3y7.light	MARK1 (T215/S219), MARK2 (T208/S212), MARK3 (T211/S215), MARK4 (T214/S218)	+3	survey & quantification
753.314	592.345	LDT[+80.0]FC[+57.0]GS[+80.0]PPYAAPELFQGK	sp|Q9P0L2|MARK1_HUMAN	y5	light	27.9	3	sp|Q9P0L2|MARK1_HUMAN.LDT[Pho]FC[CAM]GS[Pho]PPYAAPELFQGK.+3y5.light	MARK1 (T215/S219), MARK2 (T208/S212), MARK3 (T211/S215), MARK4 (T214/S218)	+3	survey & quantification
753.314	479.261	LDT[+80.0]FC[+57.0]GS[+80.0]PPYAAPELFQGK	sp|Q9P0L2|MARK1_HUMAN	y4	light	31.9	2	sp|Q9P0L2|MARK1_HUMAN.LDT[Pho]FC[CAM]GS[Pho]PPYAAPELFQGK.+3y4.light	MARK1 (T215/S219), MARK2 (T208/S212), MARK3 (T211/S215), MARK4 (T214/S218)	+3	quantification
753.314	843.274	LDT[+80.0]FC[+57.0]GS[+80.0]PPYAAPELFQGK	sp|Q9P0L2|MARK1_HUMAN	b7-98	light	26.9	4	sp|Q9P0L2|MARK1_HUMAN.LDT[Pho]FC[CAM]GS[Pho]PPYAAPELFQGK.+3b7 -98.light	MARK1 (T215/S219), MARK2 (T208/S212), MARK3 (T211/S215), MARK4 (T214/S218)	+3	survey & quantification	unambiguous
514.225	455.237	LM[+16.0]TGDT[+80.0]YTAHAGAK	sp|P00519|ABL1_HUMAN	y9-98+2	heavy	19.7	4	sp|P00519|ABL1_HUMAN.LM[Oxi]TGDT[Pho]YTAHAGAK.+3y9 -98+2.heavy	Abl (T392), Abl2/Arg (T438)	+3	survey & quantification	0
514.225	663.366	LM[+16.0]TGDT[+80.0]YTAHAGAK	sp|P00519|ABL1_HUMAN	y7	heavy	21.7	6	sp|P00519|ABL1_HUMAN.LM[Oxi]TGDT[Pho]YTAHAGAK.+3y7.heavy	Abl (T392), Abl2/Arg (T438)	+3	survey & quantification	0
514.225	491.282	LM[+16.0]TGDT[+80.0]YTAHAGAK	sp|P00519|ABL1_HUMAN	y5	heavy	22.7	2	sp|P00519|ABL1_HUMAN.LM[Oxi]TGDT[Pho]YTAHAGAK.+3y5.heavy	Abl (T392), Abl2/Arg (T438)	+3	quantification	0
514.225	591.785	LM[+16.0]TGDT[+80.0]YTAHAGAK	sp|P00519|ABL1_HUMAN	y12-98+2	heavy	19.7	1	sp|P00519|ABL1_HUMAN.LM[Oxi]TGDT[Pho]YTAHAGAK.+3y12 -98+2.heavy	Abl (T392), Abl2/Arg (T438)	+3	survey & quantification	0
514.225	512.751	LM[+16.0]TGDT[+80.0]YTAHAGAK	sp|P00519|ABL1_HUMAN	y10-98+2	heavy	20.7	5	sp|P00519|ABL1_HUMAN.LM[Oxi]TGDT[Pho]YTAHAGAK.+3y10 -98+2.heavy	Abl (T392), Abl2/Arg (T438)	+3	quantification	0
514.225	261.127	LM[+16.0]TGDT[+80.0]YTAHAGAK	sp|P00519|ABL1_HUMAN	b2	heavy	19.7	3	sp|P00519|ABL1_HUMAN.LM[Oxi]TGDT[Pho]YTAHAGAK.+3b2.heavy	Abl (T392), Abl2/Arg (T438)	+3	quantification	0
511.553	451.23	LM[+16.0]TGDT[+80.0]YTAHAGAK	sp|P00519|ABL1_HUMAN	y9-98+2	light	19.7	4	sp|P00519|ABL1_HUMAN.LM[Oxi]TGDT[Pho]YTAHAGAK.+3y9 -98+2.light	Abl (T392), Abl2/Arg (T438)	+3	survey & quantification	0
511.553	655.352	LM[+16.0]TGDT[+80.0]YTAHAGAK	sp|P00519|ABL1_HUMAN	y7	light	21.7	6	sp|P00519|ABL1_HUMAN.LM[Oxi]TGDT[Pho]YTAHAGAK.+3y7.light	Abl (T392), Abl2/Arg (T438)	+3	survey & quantification	0
511.553	483.267	LM[+16.0]TGDT[+80.0]YTAHAGAK	sp|P00519|ABL1_HUMAN	y5	light	22.7	2	sp|P00519|ABL1_HUMAN.LM[Oxi]TGDT[Pho]YTAHAGAK.+3y5.light	Abl (T392), Abl2/Arg (T438)	+3	quantification	0
511.553	587.778	LM[+16.0]TGDT[+80.0]YTAHAGAK	sp|P00519|ABL1_HUMAN	y12-98+2	light	19.7	1	sp|P00519|ABL1_HUMAN.LM[Oxi]TGDT[Pho]YTAHAGAK.+3y12 -98+2.light	Abl (T392), Abl2/Arg (T438)	+3	survey & quantification	0
511.553	508.743	LM[+16.0]TGDT[+80.0]YTAHAGAK	sp|P00519|ABL1_HUMAN	y10-98+2	light	20.7	5	sp|P00519|ABL1_HUMAN.LM[Oxi]TGDT[Pho]YTAHAGAK.+3y10 -98+2.light	Abl (T392), Abl2/Arg (T438)	+3	quantification	0
511.553	261.127	LM[+16.0]TGDT[+80.0]YTAHAGAK	sp|P00519|ABL1_HUMAN	b2	light	19.7	3	sp|P00519|ABL1_HUMAN.LM[Oxi]TGDT[Pho]YTAHAGAK.+3b2.light	Abl (T392), Abl2/Arg (T438)	+3	quantification	0
729.33	897.492	LDTFC[+57.0]GS[+80.0]PPYAAPELFQGK	sp|Q9P0L2|MARK1_HUMAN	y8	heavy	22.9	4	sp|Q9P0L2|MARK1_HUMAN.LDTFC[CAM]GS[Pho]PPYAAPELFQGK.+3y8.heavy	MARK1 (S219), MARK2 (S212), MARK3 (S215), MARK4 (S218)	+3	quantification
729.33	826.455	LDTFC[+57.0]GS[+80.0]PPYAAPELFQGK	sp|Q9P0L2|MARK1_HUMAN	y7	heavy	26.9	1	sp|Q9P0L2|MARK1_HUMAN.LDTFC[CAM]GS[Pho]PPYAAPELFQGK.+3y7.heavy	MARK1 (S219), MARK2 (S212), MARK3 (S215), MARK4 (S218)	+3	survey & quantification
729.33	600.36	LDTFC[+57.0]GS[+80.0]PPYAAPELFQGK	sp|Q9P0L2|MARK1_HUMAN	y5	heavy	27.9	2	sp|Q9P0L2|MARK1_HUMAN.LDTFC[CAM]GS[Pho]PPYAAPELFQGK.+3y5.heavy	MARK1 (S219), MARK2 (S212), MARK3 (S215), MARK4 (S218)	+3	survey & quantification
729.33	763.308	LDTFC[+57.0]GS[+80.0]PPYAAPELFQGK	sp|Q9P0L2|MARK1_HUMAN	b7-98	heavy	22.9	3	sp|Q9P0L2|MARK1_HUMAN.LDTFC[CAM]GS[Pho]PPYAAPELFQGK.+3b7 -98.heavy	MARK1 (S219), MARK2 (S212), MARK3 (S215), MARK4 (S218)	+3	survey & quantification
729.33	637.265	LDTFC[+57.0]GS[+80.0]PPYAAPELFQGK	sp|Q9P0L2|MARK1_HUMAN	b5	heavy	29.9	5	sp|Q9P0L2|MARK1_HUMAN.LDTFC[CAM]GS[Pho]PPYAAPELFQGK.+3b5.heavy	MARK1 (S219), MARK2 (S212), MARK3 (S215), MARK4 (S218)	+3	quantification	unambiguous
726.659	889.478	LDTFC[+57.0]GS[+80.0]PPYAAPELFQGK	sp|Q9P0L2|MARK1_HUMAN	y8	light	22.9	4	sp|Q9P0L2|MARK1_HUMAN.LDTFC[CAM]GS[Pho]PPYAAPELFQGK.+3y8.light	MARK1 (S219), MARK2 (S212), MARK3 (S215), MARK4 (S218)	+3	quantification
726.659	818.441	LDTFC[+57.0]GS[+80.0]PPYAAPELFQGK	sp|Q9P0L2|MARK1_HUMAN	y7	light	26.9	1	sp|Q9P0L2|MARK1_HUMAN.LDTFC[CAM]GS[Pho]PPYAAPELFQGK.+3y7.light	MARK1 (S219), MARK2 (S212), MARK3 (S215), MARK4 (S218)	+3	survey & quantification
726.659	592.345	LDTFC[+57.0]GS[+80.0]PPYAAPELFQGK	sp|Q9P0L2|MARK1_HUMAN	y5	light	27.9	2	sp|Q9P0L2|MARK1_HUMAN.LDTFC[CAM]GS[Pho]PPYAAPELFQGK.+3y5.light	MARK1 (S219), MARK2 (S212), MARK3 (S215), MARK4 (S218)	+3	survey & quantification
726.659	763.308	LDTFC[+57.0]GS[+80.0]PPYAAPELFQGK	sp|Q9P0L2|MARK1_HUMAN	b7-98	light	22.9	3	sp|Q9P0L2|MARK1_HUMAN.LDTFC[CAM]GS[Pho]PPYAAPELFQGK.+3b7 -98.light	MARK1 (S219), MARK2 (S212), MARK3 (S215), MARK4 (S218)	+3	survey & quantification
726.659	637.265	LDTFC[+57.0]GS[+80.0]PPYAAPELFQGK	sp|Q9P0L2|MARK1_HUMAN	b5	light	29.9	5	sp|Q9P0L2|MARK1_HUMAN.LDTFC[CAM]GS[Pho]PPYAAPELFQGK.+3b5.light	MARK1 (S219), MARK2 (S212), MARK3 (S215), MARK4 (S218)	+3	quantification	unambiguous
762.836	663.366	LMTGDTY[+80.0]TAHAGAK	sp|P00519|ABL1_HUMAN	y7	heavy	29.7	2	sp|P00519|ABL1_HUMAN.LMTGDTY[Pho]TAHAGAK.+2y7.heavy	Abl (Y393), Abl2/Arg (Y439)	+2	quantification	0
762.836	562.319	LMTGDTY[+80.0]TAHAGAK	sp|P00519|ABL1_HUMAN	y6	heavy	29.7	6	sp|P00519|ABL1_HUMAN.LMTGDTY[Pho]TAHAGAK.+2y6.heavy	Abl (Y393), Abl2/Arg (Y439)	+2	quantification	0
762.836	354.223	LMTGDTY[+80.0]TAHAGAK	sp|P00519|ABL1_HUMAN	y4	heavy	29.7	4	sp|P00519|ABL1_HUMAN.LMTGDTY[Pho]TAHAGAK.+2y4.heavy	Abl (Y393), Abl2/Arg (Y439)	+2	quantification	0
762.836	283.186	LMTGDTY[+80.0]TAHAGAK	sp|P00519|ABL1_HUMAN	y3	heavy	28.7	5	sp|P00519|ABL1_HUMAN.LMTGDTY[Pho]TAHAGAK.+2y3.heavy	Abl (Y393), Abl2/Arg (Y439)	+2	quantification	0
762.836	640.774	LMTGDTY[+80.0]TAHAGAK	sp|P00519|ABL1_HUMAN	y12+2	heavy	27.7	1	sp|P00519|ABL1_HUMAN.LMTGDTY[Pho]TAHAGAK.+2y12+2.heavy	Abl (Y393), Abl2/Arg (Y439)	+2	quantification	0
762.836	245.132	LMTGDTY[+80.0]TAHAGAK	sp|P00519|ABL1_HUMAN	b2	heavy	29.7	3	sp|P00519|ABL1_HUMAN.LMTGDTY[Pho]TAHAGAK.+2b2.heavy	Abl (Y393), Abl2/Arg (Y439)	+2	quantification	0
758.829	655.352	LMTGDTY[+80.0]TAHAGAK	sp|P00519|ABL1_HUMAN	y7	light	29.7	2	sp|P00519|ABL1_HUMAN.LMTGDTY[Pho]TAHAGAK.+2y7.light	Abl (Y393), Abl2/Arg (Y439)	+2	quantification	0
758.829	554.305	LMTGDTY[+80.0]TAHAGAK	sp|P00519|ABL1_HUMAN	y6	light	29.7	6	sp|P00519|ABL1_HUMAN.LMTGDTY[Pho]TAHAGAK.+2y6.light	Abl (Y393), Abl2/Arg (Y439)	+2	quantification	0
758.829	346.208	LMTGDTY[+80.0]TAHAGAK	sp|P00519|ABL1_HUMAN	y4	light	29.7	4	sp|P00519|ABL1_HUMAN.LMTGDTY[Pho]TAHAGAK.+2y4.light	Abl (Y393), Abl2/Arg (Y439)	+2	quantification	0
758.829	275.171	LMTGDTY[+80.0]TAHAGAK	sp|P00519|ABL1_HUMAN	y3	light	28.7	5	sp|P00519|ABL1_HUMAN.LMTGDTY[Pho]TAHAGAK.+2y3.light	Abl (Y393), Abl2/Arg (Y439)	+2	quantification	0
758.829	636.766	LMTGDTY[+80.0]TAHAGAK	sp|P00519|ABL1_HUMAN	y12+2	light	27.7	1	sp|P00519|ABL1_HUMAN.LMTGDTY[Pho]TAHAGAK.+2y12+2.light	Abl (Y393), Abl2/Arg (Y439)	+2	quantification	0
758.829	245.132	LMTGDTY[+80.0]TAHAGAK	sp|P00519|ABL1_HUMAN	b2	light	29.7	3	sp|P00519|ABL1_HUMAN.LMTGDTY[Pho]TAHAGAK.+2b2.light	Abl (Y393), Abl2/Arg (Y439)	+2	quantification	0
514.225	504.226	LM[+16.0]TGDTY[+80.0]TAHAGAK	sp|P00519|ABL1_HUMAN	y9+2	heavy	20.7	3	sp|P00519|ABL1_HUMAN.LM[Oxi]TGDTY[Pho]TAHAGAK.+3y9+2.heavy	Abl (Y393), Abl2/Arg (Y439)	+3	quantification
514.225	906.396	LM[+16.0]TGDTY[+80.0]TAHAGAK	sp|P00519|ABL1_HUMAN	y8	heavy	21.7	7	sp|P00519|ABL1_HUMAN.LM[Oxi]TGDTY[Pho]TAHAGAK.+3y8.heavy	Abl (Y393), Abl2/Arg (Y439)	+3	quantification	combo unambiguous: y7&y8
514.225	663.366	LM[+16.0]TGDTY[+80.0]TAHAGAK	sp|P00519|ABL1_HUMAN	y7	heavy	22.7	4	sp|P00519|ABL1_HUMAN.LM[Oxi]TGDTY[Pho]TAHAGAK.+3y7.heavy	Abl (Y393), Abl2/Arg (Y439)	+3	survey & quantification	combo unambiguous: y7&y8
514.225	562.319	LM[+16.0]TGDTY[+80.0]TAHAGAK	sp|P00519|ABL1_HUMAN	y6	heavy	21.7	6	sp|P00519|ABL1_HUMAN.LM[Oxi]TGDTY[Pho]TAHAGAK.+3y6.heavy	Abl (Y393), Abl2/Arg (Y439)	+3	quantification
514.225	354.223	LM[+16.0]TGDTY[+80.0]TAHAGAK	sp|P00519|ABL1_HUMAN	y4	heavy	23.7	2	sp|P00519|ABL1_HUMAN.LM[Oxi]TGDTY[Pho]TAHAGAK.+3y4.heavy	Abl (Y393), Abl2/Arg (Y439)	+3	survey & quantification
514.225	640.774	LM[+16.0]TGDTY[+80.0]TAHAGAK	sp|P00519|ABL1_HUMAN	y12+2	heavy	18.7	1	sp|P00519|ABL1_HUMAN.LM[Oxi]TGDTY[Pho]TAHAGAK.+3y12+2.heavy	Abl (Y393), Abl2/Arg (Y439)	+3	survey & quantification
514.225	261.127	LM[+16.0]TGDTY[+80.0]TAHAGAK	sp|P00519|ABL1_HUMAN	b2	heavy	17.7	5	sp|P00519|ABL1_HUMAN.LM[Oxi]TGDTY[Pho]TAHAGAK.+3b2.heavy	Abl (Y393), Abl2/Arg (Y439)	+3	quantification
511.553	500.218	LM[+16.0]TGDTY[+80.0]TAHAGAK	sp|P00519|ABL1_HUMAN	y9+2	light	20.7	3	sp|P00519|ABL1_HUMAN.LM[Oxi]TGDTY[Pho]TAHAGAK.+3y9+2.light	Abl (Y393), Abl2/Arg (Y439)	+3	quantification
511.553	898.382	LM[+16.0]TGDTY[+80.0]TAHAGAK	sp|P00519|ABL1_HUMAN	y8	light	21.7	7	sp|P00519|ABL1_HUMAN.LM[Oxi]TGDTY[Pho]TAHAGAK.+3y8.light	Abl (Y393), Abl2/Arg (Y439)	+3	quantification	combo unambiguous: y7&y8
511.553	655.352	LM[+16.0]TGDTY[+80.0]TAHAGAK	sp|P00519|ABL1_HUMAN	y7	light	22.7	4	sp|P00519|ABL1_HUMAN.LM[Oxi]TGDTY[Pho]TAHAGAK.+3y7.light	Abl (Y393), Abl2/Arg (Y439)	+3	survey & quantification	combo unambiguous: y7&y8
511.553	554.305	LM[+16.0]TGDTY[+80.0]TAHAGAK	sp|P00519|ABL1_HUMAN	y6	light	21.7	6	sp|P00519|ABL1_HUMAN.LM[Oxi]TGDTY[Pho]TAHAGAK.+3y6.light	Abl (Y393), Abl2/Arg (Y439)	+3	quantification
511.553	346.208	LM[+16.0]TGDTY[+80.0]TAHAGAK	sp|P00519|ABL1_HUMAN	y4	light	23.7	2	sp|P00519|ABL1_HUMAN.LM[Oxi]TGDTY[Pho]TAHAGAK.+3y4.light	Abl (Y393), Abl2/Arg (Y439)	+3	survey & quantification
511.553	636.766	LM[+16.0]TGDTY[+80.0]TAHAGAK	sp|P00519|ABL1_HUMAN	y12+2	light	18.7	1	sp|P00519|ABL1_HUMAN.LM[Oxi]TGDTY[Pho]TAHAGAK.+3y12+2.light	Abl (Y393), Abl2/Arg (Y439)	+3	survey & quantification
511.553	261.127	LM[+16.0]TGDTY[+80.0]TAHAGAK	sp|P00519|ABL1_HUMAN	b2	light	17.7	5	sp|P00519|ABL1_HUMAN.LM[Oxi]TGDTY[Pho]TAHAGAK.+3b2.light	Abl (Y393), Abl2/Arg (Y439)	+3	quantification
508.893	455.237	LMTGDTYT[+80.0]AHAGAK	sp|P00519|ABL1_HUMAN	y9-98+2	heavy	21.5	5	sp|P00519|ABL1_HUMAN.LMTGDTYT[Pho]AHAGAK.+3y9 -98+2.heavy	Abl (T394), Abl2/Arg (T440)	+3	quantification
508.893	808.419	LMTGDTYT[+80.0]AHAGAK	sp|P00519|ABL1_HUMAN	y8-98	heavy	22.5	4	sp|P00519|ABL1_HUMAN.LMTGDTYT[Pho]AHAGAK.+3y8 -98.heavy	Abl (T394), Abl2/Arg (T440)	+3	quantification
508.893	645.356	LMTGDTYT[+80.0]AHAGAK	sp|P00519|ABL1_HUMAN	y7-98	heavy	21.5	2	sp|P00519|ABL1_HUMAN.LMTGDTYT[Pho]AHAGAK.+3y7 -98.heavy	Abl (T394), Abl2/Arg (T440)	+3	quantification	unambiguous
508.893	354.223	LMTGDTYT[+80.0]AHAGAK	sp|P00519|ABL1_HUMAN	y4	heavy	25.5	3	sp|P00519|ABL1_HUMAN.LMTGDTYT[Pho]AHAGAK.+3y4.heavy	Abl (T394), Abl2/Arg (T440)	+3	quantification
508.893	591.785	LMTGDTYT[+80.0]AHAGAK	sp|P00519|ABL1_HUMAN	y12-98+2	heavy	18.5	1	sp|P00519|ABL1_HUMAN.LMTGDTYT[Pho]AHAGAK.+3y12 -98+2.heavy	Abl (T394), Abl2/Arg (T440)	+3	quantification
508.893	245.132	LMTGDTYT[+80.0]AHAGAK	sp|P00519|ABL1_HUMAN	b2	heavy	18.5	6	sp|P00519|ABL1_HUMAN.LMTGDTYT[Pho]AHAGAK.+3b2.heavy	Abl (T394), Abl2/Arg (T440)	+3	quantification
506.222	451.23	LMTGDTYT[+80.0]AHAGAK	sp|P00519|ABL1_HUMAN	y9-98+2	light	21.5	5	sp|P00519|ABL1_HUMAN.LMTGDTYT[Pho]AHAGAK.+3y9 -98+2.light	Abl (T394), Abl2/Arg (T440)	+3	quantification
506.222	800.405	LMTGDTYT[+80.0]AHAGAK	sp|P00519|ABL1_HUMAN	y8-98	light	22.5	4	sp|P00519|ABL1_HUMAN.LMTGDTYT[Pho]AHAGAK.+3y8 -98.light	Abl (T394), Abl2/Arg (T440)	+3	quantification
506.222	637.342	LMTGDTYT[+80.0]AHAGAK	sp|P00519|ABL1_HUMAN	y7-98	light	21.5	2	sp|P00519|ABL1_HUMAN.LMTGDTYT[Pho]AHAGAK.+3y7 -98.light	Abl (T394), Abl2/Arg (T440)	+3	quantification	unambiguous
506.222	346.208	LMTGDTYT[+80.0]AHAGAK	sp|P00519|ABL1_HUMAN	y4	light	25.5	3	sp|P00519|ABL1_HUMAN.LMTGDTYT[Pho]AHAGAK.+3y4.light	Abl (T394), Abl2/Arg (T440)	+3	quantification
506.222	587.778	LMTGDTYT[+80.0]AHAGAK	sp|P00519|ABL1_HUMAN	y12-98+2	light	18.5	1	sp|P00519|ABL1_HUMAN.LMTGDTYT[Pho]AHAGAK.+3y12 -98+2.light	Abl (T394), Abl2/Arg (T440)	+3	quantification
506.222	245.132	LMTGDTYT[+80.0]AHAGAK	sp|P00519|ABL1_HUMAN	b2	light	18.5	6	sp|P00519|ABL1_HUMAN.LMTGDTYT[Pho]AHAGAK.+3b2.light	Abl (T394), Abl2/Arg (T440)	+3	quantification
514.225	808.419	LM[+16.0]TGDTYT[+80.0]AHAGAK	sp|P00519|ABL1_HUMAN	y8-98	heavy	21.7	5	sp|P00519|ABL1_HUMAN.LM[Oxi]TGDTYT[Pho]AHAGAK.+3y8 -98.heavy	Abl (T394), Abl2/Arg (T440)	+3	survey & quantification
514.225	645.356	LM[+16.0]TGDTYT[+80.0]AHAGAK	sp|P00519|ABL1_HUMAN	y7-98	heavy	20.7	4	sp|P00519|ABL1_HUMAN.LM[Oxi]TGDTYT[Pho]AHAGAK.+3y7 -98.heavy	Abl (T394), Abl2/Arg (T440)	+3	survey & quantification	unambiguous
514.225	491.282	LM[+16.0]TGDTYT[+80.0]AHAGAK	sp|P00519|ABL1_HUMAN	y5	heavy	21.7	3	sp|P00519|ABL1_HUMAN.LM[Oxi]TGDTYT[Pho]AHAGAK.+3y5.heavy	Abl (T394), Abl2/Arg (T440)	+3	survey & quantification
514.225	1182.56	LM[+16.0]TGDTYT[+80.0]AHAGAK	sp|P00519|ABL1_HUMAN	y12-98	heavy	19.7	2	sp|P00519|ABL1_HUMAN.LM[Oxi]TGDTYT[Pho]AHAGAK.+3y12 -98.heavy	Abl (T394), Abl2/Arg (T440)	+3	quantification
514.225	481.566	LM[+16.0]TGDTYT[+80.0]AHAGAK	sp|P00519|ABL1_HUMAN	precursor-98	heavy	18.7	1	sp|P00519|ABL1_HUMAN.LM[Oxi]TGDTYT[Pho]AHAGAK.+3precursor -98.heavy	Abl (T394), Abl2/Arg (T440)	+3	quantification
511.553	800.405	LM[+16.0]TGDTYT[+80.0]AHAGAK	sp|P00519|ABL1_HUMAN	y8-98	light	21.7	5	sp|P00519|ABL1_HUMAN.LM[Oxi]TGDTYT[Pho]AHAGAK.+3y8 -98.light	Abl (T394), Abl2/Arg (T440)	+3	survey & quantification
511.553	637.342	LM[+16.0]TGDTYT[+80.0]AHAGAK	sp|P00519|ABL1_HUMAN	y7-98	light	20.7	4	sp|P00519|ABL1_HUMAN.LM[Oxi]TGDTYT[Pho]AHAGAK.+3y7 -98.light	Abl (T394), Abl2/Arg (T440)	+3	survey & quantification	unambiguous
511.553	483.267	LM[+16.0]TGDTYT[+80.0]AHAGAK	sp|P00519|ABL1_HUMAN	y5	light	21.7	3	sp|P00519|ABL1_HUMAN.LM[Oxi]TGDTYT[Pho]AHAGAK.+3y5.light	Abl (T394), Abl2/Arg (T440)	+3	survey & quantification
511.553	1174.55	LM[+16.0]TGDTYT[+80.0]AHAGAK	sp|P00519|ABL1_HUMAN	y12-98	light	19.7	2	sp|P00519|ABL1_HUMAN.LM[Oxi]TGDTYT[Pho]AHAGAK.+3y12 -98.light	Abl (T394), Abl2/Arg (T440)	+3	quantification
511.553	478.894	LM[+16.0]TGDTYT[+80.0]AHAGAK	sp|P00519|ABL1_HUMAN	precursor-98	light	18.7	1	sp|P00519|ABL1_HUMAN.LM[Oxi]TGDTYT[Pho]AHAGAK.+3precursor -98.light	Abl (T394), Abl2/Arg (T440)	+3	quantification
567.267	857.379	LYTY[+80.0]IQSR	sp|O43781|DYRK3_HUMAN	y6	heavy	18.8	1	sp|O43781|DYRK3_HUMAN.LYTY[Pho]IQSR.+2y6.heavy	Dyrk3 (Y369)	+2	survey & quantification
567.267	756.332	LYTY[+80.0]IQSR	sp|O43781|DYRK3_HUMAN	y5	heavy	19.8	2	sp|O43781|DYRK3_HUMAN.LYTY[Pho]IQSR.+2y5.heavy	Dyrk3 (Y369)	+2	survey & quantification	combo unambiguous: y2&y5, y4&y5
567.267	513.302	LYTY[+80.0]IQSR	sp|O43781|DYRK3_HUMAN	y4	heavy	23.8	3	sp|O43781|DYRK3_HUMAN.LYTY[Pho]IQSR.+2y4.heavy	Dyrk3 (Y369)	+2	survey & quantification	combo unambiguous: y2&y5, y4&y5
567.267	272.159	LYTY[+80.0]IQSR	sp|O43781|DYRK3_HUMAN	y2	heavy	23.8	4	sp|O43781|DYRK3_HUMAN.LYTY[Pho]IQSR.+2y2.heavy	Dyrk3 (Y369)	+2	quantification	combo unambiguous: y2&y5, y4&y5
562.263	847.371	LYTY[+80.0]IQSR	sp|O43781|DYRK3_HUMAN	y6	light	18.8	1	sp|O43781|DYRK3_HUMAN.LYTY[Pho]IQSR.+2y6.light	Dyrk3 (Y369)	+2	survey & quantification
562.263	746.323	LYTY[+80.0]IQSR	sp|O43781|DYRK3_HUMAN	y5	light	19.8	2	sp|O43781|DYRK3_HUMAN.LYTY[Pho]IQSR.+2y5.light	Dyrk3 (Y369)	+2	survey & quantification	combo unambiguous: y2&y5, y4&y5
562.263	503.294	LYTY[+80.0]IQSR	sp|O43781|DYRK3_HUMAN	y4	light	23.8	3	sp|O43781|DYRK3_HUMAN.LYTY[Pho]IQSR.+2y4.light	Dyrk3 (Y369)	+2	survey & quantification	combo unambiguous: y2&y5, y4&y5
562.263	262.151	LYTY[+80.0]IQSR	sp|O43781|DYRK3_HUMAN	y2	light	23.8	4	sp|O43781|DYRK3_HUMAN.LYTY[Pho]IQSR.+2y2.light	Dyrk3 (Y369)	+2	quantification	combo unambiguous: y2&y5, y4&y5
515.21	800.396	MMSLS[+80.0]QSR	sp|O43353|RIPK2_HUMAN	y7-98	heavy	21.2	3	sp|O43353|RIPK2_HUMAN.MMSLS[Pho]QSR.+2y7 -98.heavy	RIPK2 (S176)	+2	survey & quantification
515.21	669.355	MMSLS[+80.0]QSR	sp|O43353|RIPK2_HUMAN	y6-98	heavy	20.2	1	sp|O43353|RIPK2_HUMAN.MMSLS[Pho]QSR.+2y6 -98.heavy	RIPK2 (S176)	+2	survey & quantification
515.21	469.239	MMSLS[+80.0]QSR	sp|O43353|RIPK2_HUMAN	y4-98	heavy	25.2	2	sp|O43353|RIPK2_HUMAN.MMSLS[Pho]QSR.+2y4 -98.heavy	RIPK2 (S176)	+2	survey & quantification
515.21	272.159	MMSLS[+80.0]QSR	sp|O43353|RIPK2_HUMAN	y2	heavy	20.2	4	sp|O43353|RIPK2_HUMAN.MMSLS[Pho]QSR.+2y2.heavy	RIPK2 (S176)	+2	quantification	combo unambiguous: y2&v4-98
510.206	790.388	MMSLS[+80.0]QSR	sp|O43353|RIPK2_HUMAN	y7-98	light	21.2	3	sp|O43353|RIPK2_HUMAN.MMSLS[Pho]QSR.+2y7 -98.light	RIPK2 (S176)	+2	survey & quantification
510.206	659.347	MMSLS[+80.0]QSR	sp|O43353|RIPK2_HUMAN	y6-98	light	20.2	1	sp|O43353|RIPK2_HUMAN.MMSLS[Pho]QSR.+2y6 -98.light	RIPK2 (S176)	+2	survey & quantification
510.206	459.231	MMSLS[+80.0]QSR	sp|O43353|RIPK2_HUMAN	y4-98	light	25.2	2	sp|O43353|RIPK2_HUMAN.MMSLS[Pho]QSR.+2y4 -98.light	RIPK2 (S176)	+2	survey & quantification
510.206	262.151	MMSLS[+80.0]QSR	sp|O43353|RIPK2_HUMAN	y2	light	20.2	4	sp|O43353|RIPK2_HUMAN.MMSLS[Pho]QSR.+2y2.light	RIPK2 (S176)	+2	quantification	combo unambiguous: y2&v4-98
531.205	669.355	M[+16.0]M[+16.0]SLS[+80.0]QSR	sp|O43353|RIPK2_HUMAN	y6-98	heavy	21.7	1	sp|O43353|RIPK2_HUMAN.M[Oxi]M[Oxi]SLS[Pho]QSR.+2y6 -98.heavy	RIPK2 (S176)	+2	survey & quantification	0
531.205	582.323	M[+16.0]M[+16.0]SLS[+80.0]QSR	sp|O43353|RIPK2_HUMAN	y5-98	heavy	26.7	2	sp|O43353|RIPK2_HUMAN.M[Oxi]M[Oxi]SLS[Pho]QSR.+2y5 -98.heavy	RIPK2 (S176)	+2	survey & quantification	0
531.205	469.239	M[+16.0]M[+16.0]SLS[+80.0]QSR	sp|O43353|RIPK2_HUMAN	y4-98	heavy	25.7	3	sp|O43353|RIPK2_HUMAN.M[Oxi]M[Oxi]SLS[Pho]QSR.+2y4 -98.heavy	RIPK2 (S176)	+2	survey & quantification	0
531.205	318.112	M[+16.0]M[+16.0]SLS[+80.0]QSR	sp|O43353|RIPK2_HUMAN	b3-64	heavy	26.7	4	sp|O43353|RIPK2_HUMAN.M[Oxi]M[Oxi]SLS[Pho]QSR.+2b3 -64.heavy	RIPK2 (S176)	+2	quantification	0
526.201	659.347	M[+16.0]M[+16.0]SLS[+80.0]QSR	sp|O43353|RIPK2_HUMAN	y6-98	light	21.7	1	sp|O43353|RIPK2_HUMAN.M[Oxi]M[Oxi]SLS[Pho]QSR.+2y6 -98.light	RIPK2 (S176)	+2	survey & quantification	0
526.201	572.315	M[+16.0]M[+16.0]SLS[+80.0]QSR	sp|O43353|RIPK2_HUMAN	y5-98	light	26.7	2	sp|O43353|RIPK2_HUMAN.M[Oxi]M[Oxi]SLS[Pho]QSR.+2y5 -98.light	RIPK2 (S176)	+2	survey & quantification	0
526.201	459.231	M[+16.0]M[+16.0]SLS[+80.0]QSR	sp|O43353|RIPK2_HUMAN	y4-98	light	25.7	3	sp|O43353|RIPK2_HUMAN.M[Oxi]M[Oxi]SLS[Pho]QSR.+2y4 -98.light	RIPK2 (S176)	+2	survey & quantification	0
526.201	318.112	M[+16.0]M[+16.0]SLS[+80.0]QSR	sp|O43353|RIPK2_HUMAN	b3-64	light	26.7	4	sp|O43353|RIPK2_HUMAN.M[Oxi]M[Oxi]SLS[Pho]QSR.+2b3 -64.light	RIPK2 (S176)	+2	quantification	0
922.411	1082.57	MS[+80.0]AAGTYAWMAPEVIR	sp|Q02779|M3K10_HUMAN	y9	heavy	34.4	5	sp|Q02779|M3K10_HUMAN.MS[Pho]AAGTYAWMAPEVIR.+2y9.heavy	MLK2 (S262), MLK1 (S308)	+2	quantification
922.411	1011.53	MS[+80.0]AAGTYAWMAPEVIR	sp|Q02779|M3K10_HUMAN	y8	heavy	29.4	3	sp|Q02779|M3K10_HUMAN.MS[Pho]AAGTYAWMAPEVIR.+2y8.heavy	MLK2 (S262), MLK1 (S308)	+2	survey & quantification
922.411	825.453	MS[+80.0]AAGTYAWMAPEVIR	sp|Q02779|M3K10_HUMAN	y7	heavy	31.4	4	sp|Q02779|M3K10_HUMAN.MS[Pho]AAGTYAWMAPEVIR.+2y7.heavy	MLK2 (S262), MLK1 (S308)	+2	quantification
922.411	694.412	MS[+80.0]AAGTYAWMAPEVIR	sp|Q02779|M3K10_HUMAN	y6	heavy	27.4	2	sp|Q02779|M3K10_HUMAN.MS[Pho]AAGTYAWMAPEVIR.+2y6.heavy	MLK2 (S262), MLK1 (S308)	+2	survey & quantification
922.411	623.375	MS[+80.0]AAGTYAWMAPEVIR	sp|Q02779|M3K10_HUMAN	y5	heavy	28.4	1	sp|Q02779|M3K10_HUMAN.MS[Pho]AAGTYAWMAPEVIR.+2y5.heavy	MLK2 (S262), MLK1 (S308)	+2	survey & quantification
922.411	623.32	MS[+80.0]AAGTYAWMAPEVIR	sp|Q02779|M3K10_HUMAN	y10+2	heavy	28.4	6	sp|Q02779|M3K10_HUMAN.MS[Pho]AAGTYAWMAPEVIR.+2y10+2.heavy	MLK2 (S262), MLK1 (S308)	+2	quantification
917.407	1072.56	MS[+80.0]AAGTYAWMAPEVIR	sp|Q02779|M3K10_HUMAN	y9	light	34.4	5	sp|Q02779|M3K10_HUMAN.MS[Pho]AAGTYAWMAPEVIR.+2y9.light	MLK2 (S262), MLK1 (S308)	+2	quantification
917.407	1001.52	MS[+80.0]AAGTYAWMAPEVIR	sp|Q02779|M3K10_HUMAN	y8	light	29.4	3	sp|Q02779|M3K10_HUMAN.MS[Pho]AAGTYAWMAPEVIR.+2y8.light	MLK2 (S262), MLK1 (S308)	+2	survey & quantification
917.407	815.444	MS[+80.0]AAGTYAWMAPEVIR	sp|Q02779|M3K10_HUMAN	y7	light	31.4	4	sp|Q02779|M3K10_HUMAN.MS[Pho]AAGTYAWMAPEVIR.+2y7.light	MLK2 (S262), MLK1 (S308)	+2	quantification
917.407	684.404	MS[+80.0]AAGTYAWMAPEVIR	sp|Q02779|M3K10_HUMAN	y6	light	27.4	2	sp|Q02779|M3K10_HUMAN.MS[Pho]AAGTYAWMAPEVIR.+2y6.light	MLK2 (S262), MLK1 (S308)	+2	survey & quantification
917.407	613.367	MS[+80.0]AAGTYAWMAPEVIR	sp|Q02779|M3K10_HUMAN	y5	light	28.4	1	sp|Q02779|M3K10_HUMAN.MS[Pho]AAGTYAWMAPEVIR.+2y5.light	MLK2 (S262), MLK1 (S308)	+2	survey & quantification
917.407	618.316	MS[+80.0]AAGTYAWMAPEVIR	sp|Q02779|M3K10_HUMAN	y10+2	light	28.4	6	sp|Q02779|M3K10_HUMAN.MS[Pho]AAGTYAWMAPEVIR.+2y10+2.light	MLK2 (S262), MLK1 (S308)	+2	quantification
922.411	1082.57	MSAAGT[+80.0]YAWMAPEVIR	sp|Q02779|M3K10_HUMAN	y9	heavy	28.4	4	sp|Q02779|M3K10_HUMAN.MSAAGT[Pho]YAWMAPEVIR.+2y9.heavy	MLK2 (T266), MLK1 (T312)	+2	quantification
922.411	1011.53	MSAAGT[+80.0]YAWMAPEVIR	sp|Q02779|M3K10_HUMAN	y8	heavy	28.4	3	sp|Q02779|M3K10_HUMAN.MSAAGT[Pho]YAWMAPEVIR.+2y8.heavy	MLK2 (T266), MLK1 (T312)	+2	survey & quantification
922.411	825.453	MSAAGT[+80.0]YAWMAPEVIR	sp|Q02779|M3K10_HUMAN	y7	heavy	30.4	5	sp|Q02779|M3K10_HUMAN.MSAAGT[Pho]YAWMAPEVIR.+2y7.heavy	MLK2 (T266), MLK1 (T312)	+2	quantification
922.411	694.412	MSAAGT[+80.0]YAWMAPEVIR	sp|Q02779|M3K10_HUMAN	y6	heavy	26.4	2	sp|Q02779|M3K10_HUMAN.MSAAGT[Pho]YAWMAPEVIR.+2y6.heavy	MLK2 (T266), MLK1 (T312)	+2	survey & quantification
922.411	623.375	MSAAGT[+80.0]YAWMAPEVIR	sp|Q02779|M3K10_HUMAN	y5	heavy	29.4	1	sp|Q02779|M3K10_HUMAN.MSAAGT[Pho]YAWMAPEVIR.+2y5.heavy	MLK2 (T266), MLK1 (T312)	+2	survey & quantification
922.411	290.117	MSAAGT[+80.0]YAWMAPEVIR	sp|Q02779|M3K10_HUMAN	b3	heavy	34.4	6	sp|Q02779|M3K10_HUMAN.MSAAGT[Pho]YAWMAPEVIR.+2b3.heavy	MLK2 (T266), MLK1 (T312)	+2	quantification	here achieved, but not completely unambiguous
917.407	1072.56	MSAAGT[+80.0]YAWMAPEVIR	sp|Q02779|M3K10_HUMAN	y9	light	28.4	4	sp|Q02779|M3K10_HUMAN.MSAAGT[Pho]YAWMAPEVIR.+2y9.light	MLK2 (T266), MLK1 (T312)	+2	quantification
917.407	1001.52	MSAAGT[+80.0]YAWMAPEVIR	sp|Q02779|M3K10_HUMAN	y8	light	28.4	3	sp|Q02779|M3K10_HUMAN.MSAAGT[Pho]YAWMAPEVIR.+2y8.light	MLK2 (T266), MLK1 (T312)	+2	survey & quantification
917.407	815.444	MSAAGT[+80.0]YAWMAPEVIR	sp|Q02779|M3K10_HUMAN	y7	light	30.4	5	sp|Q02779|M3K10_HUMAN.MSAAGT[Pho]YAWMAPEVIR.+2y7.light	MLK2 (T266), MLK1 (T312)	+2	quantification
917.407	684.404	MSAAGT[+80.0]YAWMAPEVIR	sp|Q02779|M3K10_HUMAN	y6	light	26.4	2	sp|Q02779|M3K10_HUMAN.MSAAGT[Pho]YAWMAPEVIR.+2y6.light	MLK2 (T266), MLK1 (T312)	+2	survey & quantification
917.407	613.367	MSAAGT[+80.0]YAWMAPEVIR	sp|Q02779|M3K10_HUMAN	y5	light	29.4	1	sp|Q02779|M3K10_HUMAN.MSAAGT[Pho]YAWMAPEVIR.+2y5.light	MLK2 (T266), MLK1 (T312)	+2	survey & quantification
917.407	290.117	MSAAGT[+80.0]YAWMAPEVIR	sp|Q02779|M3K10_HUMAN	b3	light	34.4	6	sp|Q02779|M3K10_HUMAN.MSAAGT[Pho]YAWMAPEVIR.+2b3.light	MLK2 (T266), MLK1 (T312)	+2	quantification	here achieved, but not completely unambiguous
922.416	1052.57	MS[+80.0]TAGTYAWMAPEVIK	sp|Q5TCX8|M3KL4_HUMAN	y9	heavy	28.5	3	sp|Q5TCX8|M3KL4_HUMAN.MS[Pho]TAGTYAWMAPEVIK.+2y9.heavy	MLK4 (S303)	+2	quantification	0
922.416	981.532	MS[+80.0]TAGTYAWMAPEVIK	sp|Q5TCX8|M3KL4_HUMAN	y8	heavy	30.5	4	sp|Q5TCX8|M3KL4_HUMAN.MS[Pho]TAGTYAWMAPEVIK.+2y8.heavy	MLK4 (S303)	+2	survey & quantification	0
922.416	795.452	MS[+80.0]TAGTYAWMAPEVIK	sp|Q5TCX8|M3KL4_HUMAN	y7	heavy	28.5	5	sp|Q5TCX8|M3KL4_HUMAN.MS[Pho]TAGTYAWMAPEVIK.+2y7.heavy	MLK4 (S303)	+2	quantification	0
922.416	664.412	MS[+80.0]TAGTYAWMAPEVIK	sp|Q5TCX8|M3KL4_HUMAN	y6	heavy	29.5	2	sp|Q5TCX8|M3KL4_HUMAN.MS[Pho]TAGTYAWMAPEVIK.+2y6.heavy	MLK4 (S303)	+2	survey & quantification	0
922.416	593.375	MS[+80.0]TAGTYAWMAPEVIK	sp|Q5TCX8|M3KL4_HUMAN	y5	heavy	33.5	1	sp|Q5TCX8|M3KL4_HUMAN.MS[Pho]TAGTYAWMAPEVIK.+2y5.heavy	MLK4 (S303)	+2	survey & quantification	0
922.416	302.117	MS[+80.0]TAGTYAWMAPEVIK	sp|Q5TCX8|M3KL4_HUMAN	b3-98	heavy	34.5	6	sp|Q5TCX8|M3KL4_HUMAN.MS[Pho]TAGTYAWMAPEVIK.+2b3 -98.heavy	MLK4 (S303)	+2	quantification	0
918.409	1044.55	MS[+80.0]TAGTYAWMAPEVIK	sp|Q5TCX8|M3KL4_HUMAN	y9	light	28.5	3	sp|Q5TCX8|M3KL4_HUMAN.MS[Pho]TAGTYAWMAPEVIK.+2y9.light	MLK4 (S303)	+2	quantification	0
918.409	973.518	MS[+80.0]TAGTYAWMAPEVIK	sp|Q5TCX8|M3KL4_HUMAN	y8	light	30.5	4	sp|Q5TCX8|M3KL4_HUMAN.MS[Pho]TAGTYAWMAPEVIK.+2y8.light	MLK4 (S303)	+2	survey & quantification	0
918.409	787.438	MS[+80.0]TAGTYAWMAPEVIK	sp|Q5TCX8|M3KL4_HUMAN	y7	light	28.5	5	sp|Q5TCX8|M3KL4_HUMAN.MS[Pho]TAGTYAWMAPEVIK.+2y7.light	MLK4 (S303)	+2	quantification	0
918.409	656.398	MS[+80.0]TAGTYAWMAPEVIK	sp|Q5TCX8|M3KL4_HUMAN	y6	light	29.5	2	sp|Q5TCX8|M3KL4_HUMAN.MS[Pho]TAGTYAWMAPEVIK.+2y6.light	MLK4 (S303)	+2	survey & quantification	0
918.409	585.361	MS[+80.0]TAGTYAWMAPEVIK	sp|Q5TCX8|M3KL4_HUMAN	y5	light	33.5	1	sp|Q5TCX8|M3KL4_HUMAN.MS[Pho]TAGTYAWMAPEVIK.+2y5.light	MLK4 (S303)	+2	survey & quantification	0
918.409	302.117	MS[+80.0]TAGTYAWMAPEVIK	sp|Q5TCX8|M3KL4_HUMAN	b3-98	light	34.5	6	sp|Q5TCX8|M3KL4_HUMAN.MS[Pho]TAGTYAWMAPEVIK.+2b3 -98.light	MLK4 (S303)	+2	quantification	0
938.411	1068.56	M[+16.0]S[+80.0]TAGTYAWM[+16.0]APEVIK	sp|Q5TCX8|M3KL4_HUMAN	y9	heavy	31.9	5	sp|Q5TCX8|M3KL4_HUMAN.M[Oxi]S[Pho]TAGTYAWM[Oxi]APEVIK.+2y9.heavy	MLK4 (S303)	+2	survey & quantification
938.411	933.528	M[+16.0]S[+80.0]TAGTYAWM[+16.0]APEVIK	sp|Q5TCX8|M3KL4_HUMAN	y8-64	heavy	34.9	4	sp|Q5TCX8|M3KL4_HUMAN.M[Oxi]S[Pho]TAGTYAWM[Oxi]APEVIK.+2y8 -64.heavy	MLK4 (S303)	+2	quantification
938.411	811.447	M[+16.0]S[+80.0]TAGTYAWM[+16.0]APEVIK	sp|Q5TCX8|M3KL4_HUMAN	y7	heavy	33.9	1	sp|Q5TCX8|M3KL4_HUMAN.M[Oxi]S[Pho]TAGTYAWM[Oxi]APEVIK.+2y7.heavy	MLK4 (S303)	+2	quantification
938.411	664.412	M[+16.0]S[+80.0]TAGTYAWM[+16.0]APEVIK	sp|Q5TCX8|M3KL4_HUMAN	y6	heavy	30.9	3	sp|Q5TCX8|M3KL4_HUMAN.M[Oxi]S[Pho]TAGTYAWM[Oxi]APEVIK.+2y6.heavy	MLK4 (S303)	+2	survey & quantification
938.411	593.375	M[+16.0]S[+80.0]TAGTYAWM[+16.0]APEVIK	sp|Q5TCX8|M3KL4_HUMAN	y5	heavy	32.9	2	sp|Q5TCX8|M3KL4_HUMAN.M[Oxi]S[Pho]TAGTYAWM[Oxi]APEVIK.+2y5.heavy	MLK4 (S303)	+2	survey & quantification
934.404	1060.55	M[+16.0]S[+80.0]TAGTYAWM[+16.0]APEVIK	sp|Q5TCX8|M3KL4_HUMAN	y9	light	31.9	5	sp|Q5TCX8|M3KL4_HUMAN.M[Oxi]S[Pho]TAGTYAWM[Oxi]APEVIK.+2y9.light	MLK4 (S303)	+2	survey & quantification
934.404	925.514	M[+16.0]S[+80.0]TAGTYAWM[+16.0]APEVIK	sp|Q5TCX8|M3KL4_HUMAN	y8-64	light	34.9	4	sp|Q5TCX8|M3KL4_HUMAN.M[Oxi]S[Pho]TAGTYAWM[Oxi]APEVIK.+2y8 -64.light	MLK4 (S303)	+2	quantification
934.404	803.433	M[+16.0]S[+80.0]TAGTYAWM[+16.0]APEVIK	sp|Q5TCX8|M3KL4_HUMAN	y7	light	33.9	1	sp|Q5TCX8|M3KL4_HUMAN.M[Oxi]S[Pho]TAGTYAWM[Oxi]APEVIK.+2y7.light	MLK4 (S303)	+2	quantification
934.404	656.398	M[+16.0]S[+80.0]TAGTYAWM[+16.0]APEVIK	sp|Q5TCX8|M3KL4_HUMAN	y6	light	30.9	3	sp|Q5TCX8|M3KL4_HUMAN.M[Oxi]S[Pho]TAGTYAWM[Oxi]APEVIK.+2y6.light	MLK4 (S303)	+2	survey & quantification
934.404	585.361	M[+16.0]S[+80.0]TAGTYAWM[+16.0]APEVIK	sp|Q5TCX8|M3KL4_HUMAN	y5	light	32.9	2	sp|Q5TCX8|M3KL4_HUMAN.M[Oxi]S[Pho]TAGTYAWM[Oxi]APEVIK.+2y5.light	MLK4 (S303)	+2	survey & quantification
513.723	407.713	NDS[+80.0]NYVVK	sp|P10721|KIT_HUMAN	y7-98+2	heavy	19.2	6	sp|P10721|KIT_HUMAN.NDS[Pho]NYVVK.+2y7 -98+2.heavy	KIT (S821)	+2	quantification
513.723	814.418	NDS[+80.0]NYVVK	sp|P10721|KIT_HUMAN	y7-98	heavy	21.2	3	sp|P10721|KIT_HUMAN.NDS[Pho]NYVVK.+2y7 -98.heavy	KIT (S821)	+2	quantification
513.723	699.392	NDS[+80.0]NYVVK	sp|P10721|KIT_HUMAN	y6-98	heavy	18.2	2	sp|P10721|KIT_HUMAN.NDS[Pho]NYVVK.+2y6 -98.heavy	KIT (S821)	+2	survey & quantification
513.723	353.264	NDS[+80.0]NYVVK	sp|P10721|KIT_HUMAN	y3	heavy	19.2	5	sp|P10721|KIT_HUMAN.NDS[Pho]NYVVK.+2y3.heavy	KIT (S821)	+2	quantification
513.723	254.195	NDS[+80.0]NYVVK	sp|P10721|KIT_HUMAN	y2	heavy	20.2	1	sp|P10721|KIT_HUMAN.NDS[Pho]NYVVK.+2y2.heavy	KIT (S821)	+2	survey & quantification
513.723	299.099	NDS[+80.0]NYVVK	sp|P10721|KIT_HUMAN	b3-98	heavy	21.2	7	sp|P10721|KIT_HUMAN.NDS[Pho]NYVVK.+2b3 -98.heavy	KIT (S821)	+2	quantification	unambiguous
513.723	230.077	NDS[+80.0]NYVVK	sp|P10721|KIT_HUMAN	b2	heavy	18.2	4	sp|P10721|KIT_HUMAN.NDS[Pho]NYVVK.+2b2.heavy	KIT (S821)	+2	survey & quantification
509.716	403.706	NDS[+80.0]NYVVK	sp|P10721|KIT_HUMAN	y7-98+2	light	19.2	6	sp|P10721|KIT_HUMAN.NDS[Pho]NYVVK.+2y7 -98+2.light	KIT (S821)	+2	quantification
509.716	806.404	NDS[+80.0]NYVVK	sp|P10721|KIT_HUMAN	y7-98	light	21.2	3	sp|P10721|KIT_HUMAN.NDS[Pho]NYVVK.+2y7 -98.light	KIT (S821)	+2	quantification
509.716	691.377	NDS[+80.0]NYVVK	sp|P10721|KIT_HUMAN	y6-98	light	18.2	2	sp|P10721|KIT_HUMAN.NDS[Pho]NYVVK.+2y6 -98.light	KIT (S821)	+2	survey & quantification
509.716	345.25	NDS[+80.0]NYVVK	sp|P10721|KIT_HUMAN	y3	light	19.2	5	sp|P10721|KIT_HUMAN.NDS[Pho]NYVVK.+2y3.light	KIT (S821)	+2	quantification
509.716	246.181	NDS[+80.0]NYVVK	sp|P10721|KIT_HUMAN	y2	light	20.2	1	sp|P10721|KIT_HUMAN.NDS[Pho]NYVVK.+2y2.light	KIT (S821)	+2	survey & quantification
509.716	299.099	NDS[+80.0]NYVVK	sp|P10721|KIT_HUMAN	b3-98	light	21.2	7	sp|P10721|KIT_HUMAN.NDS[Pho]NYVVK.+2b3 -98.light	KIT (S821)	+2	quantification	unambiguous
509.716	230.077	NDS[+80.0]NYVVK	sp|P10721|KIT_HUMAN	b2	light	18.2	4	sp|P10721|KIT_HUMAN.NDS[Pho]NYVVK.+2b2.light	KIT (S821)	+2	survey & quantification
553.706	779.358	NDS[+80.0]NY[+80.0]VVK	sp|P10721|KIT_HUMAN	y6-98	heavy	21.4	4	sp|P10721|KIT_HUMAN.NDS[Pho]NY[Pho]VVK.+2y6 -98.heavy	KIT (S821/Y823)	+2	survey & quantification	both potential sites phosphorylated
553.706	710.336	NDS[+80.0]NY[+80.0]VVK	sp|P10721|KIT_HUMAN	y5	heavy	20.4	3	sp|P10721|KIT_HUMAN.NDS[Pho]NY[Pho]VVK.+2y5.heavy	KIT (S821/Y823)	+2	quantification	both potential sites phosphorylated
553.706	254.195	NDS[+80.0]NY[+80.0]VVK	sp|P10721|KIT_HUMAN	y2	heavy	22.4	2	sp|P10721|KIT_HUMAN.NDS[Pho]NY[Pho]VVK.+2y2.heavy	KIT (S821/Y823)	+2	survey & quantification	both potential sites phosphorylated
553.706	155.127	NDS[+80.0]NY[+80.0]VVK	sp|P10721|KIT_HUMAN	y1	heavy	22.4	1	sp|P10721|KIT_HUMAN.NDS[Pho]NY[Pho]VVK.+2y1.heavy	KIT (S821/Y823)	+2	survey & quantification	both potential sites phosphorylated
549.699	771.344	NDS[+80.0]NY[+80.0]VVK	sp|P10721|KIT_HUMAN	y6-98	light	21.4	4	sp|P10721|KIT_HUMAN.NDS[Pho]NY[Pho]VVK.+2y6 -98.light	KIT (S821/Y823)	+2	survey & quantification	both potential sites phosphorylated
549.699	702.322	NDS[+80.0]NY[+80.0]VVK	sp|P10721|KIT_HUMAN	y5	light	20.4	3	sp|P10721|KIT_HUMAN.NDS[Pho]NY[Pho]VVK.+2y5.light	KIT (S821/Y823)	+2	quantification	both potential sites phosphorylated
549.699	246.181	NDS[+80.0]NY[+80.0]VVK	sp|P10721|KIT_HUMAN	y2	light	22.4	2	sp|P10721|KIT_HUMAN.NDS[Pho]NY[Pho]VVK.+2y2.light	KIT (S821/Y823)	+2	survey & quantification	both potential sites phosphorylated
549.699	147.113	NDS[+80.0]NY[+80.0]VVK	sp|P10721|KIT_HUMAN	y1	light	22.4	1	sp|P10721|KIT_HUMAN.NDS[Pho]NY[Pho]VVK.+2y1.light	KIT (S821/Y823)	+2	survey & quantification	both potential sites phosphorylated
513.723	912.395	NDSNY[+80.0]VVK	sp|P10721|KIT_HUMAN	y7	heavy	18.2	6	sp|P10721|KIT_HUMAN.NDSNY[Pho]VVK.+2y7.heavy	KIT (Y823)	+2	quantification
513.723	797.368	NDSNY[+80.0]VVK	sp|P10721|KIT_HUMAN	y6	heavy	17.2	1	sp|P10721|KIT_HUMAN.NDSNY[Pho]VVK.+2y6.heavy	KIT (Y823)	+2	survey & quantification
513.723	710.336	NDSNY[+80.0]VVK	sp|P10721|KIT_HUMAN	y5	heavy	19.2	3	sp|P10721|KIT_HUMAN.NDSNY[Pho]VVK.+2y5.heavy	KIT (Y823)	+2	survey & quantification	unambiguous
513.723	596.293	NDSNY[+80.0]VVK	sp|P10721|KIT_HUMAN	y4	heavy	19.2	5	sp|P10721|KIT_HUMAN.NDSNY[Pho]VVK.+2y4.heavy	KIT (Y823)	+2	quantification	unambiguous
513.723	254.195	NDSNY[+80.0]VVK	sp|P10721|KIT_HUMAN	y2	heavy	20.2	4	sp|P10721|KIT_HUMAN.NDSNY[Pho]VVK.+2y2.heavy	KIT (Y823)	+2	quantification
513.723	230.077	NDSNY[+80.0]VVK	sp|P10721|KIT_HUMAN	b2	heavy	18.2	2	sp|P10721|KIT_HUMAN.NDSNY[Pho]VVK.+2b2.heavy	KIT (Y823)	+2	survey & quantification
509.716	904.381	NDSNY[+80.0]VVK	sp|P10721|KIT_HUMAN	y7	light	18.2	6	sp|P10721|KIT_HUMAN.NDSNY[Pho]VVK.+2y7.light	KIT (Y823)	+2	quantification
509.716	789.354	NDSNY[+80.0]VVK	sp|P10721|KIT_HUMAN	y6	light	17.2	1	sp|P10721|KIT_HUMAN.NDSNY[Pho]VVK.+2y6.light	KIT (Y823)	+2	survey & quantification
509.716	702.322	NDSNY[+80.0]VVK	sp|P10721|KIT_HUMAN	y5	light	19.2	3	sp|P10721|KIT_HUMAN.NDSNY[Pho]VVK.+2y5.light	KIT (Y823)	+2	survey & quantification	unambiguous
509.716	588.279	NDSNY[+80.0]VVK	sp|P10721|KIT_HUMAN	y4	light	19.2	5	sp|P10721|KIT_HUMAN.NDSNY[Pho]VVK.+2y4.light	KIT (Y823)	+2	quantification	unambiguous
509.716	246.181	NDSNY[+80.0]VVK	sp|P10721|KIT_HUMAN	y2	light	20.2	4	sp|P10721|KIT_HUMAN.NDSNY[Pho]VVK.+2y2.light	KIT (Y823)	+2	quantification
509.716	230.077	NDSNY[+80.0]VVK	sp|P10721|KIT_HUMAN	b2	light	18.2	2	sp|P10721|KIT_HUMAN.NDSNY[Pho]VVK.+2b2.light	KIT (Y823)	+2	survey & quantification
612.757	676.247	NIYSADY[+80.0]YK	sp|O15146|MUSK_HUMAN	y4	heavy	19.2	2	sp|O15146|MUSK_HUMAN.NIYSADY[Pho]YK.+2y4.heavy	MUSK (Y755)	+2	survey & quantification
612.757	561.22	NIYSADY[+80.0]YK	sp|O15146|MUSK_HUMAN	y3	heavy	29.2	3	sp|O15146|MUSK_HUMAN.NIYSADY[Pho]YK.+2y3.heavy	MUSK (Y755)	+2	survey & quantification	combo unambiguous: y2&y3
612.757	318.19	NIYSADY[+80.0]YK	sp|O15146|MUSK_HUMAN	y2	heavy	29.2	4	sp|O15146|MUSK_HUMAN.NIYSADY[Pho]YK.+2y2.heavy	MUSK (Y755)	+2	quantification	combo unambiguous: y2&y3
612.757	228.134	NIYSADY[+80.0]YK	sp|O15146|MUSK_HUMAN	b2	heavy	18.2	1	sp|O15146|MUSK_HUMAN.NIYSADY[Pho]YK.+2b2.heavy	MUSK (Y755)	+2	survey & quantification
608.75	668.233	NIYSADY[+80.0]YK	sp|O15146|MUSK_HUMAN	y4	light	19.2	2	sp|O15146|MUSK_HUMAN.NIYSADY[Pho]YK.+2y4.light	MUSK (Y755)	+2	survey & quantification
608.75	553.206	NIYSADY[+80.0]YK	sp|O15146|MUSK_HUMAN	y3	light	29.2	3	sp|O15146|MUSK_HUMAN.NIYSADY[Pho]YK.+2y3.light	MUSK (Y755)	+2	survey & quantification	combo unambiguous: y2&y3
608.75	310.176	NIYSADY[+80.0]YK	sp|O15146|MUSK_HUMAN	y2	light	29.2	4	sp|O15146|MUSK_HUMAN.NIYSADY[Pho]YK.+2y2.light	MUSK (Y755)	+2	quantification	combo unambiguous: y2&y3
608.75	228.134	NIYSADY[+80.0]YK	sp|O15146|MUSK_HUMAN	b2	light	18.2	1	sp|O15146|MUSK_HUMAN.NIYSADY[Pho]YK.+2b2.light	MUSK (Y755)	+2	survey & quantification
612.752	997.369	NLY[+80.0]AGDYYR	sp|Q08345|DDR1_HUMAN	y7	heavy	17.1	1	sp|Q08345|DDR1_HUMAN.NLY[Pho]AGDYYR.+2y7.heavy	DDR1 (Y792)	+2	survey & quantification
612.752	754.339	NLY[+80.0]AGDYYR	sp|Q08345|DDR1_HUMAN	y6	heavy	19.1	2	sp|Q08345|DDR1_HUMAN.NLY[Pho]AGDYYR.+2y6.heavy	DDR1 (Y792)	+2	survey & quantification	unambiguous
612.752	683.302	NLY[+80.0]AGDYYR	sp|Q08345|DDR1_HUMAN	y5	heavy	22.1	4	sp|Q08345|DDR1_HUMAN.NLY[Pho]AGDYYR.+2y5.heavy	DDR1 (Y792)	+2	quantification	unambiguous
612.752	511.254	NLY[+80.0]AGDYYR	sp|Q08345|DDR1_HUMAN	y3	heavy	24.1	5	sp|Q08345|DDR1_HUMAN.NLY[Pho]AGDYYR.+2y3.heavy	DDR1 (Y792)	+2	quantification	unambiguous
612.752	348.191	NLY[+80.0]AGDYYR	sp|Q08345|DDR1_HUMAN	y2	heavy	25.1	7	sp|Q08345|DDR1_HUMAN.NLY[Pho]AGDYYR.+2y2.heavy	DDR1 (Y792)	+2	quantification
612.752	471.164	NLY[+80.0]AGDYYR	sp|Q08345|DDR1_HUMAN	b3	heavy	18.1	6	sp|Q08345|DDR1_HUMAN.NLY[Pho]AGDYYR.+2b3.heavy	DDR1 (Y792)	+2	quantification	unambiguous
612.752	228.134	NLY[+80.0]AGDYYR	sp|Q08345|DDR1_HUMAN	b2	heavy	17.1	3	sp|Q08345|DDR1_HUMAN.NLY[Pho]AGDYYR.+2b2.heavy	DDR1 (Y792)	+2	survey & quantification
607.748	987.361	NLY[+80.0]AGDYYR	sp|Q08345|DDR1_HUMAN	y7	light	17.1	1	sp|Q08345|DDR1_HUMAN.NLY[Pho]AGDYYR.+2y7.light	DDR1 (Y792)	+2	survey & quantification
607.748	744.331	NLY[+80.0]AGDYYR	sp|Q08345|DDR1_HUMAN	y6	light	19.1	2	sp|Q08345|DDR1_HUMAN.NLY[Pho]AGDYYR.+2y6.light	DDR1 (Y792)	+2	survey & quantification	unambiguous
607.748	673.294	NLY[+80.0]AGDYYR	sp|Q08345|DDR1_HUMAN	y5	light	22.1	4	sp|Q08345|DDR1_HUMAN.NLY[Pho]AGDYYR.+2y5.light	DDR1 (Y792)	+2	quantification	unambiguous
607.748	501.246	NLY[+80.0]AGDYYR	sp|Q08345|DDR1_HUMAN	y3	light	24.1	5	sp|Q08345|DDR1_HUMAN.NLY[Pho]AGDYYR.+2y3.light	DDR1 (Y792)	+2	quantification	unambiguous
607.748	338.182	NLY[+80.0]AGDYYR	sp|Q08345|DDR1_HUMAN	y2	light	25.1	7	sp|Q08345|DDR1_HUMAN.NLY[Pho]AGDYYR.+2y2.light	DDR1 (Y792)	+2	quantification
607.748	471.164	NLY[+80.0]AGDYYR	sp|Q08345|DDR1_HUMAN	b3	light	18.1	6	sp|Q08345|DDR1_HUMAN.NLY[Pho]AGDYYR.+2b3.light	DDR1 (Y792)	+2	quantification	unambiguous
607.748	228.134	NLY[+80.0]AGDYYR	sp|Q08345|DDR1_HUMAN	b2	light	17.1	3	sp|Q08345|DDR1_HUMAN.NLY[Pho]AGDYYR.+2b2.light	DDR1 (Y792)	+2	survey & quantification
612.752	997.369	NLYAGDY[+80.0]YR	sp|Q08345|DDR1_HUMAN	y7	heavy	17.1	2	sp|Q08345|DDR1_HUMAN.NLYAGDY[Pho]YR.+2y7.heavy	DDR1 (Y796)	+2	survey & quantification
612.752	834.306	NLYAGDY[+80.0]YR	sp|Q08345|DDR1_HUMAN	y6	heavy	19.1	1	sp|Q08345|DDR1_HUMAN.NLYAGDY[Pho]YR.+2y6.heavy	DDR1 (Y796)	+2	survey & quantification
612.752	763.269	NLYAGDY[+80.0]YR	sp|Q08345|DDR1_HUMAN	y5	heavy	17.1	3	sp|Q08345|DDR1_HUMAN.NLYAGDY[Pho]YR.+2y5.heavy	DDR1 (Y796)	+2	survey & quantification
612.752	591.22	NLYAGDY[+80.0]YR	sp|Q08345|DDR1_HUMAN	y3	heavy	25.1	6	sp|Q08345|DDR1_HUMAN.NLYAGDY[Pho]YR.+2y3.heavy	DDR1 (Y796)	+2	quantification	combo unambiguous: b3&y2, y2&y3
612.752	348.191	NLYAGDY[+80.0]YR	sp|Q08345|DDR1_HUMAN	y2	heavy	21.1	7	sp|Q08345|DDR1_HUMAN.NLYAGDY[Pho]YR.+2y2.heavy	DDR1 (Y796)	+2	quantification	combo unambiguous: b3&y2, y2&y3
612.752	391.198	NLYAGDY[+80.0]YR	sp|Q08345|DDR1_HUMAN	b3	heavy	19.1	4	sp|Q08345|DDR1_HUMAN.NLYAGDY[Pho]YR.+2b3.heavy	DDR1 (Y796)	+2	quantification	combo unambiguous: b3&y2, y2&y3
612.752	228.134	NLYAGDY[+80.0]YR	sp|Q08345|DDR1_HUMAN	b2	heavy	17.1	5	sp|Q08345|DDR1_HUMAN.NLYAGDY[Pho]YR.+2b2.heavy	DDR1 (Y796)	+2	quantification
607.748	987.361	NLYAGDY[+80.0]YR	sp|Q08345|DDR1_HUMAN	y7	light	17.1	2	sp|Q08345|DDR1_HUMAN.NLYAGDY[Pho]YR.+2y7.light	DDR1 (Y796)	+2	survey & quantification
607.748	824.297	NLYAGDY[+80.0]YR	sp|Q08345|DDR1_HUMAN	y6	light	19.1	1	sp|Q08345|DDR1_HUMAN.NLYAGDY[Pho]YR.+2y6.light	DDR1 (Y796)	+2	survey & quantification
607.748	753.26	NLYAGDY[+80.0]YR	sp|Q08345|DDR1_HUMAN	y5	light	17.1	3	sp|Q08345|DDR1_HUMAN.NLYAGDY[Pho]YR.+2y5.light	DDR1 (Y796)	+2	survey & quantification
607.748	581.212	NLYAGDY[+80.0]YR	sp|Q08345|DDR1_HUMAN	y3	light	25.1	6	sp|Q08345|DDR1_HUMAN.NLYAGDY[Pho]YR.+2y3.light	DDR1 (Y796)	+2	quantification	combo unambiguous: b3&y2, y2&y3
607.748	338.182	NLYAGDY[+80.0]YR	sp|Q08345|DDR1_HUMAN	y2	light	21.1	7	sp|Q08345|DDR1_HUMAN.NLYAGDY[Pho]YR.+2y2.light	DDR1 (Y796)	+2	quantification	combo unambiguous: b3&y2, y2&y3
607.748	391.198	NLYAGDY[+80.0]YR	sp|Q08345|DDR1_HUMAN	b3	light	19.1	4	sp|Q08345|DDR1_HUMAN.NLYAGDY[Pho]YR.+2b3.light	DDR1 (Y796)	+2	quantification	combo unambiguous: b3&y2, y2&y3
607.748	228.134	NLYAGDY[+80.0]YR	sp|Q08345|DDR1_HUMAN	b2	light	17.1	5	sp|Q08345|DDR1_HUMAN.NLYAGDY[Pho]YR.+2b2.light	DDR1 (Y796)	+2	quantification
612.752	997.369	NLYAGDYY[+80.0]R	sp|Q08345|DDR1_HUMAN	y7	heavy	17.1	1	sp|Q08345|DDR1_HUMAN.NLYAGDYY[Pho]R.+2y7.heavy	DDR1 (Y797)	+2	survey & quantification
612.752	834.306	NLYAGDYY[+80.0]R	sp|Q08345|DDR1_HUMAN	y6	heavy	19.1	2	sp|Q08345|DDR1_HUMAN.NLYAGDYY[Pho]R.+2y6.heavy	DDR1 (Y797)	+2	survey & quantification
612.752	763.269	NLYAGDYY[+80.0]R	sp|Q08345|DDR1_HUMAN	y5	heavy	21.1	3	sp|Q08345|DDR1_HUMAN.NLYAGDYY[Pho]R.+2y5.heavy	DDR1 (Y797)	+2	survey & quantification
612.752	591.22	NLYAGDYY[+80.0]R	sp|Q08345|DDR1_HUMAN	y3	heavy	25.1	6	sp|Q08345|DDR1_HUMAN.NLYAGDYY[Pho]R.+2y3.heavy	DDR1 (Y797)	+2	quantification
612.752	428.157	NLYAGDYY[+80.0]R	sp|Q08345|DDR1_HUMAN	y2	heavy	20.1	7	sp|Q08345|DDR1_HUMAN.NLYAGDYY[Pho]R.+2y2.heavy	DDR1 (Y797)	+2	quantification	unambiguous
612.752	391.198	NLYAGDYY[+80.0]R	sp|Q08345|DDR1_HUMAN	b3	heavy	17.1	5	sp|Q08345|DDR1_HUMAN.NLYAGDYY[Pho]R.+2b3.heavy	DDR1 (Y797)	+2	quantification
612.752	228.134	NLYAGDYY[+80.0]R	sp|Q08345|DDR1_HUMAN	b2	heavy	17.1	4	sp|Q08345|DDR1_HUMAN.NLYAGDYY[Pho]R.+2b2.heavy	DDR1 (Y797)	+2	quantification
607.748	987.361	NLYAGDYY[+80.0]R	sp|Q08345|DDR1_HUMAN	y7	light	17.1	1	sp|Q08345|DDR1_HUMAN.NLYAGDYY[Pho]R.+2y7.light	DDR1 (Y797)	+2	survey & quantification
607.748	824.297	NLYAGDYY[+80.0]R	sp|Q08345|DDR1_HUMAN	y6	light	19.1	2	sp|Q08345|DDR1_HUMAN.NLYAGDYY[Pho]R.+2y6.light	DDR1 (Y797)	+2	survey & quantification
607.748	753.26	NLYAGDYY[+80.0]R	sp|Q08345|DDR1_HUMAN	y5	light	21.1	3	sp|Q08345|DDR1_HUMAN.NLYAGDYY[Pho]R.+2y5.light	DDR1 (Y797)	+2	survey & quantification
607.748	581.212	NLYAGDYY[+80.0]R	sp|Q08345|DDR1_HUMAN	y3	light	25.1	6	sp|Q08345|DDR1_HUMAN.NLYAGDYY[Pho]R.+2y3.light	DDR1 (Y797)	+2	quantification
607.748	418.149	NLYAGDYY[+80.0]R	sp|Q08345|DDR1_HUMAN	y2	light	20.1	7	sp|Q08345|DDR1_HUMAN.NLYAGDYY[Pho]R.+2y2.light	DDR1 (Y797)	+2	quantification	unambiguous
607.748	391.198	NLYAGDYY[+80.0]R	sp|Q08345|DDR1_HUMAN	b3	light	17.1	5	sp|Q08345|DDR1_HUMAN.NLYAGDYY[Pho]R.+2b3.light	DDR1 (Y797)	+2	quantification
607.748	228.134	NLYAGDYY[+80.0]R	sp|Q08345|DDR1_HUMAN	b2	light	17.1	4	sp|Q08345|DDR1_HUMAN.NLYAGDYY[Pho]R.+2b2.light	DDR1 (Y797)	+2	quantification
962.962	795.452	NT[+80.0]FVGTPFWMAPEVIK	sp|Q9Y6E0|STK24_HUMAN	y7	heavy	28.7	5	sp|Q9Y6E0|STK24_HUMAN.NT[Pho]FVGTPFWMAPEVIK.+2y7.heavy	MST3 (T190), YSK1 (T174)	+2	quantification
962.962	664.412	NT[+80.0]FVGTPFWMAPEVIK	sp|Q9Y6E0|STK24_HUMAN	y6	heavy	28.7	4	sp|Q9Y6E0|STK24_HUMAN.NT[Pho]FVGTPFWMAPEVIK.+2y6.heavy	MST3 (T190), YSK1 (T174)	+2	quantification
962.962	593.375	NT[+80.0]FVGTPFWMAPEVIK	sp|Q9Y6E0|STK24_HUMAN	y5	heavy	34.7	3	sp|Q9Y6E0|STK24_HUMAN.NT[Pho]FVGTPFWMAPEVIK.+2y5.heavy	MST3 (T190), YSK1 (T174)	+2	survey & quantification
962.962	1225.65	NT[+80.0]FVGTPFWMAPEVIK	sp|Q9Y6E0|STK24_HUMAN	y10	heavy	29.7	1	sp|Q9Y6E0|STK24_HUMAN.NT[Pho]FVGTPFWMAPEVIK.+2y10.heavy	MST3 (T190), YSK1 (T174)	+2	survey & quantification
962.962	345.156	NT[+80.0]FVGTPFWMAPEVIK	sp|Q9Y6E0|STK24_HUMAN	b3-98	heavy	39.7	2	sp|Q9Y6E0|STK24_HUMAN.NT[Pho]FVGTPFWMAPEVIK.+2b3 -98.heavy	MST3 (T190), YSK1 (T174)	+2	survey & quantification	unambiguous
958.954	787.438	NT[+80.0]FVGTPFWMAPEVIK	sp|Q9Y6E0|STK24_HUMAN	y7	light	28.7	5	sp|Q9Y6E0|STK24_HUMAN.NT[Pho]FVGTPFWMAPEVIK.+2y7.light	MST3 (T190), YSK1 (T174)	+2	quantification
958.954	656.398	NT[+80.0]FVGTPFWMAPEVIK	sp|Q9Y6E0|STK24_HUMAN	y6	light	28.7	4	sp|Q9Y6E0|STK24_HUMAN.NT[Pho]FVGTPFWMAPEVIK.+2y6.light	MST3 (T190), YSK1 (T174)	+2	quantification
958.954	585.361	NT[+80.0]FVGTPFWMAPEVIK	sp|Q9Y6E0|STK24_HUMAN	y5	light	34.7	3	sp|Q9Y6E0|STK24_HUMAN.NT[Pho]FVGTPFWMAPEVIK.+2y5.light	MST3 (T190), YSK1 (T174)	+2	survey & quantification
958.954	1217.64	NT[+80.0]FVGTPFWMAPEVIK	sp|Q9Y6E0|STK24_HUMAN	y10	light	29.7	1	sp|Q9Y6E0|STK24_HUMAN.NT[Pho]FVGTPFWMAPEVIK.+2y10.light	MST3 (T190), YSK1 (T174)	+2	survey & quantification
958.954	345.156	NT[+80.0]FVGTPFWMAPEVIK	sp|Q9Y6E0|STK24_HUMAN	b3-98	light	39.7	2	sp|Q9Y6E0|STK24_HUMAN.NT[Pho]FVGTPFWMAPEVIK.+2b3 -98.light	MST3 (T190), YSK1 (T174)	+2	survey & quantification	unambiguous
970.959	593.375	NT[+80.0]FVGTPFWM[+16.0]APEVIK	sp|Q9Y6E0|STK24_HUMAN	y5	heavy	33.9	4	sp|Q9Y6E0|STK24_HUMAN.NT[Pho]FVGTPFWM[Oxi]APEVIK.+2y5.heavy	MST3 (T190), YSK1 (T174)	+2	quantification
970.959	1177.65	NT[+80.0]FVGTPFWM[+16.0]APEVIK	sp|Q9Y6E0|STK24_HUMAN	y10-64	heavy	33.9	5	sp|Q9Y6E0|STK24_HUMAN.NT[Pho]FVGTPFWM[Oxi]APEVIK.+2y10 -64.heavy	MST3 (T190), YSK1 (T174)	+2	quantification
970.959	1241.65	NT[+80.0]FVGTPFWM[+16.0]APEVIK	sp|Q9Y6E0|STK24_HUMAN	y10	heavy	28.9	1	sp|Q9Y6E0|STK24_HUMAN.NT[Pho]FVGTPFWM[Oxi]APEVIK.+2y10.heavy	MST3 (T190), YSK1 (T174)	+2	survey & quantification
970.959	602.293	NT[+80.0]FVGTPFWM[+16.0]APEVIK	sp|Q9Y6E0|STK24_HUMAN	b6-98	heavy	31.9	2	sp|Q9Y6E0|STK24_HUMAN.NT[Pho]FVGTPFWM[Oxi]APEVIK.+2b6 -98.heavy	MST3 (T190), YSK1 (T174)	+2	survey & quantification
970.959	345.156	NT[+80.0]FVGTPFWM[+16.0]APEVIK	sp|Q9Y6E0|STK24_HUMAN	b3-98	heavy	35.9	3	sp|Q9Y6E0|STK24_HUMAN.NT[Pho]FVGTPFWM[Oxi]APEVIK.+2b3 -98.heavy	MST3 (T190), YSK1 (T174)	+2	survey & quantification	unambiguous
966.952	585.361	NT[+80.0]FVGTPFWM[+16.0]APEVIK	sp|Q9Y6E0|STK24_HUMAN	y5	light	33.9	4	sp|Q9Y6E0|STK24_HUMAN.NT[Pho]FVGTPFWM[Oxi]APEVIK.+2y5.light	MST3 (T190), YSK1 (T174)	+2	quantification
966.952	1169.64	NT[+80.0]FVGTPFWM[+16.0]APEVIK	sp|Q9Y6E0|STK24_HUMAN	y10-64	light	33.9	5	sp|Q9Y6E0|STK24_HUMAN.NT[Pho]FVGTPFWM[Oxi]APEVIK.+2y10 -64.light	MST3 (T190), YSK1 (T174)	+2	quantification
966.952	1233.63	NT[+80.0]FVGTPFWM[+16.0]APEVIK	sp|Q9Y6E0|STK24_HUMAN	y10	light	28.9	1	sp|Q9Y6E0|STK24_HUMAN.NT[Pho]FVGTPFWM[Oxi]APEVIK.+2y10.light	MST3 (T190), YSK1 (T174)	+2	survey & quantification
966.952	602.293	NT[+80.0]FVGTPFWM[+16.0]APEVIK	sp|Q9Y6E0|STK24_HUMAN	b6-98	light	31.9	2	sp|Q9Y6E0|STK24_HUMAN.NT[Pho]FVGTPFWM[Oxi]APEVIK.+2b6 -98.light	MST3 (T190), YSK1 (T174)	+2	survey & quantification
966.952	345.156	NT[+80.0]FVGTPFWM[+16.0]APEVIK	sp|Q9Y6E0|STK24_HUMAN	b3-98	light	35.9	3	sp|Q9Y6E0|STK24_HUMAN.NT[Pho]FVGTPFWM[Oxi]APEVIK.+2b3 -98.light	MST3 (T190), YSK1 (T174)	+2	survey & quantification	unambiguous
620.749	1013.36	NLY[+80.0]SGDYYR	sp|Q16832|DDR2_HUMAN	y7	heavy	19.4	1	sp|Q16832|DDR2_HUMAN.NLY[Pho]SGDYYR.+2y7.heavy	DDR2 (Y736)	+2	survey & quantification
620.749	770.334	NLY[+80.0]SGDYYR	sp|Q16832|DDR2_HUMAN	y6	heavy	21.4	2	sp|Q16832|DDR2_HUMAN.NLY[Pho]SGDYYR.+2y6.heavy	DDR2 (Y736)	+2	survey & quantification	here unambiguous
620.749	683.302	NLY[+80.0]SGDYYR	sp|Q16832|DDR2_HUMAN	y5	heavy	21.4	5	sp|Q16832|DDR2_HUMAN.NLY[Pho]SGDYYR.+2y5.heavy	DDR2 (Y736)	+2	quantification	here unambiguous
620.749	511.254	NLY[+80.0]SGDYYR	sp|Q16832|DDR2_HUMAN	y3	heavy	23.4	4	sp|Q16832|DDR2_HUMAN.NLY[Pho]SGDYYR.+2y3.heavy	DDR2 (Y736)	+2	quantification	here unambiguous
620.749	348.191	NLY[+80.0]SGDYYR	sp|Q16832|DDR2_HUMAN	y2	heavy	22.4	6	sp|Q16832|DDR2_HUMAN.NLY[Pho]SGDYYR.+2y2.heavy	DDR2 (Y736)	+2	quantification
620.749	471.164	NLY[+80.0]SGDYYR	sp|Q16832|DDR2_HUMAN	b3	heavy	19.4	7	sp|Q16832|DDR2_HUMAN.NLY[Pho]SGDYYR.+2b3.heavy	DDR2 (Y736)	+2	quantification	unambiguous
620.749	228.134	NLY[+80.0]SGDYYR	sp|Q16832|DDR2_HUMAN	b2	heavy	21.4	3	sp|Q16832|DDR2_HUMAN.NLY[Pho]SGDYYR.+2b2.heavy	DDR2 (Y736)	+2	survey & quantification
615.745	1003.36	NLY[+80.0]SGDYYR	sp|Q16832|DDR2_HUMAN	y7	light	19.4	1	sp|Q16832|DDR2_HUMAN.NLY[Pho]SGDYYR.+2y7.light	DDR2 (Y736)	+2	survey & quantification
615.745	760.326	NLY[+80.0]SGDYYR	sp|Q16832|DDR2_HUMAN	y6	light	21.4	2	sp|Q16832|DDR2_HUMAN.NLY[Pho]SGDYYR.+2y6.light	DDR2 (Y736)	+2	survey & quantification	here unambiguous
615.745	673.294	NLY[+80.0]SGDYYR	sp|Q16832|DDR2_HUMAN	y5	light	21.4	5	sp|Q16832|DDR2_HUMAN.NLY[Pho]SGDYYR.+2y5.light	DDR2 (Y736)	+2	quantification	here unambiguous
615.745	501.246	NLY[+80.0]SGDYYR	sp|Q16832|DDR2_HUMAN	y3	light	23.4	4	sp|Q16832|DDR2_HUMAN.NLY[Pho]SGDYYR.+2y3.light	DDR2 (Y736)	+2	quantification	here unambiguous
615.745	338.182	NLY[+80.0]SGDYYR	sp|Q16832|DDR2_HUMAN	y2	light	22.4	6	sp|Q16832|DDR2_HUMAN.NLY[Pho]SGDYYR.+2y2.light	DDR2 (Y736)	+2	quantification
615.745	471.164	NLY[+80.0]SGDYYR	sp|Q16832|DDR2_HUMAN	b3	light	19.4	7	sp|Q16832|DDR2_HUMAN.NLY[Pho]SGDYYR.+2b3.light	DDR2 (Y736)	+2	quantification	unambiguous
615.745	228.134	NLY[+80.0]SGDYYR	sp|Q16832|DDR2_HUMAN	b2	light	21.4	3	sp|Q16832|DDR2_HUMAN.NLY[Pho]SGDYYR.+2b2.light	DDR2 (Y736)	+2	survey & quantification
620.749	1013.36	NLYSGDY[+80.0]YR	sp|Q16832|DDR2_HUMAN	y7	heavy	19.4	2	sp|Q16832|DDR2_HUMAN.NLYSGDY[Pho]YR.+2y7.heavy	DDR2 (Y740)	+2	survey & quantification
620.749	850.301	NLYSGDY[+80.0]YR	sp|Q16832|DDR2_HUMAN	y6	heavy	19.4	1	sp|Q16832|DDR2_HUMAN.NLYSGDY[Pho]YR.+2y6.heavy	DDR2 (Y740)	+2	survey & quantification
620.749	763.269	NLYSGDY[+80.0]YR	sp|Q16832|DDR2_HUMAN	y5	heavy	20.4	5	sp|Q16832|DDR2_HUMAN.NLYSGDY[Pho]YR.+2y5.heavy	DDR2 (Y740)	+2	quantification
620.749	591.22	NLYSGDY[+80.0]YR	sp|Q16832|DDR2_HUMAN	y3	heavy	25.4	6	sp|Q16832|DDR2_HUMAN.NLYSGDY[Pho]YR.+2y3.heavy	DDR2 (Y740)	+2	quantification	combo unambiguous: y2&y3 (and here also: y2 and b3)
620.749	348.191	NLYSGDY[+80.0]YR	sp|Q16832|DDR2_HUMAN	y2	heavy	19.4	7	sp|Q16832|DDR2_HUMAN.NLYSGDY[Pho]YR.+2y2.heavy	DDR2 (Y740)	+2	quantification	combo unambiguous: y2&y3 (and here also: y2 and b3)
620.749	391.198	NLYSGDY[+80.0]YR	sp|Q16832|DDR2_HUMAN	b3	heavy	18.4	4	sp|Q16832|DDR2_HUMAN.NLYSGDY[Pho]YR.+2b3.heavy	DDR2 (Y740)	+2	survey & quantification	combo unambiguous: y2&y3 (and here also: y2 and b3)
620.749	228.134	NLYSGDY[+80.0]YR	sp|Q16832|DDR2_HUMAN	b2	heavy	18.4	3	sp|Q16832|DDR2_HUMAN.NLYSGDY[Pho]YR.+2b2.heavy	DDR2 (Y740)	+2	quantification
615.745	1003.36	NLYSGDY[+80.0]YR	sp|Q16832|DDR2_HUMAN	y7	light	19.4	2	sp|Q16832|DDR2_HUMAN.NLYSGDY[Pho]YR.+2y7.light	DDR2 (Y740)	+2	survey & quantification
615.745	840.292	NLYSGDY[+80.0]YR	sp|Q16832|DDR2_HUMAN	y6	light	19.4	1	sp|Q16832|DDR2_HUMAN.NLYSGDY[Pho]YR.+2y6.light	DDR2 (Y740)	+2	survey & quantification
615.745	753.26	NLYSGDY[+80.0]YR	sp|Q16832|DDR2_HUMAN	y5	light	20.4	5	sp|Q16832|DDR2_HUMAN.NLYSGDY[Pho]YR.+2y5.light	DDR2 (Y740)	+2	quantification
615.745	581.212	NLYSGDY[+80.0]YR	sp|Q16832|DDR2_HUMAN	y3	light	25.4	6	sp|Q16832|DDR2_HUMAN.NLYSGDY[Pho]YR.+2y3.light	DDR2 (Y740)	+2	quantification	combo unambiguous: y2&y3 (and here also: y2 and b3)
615.745	338.182	NLYSGDY[+80.0]YR	sp|Q16832|DDR2_HUMAN	y2	light	19.4	7	sp|Q16832|DDR2_HUMAN.NLYSGDY[Pho]YR.+2y2.light	DDR2 (Y740)	+2	quantification	combo unambiguous: y2&y3 (and here also: y2 and b3)
615.745	391.198	NLYSGDY[+80.0]YR	sp|Q16832|DDR2_HUMAN	b3	light	18.4	4	sp|Q16832|DDR2_HUMAN.NLYSGDY[Pho]YR.+2b3.light	DDR2 (Y740)	+2	survey & quantification	combo unambiguous: y2&y3 (and here also: y2 and b3)
615.745	228.134	NLYSGDY[+80.0]YR	sp|Q16832|DDR2_HUMAN	b2	light	18.4	3	sp|Q16832|DDR2_HUMAN.NLYSGDY[Pho]YR.+2b2.light	DDR2 (Y740)	+2	quantification
620.749	1013.36	NLYSGDYY[+80.0]R	sp|Q16832|DDR2_HUMAN	y7	heavy	17.4	2	sp|Q16832|DDR2_HUMAN.NLYSGDYY[Pho]R.+2y7.heavy	DDR2 (Y741)	+2	survey & quantification
620.749	850.301	NLYSGDYY[+80.0]R	sp|Q16832|DDR2_HUMAN	y6	heavy	20.4	1	sp|Q16832|DDR2_HUMAN.NLYSGDYY[Pho]R.+2y6.heavy	DDR2 (Y741)	+2	survey & quantification
620.749	763.269	NLYSGDYY[+80.0]R	sp|Q16832|DDR2_HUMAN	y5	heavy	21.4	5	sp|Q16832|DDR2_HUMAN.NLYSGDYY[Pho]R.+2y5.heavy	DDR2 (Y741)	+2	quantification
620.749	591.22	NLYSGDYY[+80.0]R	sp|Q16832|DDR2_HUMAN	y3	heavy	25.4	6	sp|Q16832|DDR2_HUMAN.NLYSGDYY[Pho]R.+2y3.heavy	DDR2 (Y741)	+2	quantification
620.749	428.157	NLYSGDYY[+80.0]R	sp|Q16832|DDR2_HUMAN	y2	heavy	18.4	7	sp|Q16832|DDR2_HUMAN.NLYSGDYY[Pho]R.+2y2.heavy	DDR2 (Y741)	+2	quantification	unambiguous
620.749	391.198	NLYSGDYY[+80.0]R	sp|Q16832|DDR2_HUMAN	b3	heavy	20.4	4	sp|Q16832|DDR2_HUMAN.NLYSGDYY[Pho]R.+2b3.heavy	DDR2 (Y741)	+2	quantification
620.749	228.134	NLYSGDYY[+80.0]R	sp|Q16832|DDR2_HUMAN	b2	heavy	17.4	3	sp|Q16832|DDR2_HUMAN.NLYSGDYY[Pho]R.+2b2.heavy	DDR2 (Y741)	+2	survey & quantification
615.745	1003.36	NLYSGDYY[+80.0]R	sp|Q16832|DDR2_HUMAN	y7	light	17.4	2	sp|Q16832|DDR2_HUMAN.NLYSGDYY[Pho]R.+2y7.light	DDR2 (Y741)	+2	survey & quantification
615.745	840.292	NLYSGDYY[+80.0]R	sp|Q16832|DDR2_HUMAN	y6	light	20.4	1	sp|Q16832|DDR2_HUMAN.NLYSGDYY[Pho]R.+2y6.light	DDR2 (Y741)	+2	survey & quantification
615.745	753.26	NLYSGDYY[+80.0]R	sp|Q16832|DDR2_HUMAN	y5	light	21.4	5	sp|Q16832|DDR2_HUMAN.NLYSGDYY[Pho]R.+2y5.light	DDR2 (Y741)	+2	quantification
615.745	581.212	NLYSGDYY[+80.0]R	sp|Q16832|DDR2_HUMAN	y3	light	25.4	6	sp|Q16832|DDR2_HUMAN.NLYSGDYY[Pho]R.+2y3.light	DDR2 (Y741)	+2	quantification
615.745	418.149	NLYSGDYY[+80.0]R	sp|Q16832|DDR2_HUMAN	y2	light	18.4	7	sp|Q16832|DDR2_HUMAN.NLYSGDYY[Pho]R.+2y2.light	DDR2 (Y741)	+2	quantification	unambiguous
615.745	391.198	NLYSGDYY[+80.0]R	sp|Q16832|DDR2_HUMAN	b3	light	20.4	4	sp|Q16832|DDR2_HUMAN.NLYSGDYY[Pho]R.+2b3.light	DDR2 (Y741)	+2	quantification
615.745	228.134	NLYSGDYY[+80.0]R	sp|Q16832|DDR2_HUMAN	b2	light	17.4	3	sp|Q16832|DDR2_HUMAN.NLYSGDYY[Pho]R.+2b2.light	DDR2 (Y741)	+2	survey & quantification
644.778	1093.52	PPYT[+80.0]DYVSTR	sp|Q9UPZ9|ICK_HUMAN	y9-98	heavy	26.1	4	sp|Q9UPZ9|ICK_HUMAN.PPYT[Pho]DYVSTR.+2y9 -98.heavy	ICK (T157), MAK (T157)	+2	quantification
644.778	996.466	PPYT[+80.0]DYVSTR	sp|Q9UPZ9|ICK_HUMAN	y8-98	heavy	26.1	7	sp|Q9UPZ9|ICK_HUMAN.PPYT[Pho]DYVSTR.+2y8 -98.heavy	ICK (T157), MAK (T157)	+2	quantification
644.778	833.403	PPYT[+80.0]DYVSTR	sp|Q9UPZ9|ICK_HUMAN	y7-98	heavy	26.1	5	sp|Q9UPZ9|ICK_HUMAN.PPYT[Pho]DYVSTR.+2y7 -98.heavy	ICK (T157), MAK (T157)	+2	survey & quantification	combo unambiguous: y5&y7-98
644.778	750.366	PPYT[+80.0]DYVSTR	sp|Q9UPZ9|ICK_HUMAN	y6	heavy	22.1	2	sp|Q9UPZ9|ICK_HUMAN.PPYT[Pho]DYVSTR.+2y6.heavy	ICK (T157), MAK (T157)	+2	survey & quantification
644.778	635.339	PPYT[+80.0]DYVSTR	sp|Q9UPZ9|ICK_HUMAN	y5	heavy	22.1	1	sp|Q9UPZ9|ICK_HUMAN.PPYT[Pho]DYVSTR.+2y5.heavy	ICK (T157), MAK (T157)	+2	survey & quantification	combo unambiguous: y5&y7-98
644.778	472.275	PPYT[+80.0]DYVSTR	sp|Q9UPZ9|ICK_HUMAN	y4	heavy	22.1	6	sp|Q9UPZ9|ICK_HUMAN.PPYT[Pho]DYVSTR.+2y4.heavy	ICK (T157), MAK (T157)	+2	quantification
644.778	373.207	PPYT[+80.0]DYVSTR	sp|Q9UPZ9|ICK_HUMAN	y3	heavy	22.1	3	sp|Q9UPZ9|ICK_HUMAN.PPYT[Pho]DYVSTR.+2y3.heavy	ICK (T157), MAK (T157)	+2	quantification
639.774	1083.51	PPYT[+80.0]DYVSTR	sp|Q9UPZ9|ICK_HUMAN	y9-98	light	26.1	4	sp|Q9UPZ9|ICK_HUMAN.PPYT[Pho]DYVSTR.+2y9 -98.light	ICK (T157), MAK (T157)	+2	quantification
639.774	986.458	PPYT[+80.0]DYVSTR	sp|Q9UPZ9|ICK_HUMAN	y8-98	light	26.1	7	sp|Q9UPZ9|ICK_HUMAN.PPYT[Pho]DYVSTR.+2y8 -98.light	ICK (T157), MAK (T157)	+2	quantification
639.774	823.394	PPYT[+80.0]DYVSTR	sp|Q9UPZ9|ICK_HUMAN	y7-98	light	26.1	5	sp|Q9UPZ9|ICK_HUMAN.PPYT[Pho]DYVSTR.+2y7 -98.light	ICK (T157), MAK (T157)	+2	survey & quantification	combo unambiguous: y5&y7-98
639.774	740.357	PPYT[+80.0]DYVSTR	sp|Q9UPZ9|ICK_HUMAN	y6	light	22.1	2	sp|Q9UPZ9|ICK_HUMAN.PPYT[Pho]DYVSTR.+2y6.light	ICK (T157), MAK (T157)	+2	survey & quantification
639.774	625.33	PPYT[+80.0]DYVSTR	sp|Q9UPZ9|ICK_HUMAN	y5	light	22.1	1	sp|Q9UPZ9|ICK_HUMAN.PPYT[Pho]DYVSTR.+2y5.light	ICK (T157), MAK (T157)	+2	survey & quantification	combo unambiguous: y5&y7-98
639.774	462.267	PPYT[+80.0]DYVSTR	sp|Q9UPZ9|ICK_HUMAN	y4	light	22.1	6	sp|Q9UPZ9|ICK_HUMAN.PPYT[Pho]DYVSTR.+2y4.light	ICK (T157), MAK (T157)	+2	quantification
639.774	363.199	PPYT[+80.0]DYVSTR	sp|Q9UPZ9|ICK_HUMAN	y3	light	22.1	3	sp|Q9UPZ9|ICK_HUMAN.PPYT[Pho]DYVSTR.+2y3.light	ICK (T157), MAK (T157)	+2	quantification
684.761	913.369	PPYT[+80.0]DY[+80.0]VSTR	sp|Q9UPZ9|ICK_HUMAN	y7-98	heavy	30.3	4	sp|Q9UPZ9|ICK_HUMAN.PPYT[Pho]DY[Pho]VSTR.+2y7 -98.heavy	ICK (T157/Y159), MAK (T157/Y159)	+2	quantification
684.761	1011.35	PPYT[+80.0]DY[+80.0]VSTR	sp|Q9UPZ9|ICK_HUMAN	y7	heavy	24.3	7	sp|Q9UPZ9|ICK_HUMAN.PPYT[Pho]DY[Pho]VSTR.+2y7.heavy	ICK (T157/Y159), MAK (T157/Y159)	+2	survey & quantification	combo unambiguous: y3&y7
684.761	830.332	PPYT[+80.0]DY[+80.0]VSTR	sp|Q9UPZ9|ICK_HUMAN	y6	heavy	26.3	1	sp|Q9UPZ9|ICK_HUMAN.PPYT[Pho]DY[Pho]VSTR.+2y6.heavy	ICK (T157/Y159), MAK (T157/Y159)	+2	survey & quantification
684.761	715.305	PPYT[+80.0]DY[+80.0]VSTR	sp|Q9UPZ9|ICK_HUMAN	y5	heavy	30.3	2	sp|Q9UPZ9|ICK_HUMAN.PPYT[Pho]DY[Pho]VSTR.+2y5.heavy	ICK (T157/Y159), MAK (T157/Y159)	+2	survey & quantification
684.761	472.275	PPYT[+80.0]DY[+80.0]VSTR	sp|Q9UPZ9|ICK_HUMAN	y4	heavy	26.3	5	sp|Q9UPZ9|ICK_HUMAN.PPYT[Pho]DY[Pho]VSTR.+2y4.heavy	ICK (T157/Y159), MAK (T157/Y159)	+2	quantification
684.761	373.207	PPYT[+80.0]DY[+80.0]VSTR	sp|Q9UPZ9|ICK_HUMAN	y3	heavy	29.3	3	sp|Q9UPZ9|ICK_HUMAN.PPYT[Pho]DY[Pho]VSTR.+2y3.heavy	ICK (T157/Y159), MAK (T157/Y159)	+2	quantification	combo unambiguous: y3&y7
684.761	286.175	PPYT[+80.0]DY[+80.0]VSTR	sp|Q9UPZ9|ICK_HUMAN	y2	heavy	30.3	6	sp|Q9UPZ9|ICK_HUMAN.PPYT[Pho]DY[Pho]VSTR.+2y2.heavy	ICK (T157/Y159), MAK (T157/Y159)	+2	quantification
679.757	903.361	PPYT[+80.0]DY[+80.0]VSTR	sp|Q9UPZ9|ICK_HUMAN	y7-98	light	30.3	4	sp|Q9UPZ9|ICK_HUMAN.PPYT[Pho]DY[Pho]VSTR.+2y7 -98.light	ICK (T157/Y159), MAK (T157/Y159)	+2	quantification
679.757	1001.34	PPYT[+80.0]DY[+80.0]VSTR	sp|Q9UPZ9|ICK_HUMAN	y7	light	24.3	7	sp|Q9UPZ9|ICK_HUMAN.PPYT[Pho]DY[Pho]VSTR.+2y7.light	ICK (T157/Y159), MAK (T157/Y159)	+2	survey & quantification	combo unambiguous: y3&y7
679.757	820.324	PPYT[+80.0]DY[+80.0]VSTR	sp|Q9UPZ9|ICK_HUMAN	y6	light	26.3	1	sp|Q9UPZ9|ICK_HUMAN.PPYT[Pho]DY[Pho]VSTR.+2y6.light	ICK (T157/Y159), MAK (T157/Y159)	+2	survey & quantification
679.757	705.297	PPYT[+80.0]DY[+80.0]VSTR	sp|Q9UPZ9|ICK_HUMAN	y5	light	30.3	2	sp|Q9UPZ9|ICK_HUMAN.PPYT[Pho]DY[Pho]VSTR.+2y5.light	ICK (T157/Y159), MAK (T157/Y159)	+2	survey & quantification
679.757	462.267	PPYT[+80.0]DY[+80.0]VSTR	sp|Q9UPZ9|ICK_HUMAN	y4	light	26.3	5	sp|Q9UPZ9|ICK_HUMAN.PPYT[Pho]DY[Pho]VSTR.+2y4.light	ICK (T157/Y159), MAK (T157/Y159)	+2	quantification
679.757	363.199	PPYT[+80.0]DY[+80.0]VSTR	sp|Q9UPZ9|ICK_HUMAN	y3	light	29.3	3	sp|Q9UPZ9|ICK_HUMAN.PPYT[Pho]DY[Pho]VSTR.+2y3.light	ICK (T157/Y159), MAK (T157/Y159)	+2	quantification	combo unambiguous: y3&y7
679.757	276.167	PPYT[+80.0]DY[+80.0]VSTR	sp|Q9UPZ9|ICK_HUMAN	y2	light	30.3	6	sp|Q9UPZ9|ICK_HUMAN.PPYT[Pho]DY[Pho]VSTR.+2y2.light	ICK (T157/Y159), MAK (T157/Y159)	+2	quantification
644.778	1094.44	PPYTDY[+80.0]VSTR	sp|Q9UPZ9|ICK_HUMAN	y8	heavy	25.1	3	sp|Q9UPZ9|ICK_HUMAN.PPYTDY[Pho]VSTR.+2y8.heavy	ICK (Y159), MAK (Y159)	+2	survey & quantification
644.778	931.38	PPYTDY[+80.0]VSTR	sp|Q9UPZ9|ICK_HUMAN	y7	heavy	29.1	1	sp|Q9UPZ9|ICK_HUMAN.PPYTDY[Pho]VSTR.+2y7.heavy	ICK (Y159), MAK (Y159)	+2	survey & quantification
644.778	830.332	PPYTDY[+80.0]VSTR	sp|Q9UPZ9|ICK_HUMAN	y6	heavy	28.1	4	sp|Q9UPZ9|ICK_HUMAN.PPYTDY[Pho]VSTR.+2y6.heavy	ICK (Y159), MAK (Y159)	+2	quantification	combo unambiguous: y3&y5, y3&y6, y4&y5, y4&y6
644.778	715.305	PPYTDY[+80.0]VSTR	sp|Q9UPZ9|ICK_HUMAN	y5	heavy	25.1	2	sp|Q9UPZ9|ICK_HUMAN.PPYTDY[Pho]VSTR.+2y5.heavy	ICK (Y159), MAK (Y159)	+2	survey & quantification	combo unambiguous: y3&y5, y3&y6, y4&y5, y4&y6
644.778	472.275	PPYTDY[+80.0]VSTR	sp|Q9UPZ9|ICK_HUMAN	y4	heavy	30.1	6	sp|Q9UPZ9|ICK_HUMAN.PPYTDY[Pho]VSTR.+2y4.heavy	ICK (Y159), MAK (Y159)	+2	quantification	combo unambiguous: y3&y5, y3&y6, y4&y5, y4&y6
644.778	373.207	PPYTDY[+80.0]VSTR	sp|Q9UPZ9|ICK_HUMAN	y3	heavy	26.1	5	sp|Q9UPZ9|ICK_HUMAN.PPYTDY[Pho]VSTR.+2y3.heavy	ICK (Y159), MAK (Y159)	+2	quantification	combo unambiguous: y3&y5, y3&y6, y4&y5, y4&y6
644.778	286.175	PPYTDY[+80.0]VSTR	sp|Q9UPZ9|ICK_HUMAN	y2	heavy	29.1	7	sp|Q9UPZ9|ICK_HUMAN.PPYTDY[Pho]VSTR.+2y2.heavy	ICK (Y159), MAK (Y159)	+2	quantification
639.774	1084.43	PPYTDY[+80.0]VSTR	sp|Q9UPZ9|ICK_HUMAN	y8	light	25.1	3	sp|Q9UPZ9|ICK_HUMAN.PPYTDY[Pho]VSTR.+2y8.light	ICK (Y159), MAK (Y159)	+2	survey & quantification
639.774	921.371	PPYTDY[+80.0]VSTR	sp|Q9UPZ9|ICK_HUMAN	y7	light	29.1	1	sp|Q9UPZ9|ICK_HUMAN.PPYTDY[Pho]VSTR.+2y7.light	ICK (Y159), MAK (Y159)	+2	survey & quantification
639.774	820.324	PPYTDY[+80.0]VSTR	sp|Q9UPZ9|ICK_HUMAN	y6	light	28.1	4	sp|Q9UPZ9|ICK_HUMAN.PPYTDY[Pho]VSTR.+2y6.light	ICK (Y159), MAK (Y159)	+2	quantification	combo unambiguous: y3&y5, y3&y6, y4&y5, y4&y6
639.774	705.297	PPYTDY[+80.0]VSTR	sp|Q9UPZ9|ICK_HUMAN	y5	light	25.1	2	sp|Q9UPZ9|ICK_HUMAN.PPYTDY[Pho]VSTR.+2y5.light	ICK (Y159), MAK (Y159)	+2	survey & quantification	combo unambiguous: y3&y5, y3&y6, y4&y5, y4&y6
639.774	462.267	PPYTDY[+80.0]VSTR	sp|Q9UPZ9|ICK_HUMAN	y4	light	30.1	6	sp|Q9UPZ9|ICK_HUMAN.PPYTDY[Pho]VSTR.+2y4.light	ICK (Y159), MAK (Y159)	+2	quantification	combo unambiguous: y3&y5, y3&y6, y4&y5, y4&y6
639.774	363.199	PPYTDY[+80.0]VSTR	sp|Q9UPZ9|ICK_HUMAN	y3	light	26.1	5	sp|Q9UPZ9|ICK_HUMAN.PPYTDY[Pho]VSTR.+2y3.light	ICK (Y159), MAK (Y159)	+2	quantification	combo unambiguous: y3&y5, y3&y6, y4&y5, y4&y6
639.774	276.167	PPYTDY[+80.0]VSTR	sp|Q9UPZ9|ICK_HUMAN	y2	light	29.1	7	sp|Q9UPZ9|ICK_HUMAN.PPYTDY[Pho]VSTR.+2y2.light	ICK (Y159), MAK (Y159)	+2	quantification
874.392	1035.51	PGEEDNAAISEVGT[+80.0]IR	sp|Q13873|BMPR2_HUMAN	y9	heavy	28	3	sp|Q13873|BMPR2_HUMAN.PGEEDNAAISEVGT[Pho]IR.+2y9.heavy	BMPR2 (T379)	+2	survey & quantification
874.392	964.474	PGEEDNAAISEVGT[+80.0]IR	sp|Q13873|BMPR2_HUMAN	y8	heavy	31	4	sp|Q13873|BMPR2_HUMAN.PGEEDNAAISEVGT[Pho]IR.+2y8.heavy	BMPR2 (T379)	+2	quantification
874.392	851.39	PGEEDNAAISEVGT[+80.0]IR	sp|Q13873|BMPR2_HUMAN	y7	heavy	28	1	sp|Q13873|BMPR2_HUMAN.PGEEDNAAISEVGT[Pho]IR.+2y7.heavy	BMPR2 (T379)	+2	survey & quantification
874.392	764.358	PGEEDNAAISEVGT[+80.0]IR	sp|Q13873|BMPR2_HUMAN	y6	heavy	26	6	sp|Q13873|BMPR2_HUMAN.PGEEDNAAISEVGT[Pho]IR.+2y6.heavy	BMPR2 (T379)	+2	quantification	unambiguous
874.392	635.315	PGEEDNAAISEVGT[+80.0]IR	sp|Q13873|BMPR2_HUMAN	y5	heavy	31	5	sp|Q13873|BMPR2_HUMAN.PGEEDNAAISEVGT[Pho]IR.+2y5.heavy	BMPR2 (T379)	+2	quantification	unambiguous
874.392	536.247	PGEEDNAAISEVGT[+80.0]IR	sp|Q13873|BMPR2_HUMAN	y4	heavy	27	2	sp|Q13873|BMPR2_HUMAN.PGEEDNAAISEVGT[Pho]IR.+2y4.heavy	BMPR2 (T379)	+2	survey & quantification	unambiguous
869.388	1025.5	PGEEDNAAISEVGT[+80.0]IR	sp|Q13873|BMPR2_HUMAN	y9	light	28	3	sp|Q13873|BMPR2_HUMAN.PGEEDNAAISEVGT[Pho]IR.+2y9.light	BMPR2 (T379)	+2	survey & quantification
869.388	954.466	PGEEDNAAISEVGT[+80.0]IR	sp|Q13873|BMPR2_HUMAN	y8	light	31	4	sp|Q13873|BMPR2_HUMAN.PGEEDNAAISEVGT[Pho]IR.+2y8.light	BMPR2 (T379)	+2	quantification
869.388	841.382	PGEEDNAAISEVGT[+80.0]IR	sp|Q13873|BMPR2_HUMAN	y7	light	28	1	sp|Q13873|BMPR2_HUMAN.PGEEDNAAISEVGT[Pho]IR.+2y7.light	BMPR2 (T379)	+2	survey & quantification
869.388	754.349	PGEEDNAAISEVGT[+80.0]IR	sp|Q13873|BMPR2_HUMAN	y6	light	26	6	sp|Q13873|BMPR2_HUMAN.PGEEDNAAISEVGT[Pho]IR.+2y6.light	BMPR2 (T379)	+2	quantification	unambiguous
869.388	625.307	PGEEDNAAISEVGT[+80.0]IR	sp|Q13873|BMPR2_HUMAN	y5	light	31	5	sp|Q13873|BMPR2_HUMAN.PGEEDNAAISEVGT[Pho]IR.+2y5.light	BMPR2 (T379)	+2	quantification	unambiguous
869.388	526.238	PGEEDNAAISEVGT[+80.0]IR	sp|Q13873|BMPR2_HUMAN	y4	light	27	2	sp|Q13873|BMPR2_HUMAN.PGEEDNAAISEVGT[Pho]IR.+2y4.light	BMPR2 (T379)	+2	survey & quantification	unambiguous
780.817	890.443	QADEEMT[+80.0]GYVATR	sp|Q15759|MK11_HUMAN	y8-98	heavy	28.2	5	sp|Q15759|MK11_HUMAN.QADEEMT[Pho]GYVATR.+2y8 -98.heavy	p38β (T180)	+2	quantification
780.817	759.402	QADEEMT[+80.0]GYVATR	sp|Q15759|MK11_HUMAN	y7-98	heavy	27.2	3	sp|Q15759|MK11_HUMAN.QADEEMT[Pho]GYVATR.+2y7 -98.heavy	p38β (T180)	+2	quantification
780.817	676.365	QADEEMT[+80.0]GYVATR	sp|Q15759|MK11_HUMAN	y6	heavy	28.2	4	sp|Q15759|MK11_HUMAN.QADEEMT[Pho]GYVATR.+2y6.heavy	p38β (T180)	+2	survey & quantification	unambiguous
780.817	456.28	QADEEMT[+80.0]GYVATR	sp|Q15759|MK11_HUMAN	y4	heavy	26.2	2	sp|Q15759|MK11_HUMAN.QADEEMT[Pho]GYVATR.+2y4.heavy	p38β (T180)	+2	survey & quantification
780.817	357.212	QADEEMT[+80.0]GYVATR	sp|Q15759|MK11_HUMAN	y3	heavy	27.2	1	sp|Q15759|MK11_HUMAN.QADEEMT[Pho]GYVATR.+2y3.heavy	p38β (T180)	+2	survey & quantification
780.817	200.103	QADEEMT[+80.0]GYVATR	sp|Q15759|MK11_HUMAN	b2	heavy	26.2	6	sp|Q15759|MK11_HUMAN.QADEEMT[Pho]GYVATR.+2b2.heavy	p38β (T180)	+2	quantification
775.813	880.435	QADEEMT[+80.0]GYVATR	sp|Q15759|MK11_HUMAN	y8-98	light	28.2	5	sp|Q15759|MK11_HUMAN.QADEEMT[Pho]GYVATR.+2y8 -98.light	p38β (T180)	+2	quantification
775.813	749.394	QADEEMT[+80.0]GYVATR	sp|Q15759|MK11_HUMAN	y7-98	light	27.2	3	sp|Q15759|MK11_HUMAN.QADEEMT[Pho]GYVATR.+2y7 -98.light	p38β (T180)	+2	quantification
775.813	666.357	QADEEMT[+80.0]GYVATR	sp|Q15759|MK11_HUMAN	y6	light	28.2	4	sp|Q15759|MK11_HUMAN.QADEEMT[Pho]GYVATR.+2y6.light	p38β (T180)	+2	survey & quantification	unambiguous
775.813	446.272	QADEEMT[+80.0]GYVATR	sp|Q15759|MK11_HUMAN	y4	light	26.2	2	sp|Q15759|MK11_HUMAN.QADEEMT[Pho]GYVATR.+2y4.light	p38β (T180)	+2	survey & quantification
775.813	347.204	QADEEMT[+80.0]GYVATR	sp|Q15759|MK11_HUMAN	y3	light	27.2	1	sp|Q15759|MK11_HUMAN.QADEEMT[Pho]GYVATR.+2y3.light	p38β (T180)	+2	survey & quantification
775.813	200.103	QADEEMT[+80.0]GYVATR	sp|Q15759|MK11_HUMAN	b2	light	26.2	6	sp|Q15759|MK11_HUMAN.QADEEMT[Pho]GYVATR.+2b2.light	p38β (T180)	+2	quantification
820.801	1099.45	QADEEMT[+80.0]GY[+80.0]VATR	sp|Q15759|MK11_HUMAN	y9-98	heavy	31.4	5	sp|Q15759|MK11_HUMAN.QADEEMT[Pho]GY[Pho]VATR.+2y9 -98.heavy	p38β (T180/Y182)	+2	quantification
820.801	970.409	QADEEMT[+80.0]GY[+80.0]VATR	sp|Q15759|MK11_HUMAN	y8-98	heavy	30.4	4	sp|Q15759|MK11_HUMAN.QADEEMT[Pho]GY[Pho]VATR.+2y8 -98.heavy	p38β (T180/Y182)	+2	quantification
820.801	839.369	QADEEMT[+80.0]GY[+80.0]VATR	sp|Q15759|MK11_HUMAN	y7-98	heavy	30.4	3	sp|Q15759|MK11_HUMAN.QADEEMT[Pho]GY[Pho]VATR.+2y7 -98.heavy	p38β (T180/Y182)	+2	survey & quantification
820.801	756.332	QADEEMT[+80.0]GY[+80.0]VATR	sp|Q15759|MK11_HUMAN	y6	heavy	27.4	2	sp|Q15759|MK11_HUMAN.QADEEMT[Pho]GY[Pho]VATR.+2y6.heavy	p38β (T180/Y182)	+2	survey & quantification
820.801	456.28	QADEEMT[+80.0]GY[+80.0]VATR	sp|Q15759|MK11_HUMAN	y4	heavy	25.4	1	sp|Q15759|MK11_HUMAN.QADEEMT[Pho]GY[Pho]VATR.+2y4.heavy	p38β (T180/Y182)	+2	survey & quantification	unambiguous
820.801	1343.52	QADEEMT[+80.0]GY[+80.0]VATR	sp|Q15759|MK11_HUMAN	y11-98	heavy	28.4	6	sp|Q15759|MK11_HUMAN.QADEEMT[Pho]GY[Pho]VATR.+2y11 -98.heavy	p38β (T180/Y182)	+2	quantification
815.796	1089.44	QADEEMT[+80.0]GY[+80.0]VATR	sp|Q15759|MK11_HUMAN	y9-98	light	31.4	5	sp|Q15759|MK11_HUMAN.QADEEMT[Pho]GY[Pho]VATR.+2y9 -98.light	p38β (T180/Y182)	+2	quantification
815.796	960.401	QADEEMT[+80.0]GY[+80.0]VATR	sp|Q15759|MK11_HUMAN	y8-98	light	30.4	4	sp|Q15759|MK11_HUMAN.QADEEMT[Pho]GY[Pho]VATR.+2y8 -98.light	p38β (T180/Y182)	+2	quantification
815.796	829.36	QADEEMT[+80.0]GY[+80.0]VATR	sp|Q15759|MK11_HUMAN	y7-98	light	30.4	3	sp|Q15759|MK11_HUMAN.QADEEMT[Pho]GY[Pho]VATR.+2y7 -98.light	p38β (T180/Y182)	+2	survey & quantification
815.796	746.323	QADEEMT[+80.0]GY[+80.0]VATR	sp|Q15759|MK11_HUMAN	y6	light	27.4	2	sp|Q15759|MK11_HUMAN.QADEEMT[Pho]GY[Pho]VATR.+2y6.light	p38β (T180/Y182)	+2	survey & quantification
815.796	446.272	QADEEMT[+80.0]GY[+80.0]VATR	sp|Q15759|MK11_HUMAN	y4	light	25.4	1	sp|Q15759|MK11_HUMAN.QADEEMT[Pho]GY[Pho]VATR.+2y4.light	p38β (T180/Y182)	+2	survey & quantification	unambiguous
815.796	1333.51	QADEEMT[+80.0]GY[+80.0]VATR	sp|Q15759|MK11_HUMAN	y11-98	light	28.4	6	sp|Q15759|MK11_HUMAN.QADEEMT[Pho]GY[Pho]VATR.+2y11 -98.light	p38β (T180/Y182)	+2	quantification
828.798	986.404	QADEEM[+16.0]T[+80.0]GY[+80.0]VATR	sp|Q15759|MK11_HUMAN	y8-98	heavy	29.6	5	sp|Q15759|MK11_HUMAN.QADEEM[Oxi]T[Pho]GY[Pho]VATR.+2y8 -98.heavy	p38β (T180/Y182)	+2	quantification
828.798	839.369	QADEEM[+16.0]T[+80.0]GY[+80.0]VATR	sp|Q15759|MK11_HUMAN	y7-98	heavy	29.6	4	sp|Q15759|MK11_HUMAN.QADEEM[Oxi]T[Pho]GY[Pho]VATR.+2y7 -98.heavy	p38β (T180/Y182)	+2	quantification
828.798	756.332	QADEEM[+16.0]T[+80.0]GY[+80.0]VATR	sp|Q15759|MK11_HUMAN	y6	heavy	30.6	3	sp|Q15759|MK11_HUMAN.QADEEM[Oxi]T[Pho]GY[Pho]VATR.+2y6.heavy	p38β (T180/Y182)	+2	survey & quantification
828.798	456.28	QADEEM[+16.0]T[+80.0]GY[+80.0]VATR	sp|Q15759|MK11_HUMAN	y4	heavy	25.6	1	sp|Q15759|MK11_HUMAN.QADEEM[Oxi]T[Pho]GY[Pho]VATR.+2y4.heavy	p38β (T180/Y182)	+2	survey & quantification	unambiguous
828.798	357.212	QADEEM[+16.0]T[+80.0]GY[+80.0]VATR	sp|Q15759|MK11_HUMAN	y3	heavy	28.6	2	sp|Q15759|MK11_HUMAN.QADEEM[Oxi]T[Pho]GY[Pho]VATR.+2y3.heavy	p38β (T180/Y182)	+2	survey & quantification	unambiguous
823.794	976.396	QADEEM[+16.0]T[+80.0]GY[+80.0]VATR	sp|Q15759|MK11_HUMAN	y8-98	light	29.6	5	sp|Q15759|MK11_HUMAN.QADEEM[Oxi]T[Pho]GY[Pho]VATR.+2y8 -98.light	p38β (T180/Y182)	+2	quantification
823.794	829.36	QADEEM[+16.0]T[+80.0]GY[+80.0]VATR	sp|Q15759|MK11_HUMAN	y7-98	light	29.6	4	sp|Q15759|MK11_HUMAN.QADEEM[Oxi]T[Pho]GY[Pho]VATR.+2y7 -98.light	p38β (T180/Y182)	+2	quantification
823.794	746.323	QADEEM[+16.0]T[+80.0]GY[+80.0]VATR	sp|Q15759|MK11_HUMAN	y6	light	30.6	3	sp|Q15759|MK11_HUMAN.QADEEM[Oxi]T[Pho]GY[Pho]VATR.+2y6.light	p38β (T180/Y182)	+2	survey & quantification
823.794	446.272	QADEEM[+16.0]T[+80.0]GY[+80.0]VATR	sp|Q15759|MK11_HUMAN	y4	light	25.6	1	sp|Q15759|MK11_HUMAN.QADEEM[Oxi]T[Pho]GY[Pho]VATR.+2y4.light	p38β (T180/Y182)	+2	survey & quantification	unambiguous
823.794	347.204	QADEEM[+16.0]T[+80.0]GY[+80.0]VATR	sp|Q15759|MK11_HUMAN	y3	light	28.6	2	sp|Q15759|MK11_HUMAN.QADEEM[Oxi]T[Pho]GY[Pho]VATR.+2y3.light	p38β (T180/Y182)	+2	survey & quantification	unambiguous
788.815	906.438	QADEEM[+16.0]T[+80.0]GYVATR	sp|Q15759|MK11_HUMAN	y8-98	heavy	29.4	6	sp|Q15759|MK11_HUMAN.QADEEM[Oxi]T[Pho]GYVATR.+2y8 -98.heavy	p38β (T180)	+2	quantification
788.815	759.402	QADEEM[+16.0]T[+80.0]GYVATR	sp|Q15759|MK11_HUMAN	y7-98	heavy	28.4	5	sp|Q15759|MK11_HUMAN.QADEEM[Oxi]T[Pho]GYVATR.+2y7 -98.heavy	p38β (T180)	+2	quantification
788.815	676.365	QADEEM[+16.0]T[+80.0]GYVATR	sp|Q15759|MK11_HUMAN	y6	heavy	30.4	4	sp|Q15759|MK11_HUMAN.QADEEM[Oxi]T[Pho]GYVATR.+2y6.heavy	p38β (T180)	+2	quantification	unambiguous
788.815	456.28	QADEEM[+16.0]T[+80.0]GYVATR	sp|Q15759|MK11_HUMAN	y4	heavy	25.4	1	sp|Q15759|MK11_HUMAN.QADEEM[Oxi]T[Pho]GYVATR.+2y4.heavy	p38β (T180)	+2	survey & quantification
788.815	357.212	QADEEM[+16.0]T[+80.0]GYVATR	sp|Q15759|MK11_HUMAN	y3	heavy	25.4	2	sp|Q15759|MK11_HUMAN.QADEEM[Oxi]T[Pho]GYVATR.+2y3.heavy	p38β (T180)	+2	survey & quantification
788.815	286.175	QADEEM[+16.0]T[+80.0]GYVATR	sp|Q15759|MK11_HUMAN	y2	heavy	27.4	3	sp|Q15759|MK11_HUMAN.QADEEM[Oxi]T[Pho]GYVATR.+2y2.heavy	p38β (T180)	+2	survey & quantification
783.811	896.429	QADEEM[+16.0]T[+80.0]GYVATR	sp|Q15759|MK11_HUMAN	y8-98	light	29.4	6	sp|Q15759|MK11_HUMAN.QADEEM[Oxi]T[Pho]GYVATR.+2y8 -98.light	p38β (T180)	+2	quantification
783.811	749.394	QADEEM[+16.0]T[+80.0]GYVATR	sp|Q15759|MK11_HUMAN	y7-98	light	28.4	5	sp|Q15759|MK11_HUMAN.QADEEM[Oxi]T[Pho]GYVATR.+2y7 -98.light	p38β (T180)	+2	quantification
783.811	666.357	QADEEM[+16.0]T[+80.0]GYVATR	sp|Q15759|MK11_HUMAN	y6	light	30.4	4	sp|Q15759|MK11_HUMAN.QADEEM[Oxi]T[Pho]GYVATR.+2y6.light	p38β (T180)	+2	quantification	unambiguous
783.811	446.272	QADEEM[+16.0]T[+80.0]GYVATR	sp|Q15759|MK11_HUMAN	y4	light	25.4	1	sp|Q15759|MK11_HUMAN.QADEEM[Oxi]T[Pho]GYVATR.+2y4.light	p38β (T180)	+2	survey & quantification
783.811	347.204	QADEEM[+16.0]T[+80.0]GYVATR	sp|Q15759|MK11_HUMAN	y3	light	25.4	2	sp|Q15759|MK11_HUMAN.QADEEM[Oxi]T[Pho]GYVATR.+2y3.light	p38β (T180)	+2	survey & quantification
783.811	276.167	QADEEM[+16.0]T[+80.0]GYVATR	sp|Q15759|MK11_HUMAN	y2	light	27.4	3	sp|Q15759|MK11_HUMAN.QADEEM[Oxi]T[Pho]GYVATR.+2y2.light	p38β (T180)	+2	survey & quantification
780.817	1117.46	QADEEMTGY[+80.0]VATR	sp|Q15759|MK11_HUMAN	y9	heavy	26.2	6	sp|Q15759|MK11_HUMAN.QADEEMTGY[Pho]VATR.+2y9.heavy	p38β (Y182)	+2	quantification
780.817	988.42	QADEEMTGY[+80.0]VATR	sp|Q15759|MK11_HUMAN	y8	heavy	26.2	3	sp|Q15759|MK11_HUMAN.QADEEMTGY[Pho]VATR.+2y8.heavy	p38β (Y182)	+2	survey & quantification
780.817	857.379	QADEEMTGY[+80.0]VATR	sp|Q15759|MK11_HUMAN	y7	heavy	27.2	1	sp|Q15759|MK11_HUMAN.QADEEMTGY[Pho]VATR.+2y7.heavy	p38β (Y182)	+2	survey & quantification
780.817	756.332	QADEEMTGY[+80.0]VATR	sp|Q15759|MK11_HUMAN	y6	heavy	26.2	2	sp|Q15759|MK11_HUMAN.QADEEMTGY[Pho]VATR.+2y6.heavy	p38β (Y182)	+2	survey & quantification	combo unambiguous: y3&y6, y4&y6
780.817	456.28	QADEEMTGY[+80.0]VATR	sp|Q15759|MK11_HUMAN	y4	heavy	26.2	4	sp|Q15759|MK11_HUMAN.QADEEMTGY[Pho]VATR.+2y4.heavy	p38β (Y182)	+2	quantification	combo unambiguous: y3&y6, y4&y6
780.817	357.212	QADEEMTGY[+80.0]VATR	sp|Q15759|MK11_HUMAN	y3	heavy	27.2	5	sp|Q15759|MK11_HUMAN.QADEEMTGY[Pho]VATR.+2y3.heavy	p38β (Y182)	+2	quantification	combo unambiguous: y3&y6, y4&y6
775.813	1107.45	QADEEMTGY[+80.0]VATR	sp|Q15759|MK11_HUMAN	y9	light	26.2	6	sp|Q15759|MK11_HUMAN.QADEEMTGY[Pho]VATR.+2y9.light	p38β (Y182)	+2	quantification
775.813	978.411	QADEEMTGY[+80.0]VATR	sp|Q15759|MK11_HUMAN	y8	light	26.2	3	sp|Q15759|MK11_HUMAN.QADEEMTGY[Pho]VATR.+2y8.light	p38β (Y182)	+2	survey & quantification
775.813	847.371	QADEEMTGY[+80.0]VATR	sp|Q15759|MK11_HUMAN	y7	light	27.2	1	sp|Q15759|MK11_HUMAN.QADEEMTGY[Pho]VATR.+2y7.light	p38β (Y182)	+2	survey & quantification
775.813	746.323	QADEEMTGY[+80.0]VATR	sp|Q15759|MK11_HUMAN	y6	light	26.2	2	sp|Q15759|MK11_HUMAN.QADEEMTGY[Pho]VATR.+2y6.light	p38β (Y182)	+2	survey & quantification	combo unambiguous: y3&y6, y4&y6
775.813	446.272	QADEEMTGY[+80.0]VATR	sp|Q15759|MK11_HUMAN	y4	light	26.2	4	sp|Q15759|MK11_HUMAN.QADEEMTGY[Pho]VATR.+2y4.light	p38β (Y182)	+2	quantification	combo unambiguous: y3&y6, y4&y6
775.813	347.204	QADEEMTGY[+80.0]VATR	sp|Q15759|MK11_HUMAN	y3	light	27.2	5	sp|Q15759|MK11_HUMAN.QADEEMTGY[Pho]VATR.+2y3.light	p38β (Y182)	+2	quantification	combo unambiguous: y3&y6, y4&y6
788.815	940.416	QADEEM[+16.0]TGY[+80.0]VATR	sp|Q15759|MK11_HUMAN	y8-64	heavy	30.4	5	sp|Q15759|MK11_HUMAN.QADEEM[Oxi]TGY[Pho]VATR.+2y8 -64.heavy	p38β (Y182)	+2	quantification
788.815	1004.41	QADEEM[+16.0]TGY[+80.0]VATR	sp|Q15759|MK11_HUMAN	y8	heavy	25.4	4	sp|Q15759|MK11_HUMAN.QADEEM[Oxi]TGY[Pho]VATR.+2y8.heavy	p38β (Y182)	+2	quantification
788.815	857.379	QADEEM[+16.0]TGY[+80.0]VATR	sp|Q15759|MK11_HUMAN	y7	heavy	28.4	3	sp|Q15759|MK11_HUMAN.QADEEM[Oxi]TGY[Pho]VATR.+2y7.heavy	p38β (Y182)	+2	survey & quantification
788.815	756.332	QADEEM[+16.0]TGY[+80.0]VATR	sp|Q15759|MK11_HUMAN	y6	heavy	29.4	2	sp|Q15759|MK11_HUMAN.QADEEM[Oxi]TGY[Pho]VATR.+2y6.heavy	p38β (Y182)	+2	survey & quantification	combo unambiguous: y4&y6
788.815	456.28	QADEEM[+16.0]TGY[+80.0]VATR	sp|Q15759|MK11_HUMAN	y4	heavy	26.4	1	sp|Q15759|MK11_HUMAN.QADEEM[Oxi]TGY[Pho]VATR.+2y4.heavy	p38β (Y182)	+2	survey & quantification	combo unambiguous: y4&y6
788.815	1313.53	QADEEM[+16.0]TGY[+80.0]VATR	sp|Q15759|MK11_HUMAN	y11-64	heavy	29.4	6	sp|Q15759|MK11_HUMAN.QADEEM[Oxi]TGY[Pho]VATR.+2y11 -64.heavy	p38β (Y182)	+2	quantification
783.811	930.408	QADEEM[+16.0]TGY[+80.0]VATR	sp|Q15759|MK11_HUMAN	y8-64	light	30.4	5	sp|Q15759|MK11_HUMAN.QADEEM[Oxi]TGY[Pho]VATR.+2y8 -64.light	p38β (Y182)	+2	quantification
783.811	994.406	QADEEM[+16.0]TGY[+80.0]VATR	sp|Q15759|MK11_HUMAN	y8	light	25.4	4	sp|Q15759|MK11_HUMAN.QADEEM[Oxi]TGY[Pho]VATR.+2y8.light	p38β (Y182)	+2	quantification
783.811	847.371	QADEEM[+16.0]TGY[+80.0]VATR	sp|Q15759|MK11_HUMAN	y7	light	28.4	3	sp|Q15759|MK11_HUMAN.QADEEM[Oxi]TGY[Pho]VATR.+2y7.light	p38β (Y182)	+2	survey & quantification
783.811	746.323	QADEEM[+16.0]TGY[+80.0]VATR	sp|Q15759|MK11_HUMAN	y6	light	29.4	2	sp|Q15759|MK11_HUMAN.QADEEM[Oxi]TGY[Pho]VATR.+2y6.light	p38β (Y182)	+2	survey & quantification	combo unambiguous: y4&y6
783.811	446.272	QADEEM[+16.0]TGY[+80.0]VATR	sp|Q15759|MK11_HUMAN	y4	light	26.4	1	sp|Q15759|MK11_HUMAN.QADEEM[Oxi]TGY[Pho]VATR.+2y4.light	p38β (Y182)	+2	survey & quantification	combo unambiguous: y4&y6
783.811	1303.52	QADEEM[+16.0]TGY[+80.0]VATR	sp|Q15759|MK11_HUMAN	y11-64	light	29.4	6	sp|Q15759|MK11_HUMAN.QADEEM[Oxi]TGY[Pho]VATR.+2y11 -64.light	p38β (Y182)	+2	quantification
773.828	918.474	QADSEMT[+80.0]GYVVTR	sp|P53778|MK12_HUMAN	y8-98	heavy	28	6	sp|P53778|MK12_HUMAN.QADSEMT[Pho]GYVVTR.+2y8 -98.heavy	p38γ (T183)	+2	quantification	combo unambiguous: y6&y7-98, y6&y8-98
773.828	787.434	QADSEMT[+80.0]GYVVTR	sp|P53778|MK12_HUMAN	y7-98	heavy	30	5	sp|P53778|MK12_HUMAN.QADSEMT[Pho]GYVVTR.+2y7 -98.heavy	p38γ (T183)	+2	quantification	combo unambiguous: y6&y7-98, y6&y8-98
773.828	704.397	QADSEMT[+80.0]GYVVTR	sp|P53778|MK12_HUMAN	y6	heavy	26	4	sp|P53778|MK12_HUMAN.QADSEMT[Pho]GYVVTR.+2y6.heavy	p38γ (T183)	+2	quantification	combo unambiguous: y6&y7-98, y6&y8-98
773.828	484.312	QADSEMT[+80.0]GYVVTR	sp|P53778|MK12_HUMAN	y4	heavy	26	3	sp|P53778|MK12_HUMAN.QADSEMT[Pho]GYVVTR.+2y4.heavy	p38γ (T183)	+2	survey & quantification
773.828	385.243	QADSEMT[+80.0]GYVVTR	sp|P53778|MK12_HUMAN	y3	heavy	26	1	sp|P53778|MK12_HUMAN.QADSEMT[Pho]GYVVTR.+2y3.heavy	p38γ (T183)	+2	survey & quantification
773.828	286.175	QADSEMT[+80.0]GYVVTR	sp|P53778|MK12_HUMAN	y2	heavy	28	2	sp|P53778|MK12_HUMAN.QADSEMT[Pho]GYVVTR.+2y2.heavy	p38γ (T183)	+2	survey & quantification
768.824	908.466	QADSEMT[+80.0]GYVVTR	sp|P53778|MK12_HUMAN	y8-98	light	28	6	sp|P53778|MK12_HUMAN.QADSEMT[Pho]GYVVTR.+2y8 -98.light	p38γ (T183)	+2	quantification	combo unambiguous: y6&y7-98, y6&y8-98
768.824	777.425	QADSEMT[+80.0]GYVVTR	sp|P53778|MK12_HUMAN	y7-98	light	30	5	sp|P53778|MK12_HUMAN.QADSEMT[Pho]GYVVTR.+2y7 -98.light	p38γ (T183)	+2	quantification	combo unambiguous: y6&y7-98, y6&y8-98
768.824	694.388	QADSEMT[+80.0]GYVVTR	sp|P53778|MK12_HUMAN	y6	light	26	4	sp|P53778|MK12_HUMAN.QADSEMT[Pho]GYVVTR.+2y6.light	p38γ (T183)	+2	quantification	combo unambiguous: y6&y7-98, y6&y8-98
768.824	474.303	QADSEMT[+80.0]GYVVTR	sp|P53778|MK12_HUMAN	y4	light	26	3	sp|P53778|MK12_HUMAN.QADSEMT[Pho]GYVVTR.+2y4.light	p38γ (T183)	+2	survey & quantification
768.824	375.235	QADSEMT[+80.0]GYVVTR	sp|P53778|MK12_HUMAN	y3	light	26	1	sp|P53778|MK12_HUMAN.QADSEMT[Pho]GYVVTR.+2y3.light	p38γ (T183)	+2	survey & quantification
768.824	276.167	QADSEMT[+80.0]GYVVTR	sp|P53778|MK12_HUMAN	y2	light	28	2	sp|P53778|MK12_HUMAN.QADSEMT[Pho]GYVVTR.+2y2.light	p38γ (T183)	+2	survey & quantification
813.811	998.44	QADSEMT[+80.0]GY[+80.0]VVTR	sp|P53778|MK12_HUMAN	y8-98	heavy	28.2	4	sp|P53778|MK12_HUMAN.QADSEMT[Pho]GY[Pho]VVTR.+2y8 -98.heavy	p38γ (T183/Y185)	+2	quantification	combo unambiguous: y4&y7-98, y4&y8-98
813.811	867.4	QADSEMT[+80.0]GY[+80.0]VVTR	sp|P53778|MK12_HUMAN	y7-98	heavy	31.2	3	sp|P53778|MK12_HUMAN.QADSEMT[Pho]GY[Pho]VVTR.+2y7 -98.heavy	p38γ (T183/Y185)	+2	survey & quantification	combo unambiguous: y4&y7-98, y4&y8-98
813.811	784.363	QADSEMT[+80.0]GY[+80.0]VVTR	sp|P53778|MK12_HUMAN	y6	heavy	28.2	2	sp|P53778|MK12_HUMAN.QADSEMT[Pho]GY[Pho]VVTR.+2y6.heavy	p38γ (T183/Y185)	+2	survey & quantification
813.811	484.312	QADSEMT[+80.0]GY[+80.0]VVTR	sp|P53778|MK12_HUMAN	y4	heavy	25.2	1	sp|P53778|MK12_HUMAN.QADSEMT[Pho]GY[Pho]VVTR.+2y4.heavy	p38γ (T183/Y185)	+2	survey & quantification	combo unambiguous: y4&y7-98, y4&y8-98
813.811	1329.54	QADSEMT[+80.0]GY[+80.0]VVTR	sp|P53778|MK12_HUMAN	y11-98	heavy	27.2	6	sp|P53778|MK12_HUMAN.QADSEMT[Pho]GY[Pho]VVTR.+2y11 -98.heavy	p38γ (T183/Y185)	+2	quantification
813.811	1214.52	QADSEMT[+80.0]GY[+80.0]VVTR	sp|P53778|MK12_HUMAN	y10-98	heavy	30.2	5	sp|P53778|MK12_HUMAN.QADSEMT[Pho]GY[Pho]VVTR.+2y10 -98.heavy	p38γ (T183/Y185)	+2	quantification
808.807	988.432	QADSEMT[+80.0]GY[+80.0]VVTR	sp|P53778|MK12_HUMAN	y8-98	light	28.2	4	sp|P53778|MK12_HUMAN.QADSEMT[Pho]GY[Pho]VVTR.+2y8 -98.light	p38γ (T183/Y185)	+2	quantification	combo unambiguous: y4&y7-98, y4&y8-98
808.807	857.392	QADSEMT[+80.0]GY[+80.0]VVTR	sp|P53778|MK12_HUMAN	y7-98	light	31.2	3	sp|P53778|MK12_HUMAN.QADSEMT[Pho]GY[Pho]VVTR.+2y7 -98.light	p38γ (T183/Y185)	+2	survey & quantification	combo unambiguous: y4&y7-98, y4&y8-98
808.807	774.355	QADSEMT[+80.0]GY[+80.0]VVTR	sp|P53778|MK12_HUMAN	y6	light	28.2	2	sp|P53778|MK12_HUMAN.QADSEMT[Pho]GY[Pho]VVTR.+2y6.light	p38γ (T183/Y185)	+2	survey & quantification
808.807	474.303	QADSEMT[+80.0]GY[+80.0]VVTR	sp|P53778|MK12_HUMAN	y4	light	25.2	1	sp|P53778|MK12_HUMAN.QADSEMT[Pho]GY[Pho]VVTR.+2y4.light	p38γ (T183/Y185)	+2	survey & quantification	combo unambiguous: y4&y7-98, y4&y8-98
808.807	1319.53	QADSEMT[+80.0]GY[+80.0]VVTR	sp|P53778|MK12_HUMAN	y11-98	light	27.2	6	sp|P53778|MK12_HUMAN.QADSEMT[Pho]GY[Pho]VVTR.+2y11 -98.light	p38γ (T183/Y185)	+2	quantification
808.807	1204.51	QADSEMT[+80.0]GY[+80.0]VVTR	sp|P53778|MK12_HUMAN	y10-98	light	30.2	5	sp|P53778|MK12_HUMAN.QADSEMT[Pho]GY[Pho]VVTR.+2y10 -98.light	p38γ (T183/Y185)	+2	quantification
548.208	867.4	QADSEM[+16.0]T[+80.0]GY[+80.0]VVTR	sp|P53778|MK12_HUMAN	y7-98	heavy	23	6	sp|P53778|MK12_HUMAN.QADSEM[Oxi]T[Pho]GY[Pho]VVTR.+3y7 -98.heavy	p38γ (T183/Y185)	+3	quantification	combo unambiguous: y2&y7-98, y3&y7-98, y4&y7-98
548.208	784.363	QADSEM[+16.0]T[+80.0]GY[+80.0]VVTR	sp|P53778|MK12_HUMAN	y6	heavy	23	5	sp|P53778|MK12_HUMAN.QADSEM[Oxi]T[Pho]GY[Pho]VVTR.+3y6.heavy	p38γ (T183/Y185)	+3	quantification
548.208	727.341	QADSEM[+16.0]T[+80.0]GY[+80.0]VVTR	sp|P53778|MK12_HUMAN	y5	heavy	23	4	sp|P53778|MK12_HUMAN.QADSEM[Oxi]T[Pho]GY[Pho]VVTR.+3y5.heavy	p38γ (T183/Y185)	+3	quantification
548.208	484.312	QADSEM[+16.0]T[+80.0]GY[+80.0]VVTR	sp|P53778|MK12_HUMAN	y4	heavy	23	1	sp|P53778|MK12_HUMAN.QADSEM[Oxi]T[Pho]GY[Pho]VVTR.+3y4.heavy	p38γ (T183/Y185)	+3	survey & quantification	combo unambiguous: y2&y7-98, y3&y7-98, y4&y7-98
548.208	385.243	QADSEM[+16.0]T[+80.0]GY[+80.0]VVTR	sp|P53778|MK12_HUMAN	y3	heavy	23	2	sp|P53778|MK12_HUMAN.QADSEM[Oxi]T[Pho]GY[Pho]VVTR.+3y3.heavy	p38γ (T183/Y185)	+3	survey & quantification	combo unambiguous: y2&y7-98, y3&y7-98, y4&y7-98
548.208	286.175	QADSEM[+16.0]T[+80.0]GY[+80.0]VVTR	sp|P53778|MK12_HUMAN	y2	heavy	23	3	sp|P53778|MK12_HUMAN.QADSEM[Oxi]T[Pho]GY[Pho]VVTR.+3y2.heavy	p38γ (T183/Y185)	+3	survey & quantification	combo unambiguous: y2&y7-98, y3&y7-98, y4&y7-98
544.872	857.392	QADSEM[+16.0]T[+80.0]GY[+80.0]VVTR	sp|P53778|MK12_HUMAN	y7-98	light	23	6	sp|P53778|MK12_HUMAN.QADSEM[Oxi]T[Pho]GY[Pho]VVTR.+3y7 -98.light	p38γ (T183/Y185)	+3	quantification	combo unambiguous: y2&y7-98, y3&y7-98, y4&y7-98
544.872	774.355	QADSEM[+16.0]T[+80.0]GY[+80.0]VVTR	sp|P53778|MK12_HUMAN	y6	light	23	5	sp|P53778|MK12_HUMAN.QADSEM[Oxi]T[Pho]GY[Pho]VVTR.+3y6.light	p38γ (T183/Y185)	+3	quantification
544.872	717.333	QADSEM[+16.0]T[+80.0]GY[+80.0]VVTR	sp|P53778|MK12_HUMAN	y5	light	23	4	sp|P53778|MK12_HUMAN.QADSEM[Oxi]T[Pho]GY[Pho]VVTR.+3y5.light	p38γ (T183/Y185)	+3	quantification
544.872	474.303	QADSEM[+16.0]T[+80.0]GY[+80.0]VVTR	sp|P53778|MK12_HUMAN	y4	light	23	1	sp|P53778|MK12_HUMAN.QADSEM[Oxi]T[Pho]GY[Pho]VVTR.+3y4.light	p38γ (T183/Y185)	+3	survey & quantification	combo unambiguous: y2&y7-98, y3&y7-98, y4&y7-98
544.872	375.235	QADSEM[+16.0]T[+80.0]GY[+80.0]VVTR	sp|P53778|MK12_HUMAN	y3	light	23	2	sp|P53778|MK12_HUMAN.QADSEM[Oxi]T[Pho]GY[Pho]VVTR.+3y3.light	p38γ (T183/Y185)	+3	survey & quantification	combo unambiguous: y2&y7-98, y3&y7-98, y4&y7-98
544.872	276.167	QADSEM[+16.0]T[+80.0]GY[+80.0]VVTR	sp|P53778|MK12_HUMAN	y2	light	23	3	sp|P53778|MK12_HUMAN.QADSEM[Oxi]T[Pho]GY[Pho]VVTR.+3y2.light	p38γ (T183/Y185)	+3	survey & quantification	combo unambiguous: y2&y7-98, y3&y7-98, y4&y7-98
521.553	787.434	QADSEM[+16.0]T[+80.0]GYVVTR	sp|P53778|MK12_HUMAN	y7-98	heavy	22	3	sp|P53778|MK12_HUMAN.QADSEM[Oxi]T[Pho]GYVVTR.+3y7 -98.heavy	p38γ (T183)	+3	survey & quantification	combo unambiguous: y5&y7-98
521.553	704.397	QADSEM[+16.0]T[+80.0]GYVVTR	sp|P53778|MK12_HUMAN	y6	heavy	22	5	sp|P53778|MK12_HUMAN.QADSEM[Oxi]T[Pho]GYVVTR.+3y6.heavy	p38γ (T183)	+3	quantification
521.553	647.375	QADSEM[+16.0]T[+80.0]GYVVTR	sp|P53778|MK12_HUMAN	y5	heavy	22	4	sp|P53778|MK12_HUMAN.QADSEM[Oxi]T[Pho]GYVVTR.+3y5.heavy	p38γ (T183)	+3	quantification	combo unambiguous: y5&y7-98
521.553	484.312	QADSEM[+16.0]T[+80.0]GYVVTR	sp|P53778|MK12_HUMAN	y4	heavy	22	1	sp|P53778|MK12_HUMAN.QADSEM[Oxi]T[Pho]GYVVTR.+3y4.heavy	p38γ (T183)	+3	survey & quantification
521.553	385.243	QADSEM[+16.0]T[+80.0]GYVVTR	sp|P53778|MK12_HUMAN	y3	heavy	22	2	sp|P53778|MK12_HUMAN.QADSEM[Oxi]T[Pho]GYVVTR.+3y3.heavy	p38γ (T183)	+3	survey & quantification
521.553	916.275	QADSEM[+16.0]T[+80.0]GYVVTR	sp|P53778|MK12_HUMAN	b8	heavy	22	6	sp|P53778|MK12_HUMAN.QADSEM[Oxi]T[Pho]GYVVTR.+3b8.heavy	p38γ (T183)	+3	quantification
518.216	777.425	QADSEM[+16.0]T[+80.0]GYVVTR	sp|P53778|MK12_HUMAN	y7-98	light	22	3	sp|P53778|MK12_HUMAN.QADSEM[Oxi]T[Pho]GYVVTR.+3y7 -98.light	p38γ (T183)	+3	survey & quantification	combo unambiguous: y5&y7-98
518.216	694.388	QADSEM[+16.0]T[+80.0]GYVVTR	sp|P53778|MK12_HUMAN	y6	light	22	5	sp|P53778|MK12_HUMAN.QADSEM[Oxi]T[Pho]GYVVTR.+3y6.light	p38γ (T183)	+3	quantification
518.216	637.367	QADSEM[+16.0]T[+80.0]GYVVTR	sp|P53778|MK12_HUMAN	y5	light	22	4	sp|P53778|MK12_HUMAN.QADSEM[Oxi]T[Pho]GYVVTR.+3y5.light	p38γ (T183)	+3	quantification	combo unambiguous: y5&y7-98
518.216	474.303	QADSEM[+16.0]T[+80.0]GYVVTR	sp|P53778|MK12_HUMAN	y4	light	22	1	sp|P53778|MK12_HUMAN.QADSEM[Oxi]T[Pho]GYVVTR.+3y4.light	p38γ (T183)	+3	survey & quantification
518.216	375.235	QADSEM[+16.0]T[+80.0]GYVVTR	sp|P53778|MK12_HUMAN	y3	light	22	2	sp|P53778|MK12_HUMAN.QADSEM[Oxi]T[Pho]GYVVTR.+3y3.light	p38γ (T183)	+3	survey & quantification
518.216	916.275	QADSEM[+16.0]T[+80.0]GYVVTR	sp|P53778|MK12_HUMAN	b8	light	22	6	sp|P53778|MK12_HUMAN.QADSEM[Oxi]T[Pho]GYVVTR.+3b8.light	p38γ (T183)	+3	quantification
773.828	1016.45	QADSEMTGY[+80.0]VVTR	sp|P53778|MK12_HUMAN	y8	heavy	26	5	sp|P53778|MK12_HUMAN.QADSEMTGY[Pho]VVTR.+2y8.heavy	p38γ (Y185)	+2	survey & quantification
773.828	885.411	QADSEMTGY[+80.0]VVTR	sp|P53778|MK12_HUMAN	y7	heavy	24	1	sp|P53778|MK12_HUMAN.QADSEMTGY[Pho]VVTR.+2y7.heavy	p38γ (Y185)	+2	survey & quantification
773.828	784.363	QADSEMTGY[+80.0]VVTR	sp|P53778|MK12_HUMAN	y6	heavy	24	3	sp|P53778|MK12_HUMAN.QADSEMTGY[Pho]VVTR.+2y6.heavy	p38γ (Y185)	+2	survey & quantification	combo unambiguous: y2&y6, y3&y6, y4&y6
773.828	484.312	QADSEMTGY[+80.0]VVTR	sp|P53778|MK12_HUMAN	y4	heavy	29	6	sp|P53778|MK12_HUMAN.QADSEMTGY[Pho]VVTR.+2y4.heavy	p38γ (Y185)	+2	quantification	combo unambiguous: y2&y6, y3&y6, y4&y6
773.828	385.243	QADSEMTGY[+80.0]VVTR	sp|P53778|MK12_HUMAN	y3	heavy	28	2	sp|P53778|MK12_HUMAN.QADSEMTGY[Pho]VVTR.+2y3.heavy	p38γ (Y185)	+2	quantification	combo unambiguous: y2&y6, y3&y6, y4&y6
773.828	286.175	QADSEMTGY[+80.0]VVTR	sp|P53778|MK12_HUMAN	y2	heavy	22	4	sp|P53778|MK12_HUMAN.QADSEMTGY[Pho]VVTR.+2y2.heavy	p38γ (Y185)	+2	quantification	combo unambiguous: y2&y6, y3&y6, y4&y6
768.824	1006.44	QADSEMTGY[+80.0]VVTR	sp|P53778|MK12_HUMAN	y8	light	26	5	sp|P53778|MK12_HUMAN.QADSEMTGY[Pho]VVTR.+2y8.light	p38γ (Y185)	+2	survey & quantification
768.824	875.402	QADSEMTGY[+80.0]VVTR	sp|P53778|MK12_HUMAN	y7	light	24	1	sp|P53778|MK12_HUMAN.QADSEMTGY[Pho]VVTR.+2y7.light	p38γ (Y185)	+2	survey & quantification
768.824	774.355	QADSEMTGY[+80.0]VVTR	sp|P53778|MK12_HUMAN	y6	light	24	3	sp|P53778|MK12_HUMAN.QADSEMTGY[Pho]VVTR.+2y6.light	p38γ (Y185)	+2	survey & quantification	combo unambiguous: y2&y6, y3&y6, y4&y6
768.824	474.303	QADSEMTGY[+80.0]VVTR	sp|P53778|MK12_HUMAN	y4	light	29	6	sp|P53778|MK12_HUMAN.QADSEMTGY[Pho]VVTR.+2y4.light	p38γ (Y185)	+2	quantification	combo unambiguous: y2&y6, y3&y6, y4&y6
768.824	375.235	QADSEMTGY[+80.0]VVTR	sp|P53778|MK12_HUMAN	y3	light	28	2	sp|P53778|MK12_HUMAN.QADSEMTGY[Pho]VVTR.+2y3.light	p38γ (Y185)	+2	quantification	combo unambiguous: y2&y6, y3&y6, y4&y6
768.824	276.167	QADSEMTGY[+80.0]VVTR	sp|P53778|MK12_HUMAN	y2	light	22	4	sp|P53778|MK12_HUMAN.QADSEMTGY[Pho]VVTR.+2y2.light	p38γ (Y185)	+2	quantification	combo unambiguous: y2&y6, y3&y6, y4&y6
521.553	885.411	QADSEM[+16.0]TGY[+80.0]VVTR	sp|P53778|MK12_HUMAN	y7	heavy	22	1	sp|P53778|MK12_HUMAN.QADSEM[Oxi]TGY[Pho]VVTR.+3y7.heavy	p38γ (Y185)	+3	survey & quantification
521.553	784.363	QADSEM[+16.0]TGY[+80.0]VVTR	sp|P53778|MK12_HUMAN	y6	heavy	22	3	sp|P53778|MK12_HUMAN.QADSEM[Oxi]TGY[Pho]VVTR.+3y6.heavy	p38γ (Y185)	+3	survey & quantification	combo unambiguous: y3&y5, y3&y6, y4&y5, y4&y6
521.553	727.341	QADSEM[+16.0]TGY[+80.0]VVTR	sp|P53778|MK12_HUMAN	y5	heavy	22	5	sp|P53778|MK12_HUMAN.QADSEM[Oxi]TGY[Pho]VVTR.+3y5.heavy	p38γ (Y185)	+3	quantification	combo unambiguous: y3&y5, y3&y6, y4&y5, y4&y6
521.553	484.312	QADSEM[+16.0]TGY[+80.0]VVTR	sp|P53778|MK12_HUMAN	y4	heavy	22	2	sp|P53778|MK12_HUMAN.QADSEM[Oxi]TGY[Pho]VVTR.+3y4.heavy	p38γ (Y185)	+3	survey & quantification	combo unambiguous: y3&y5, y3&y6, y4&y5, y4&y6
521.553	385.243	QADSEM[+16.0]TGY[+80.0]VVTR	sp|P53778|MK12_HUMAN	y3	heavy	22	4	sp|P53778|MK12_HUMAN.QADSEM[Oxi]TGY[Pho]VVTR.+3y3.heavy	p38γ (Y185)	+3	quantification	combo unambiguous: y3&y5, y3&y6, y4&y5, y4&y6
521.553	531.205	QADSEM[+16.0]TGY[+80.0]VVTR	sp|P53778|MK12_HUMAN	b5	heavy	22	6	sp|P53778|MK12_HUMAN.QADSEM[Oxi]TGY[Pho]VVTR.+3b5.heavy	p38γ (Y185)	+3	quantification
518.216	875.402	QADSEM[+16.0]TGY[+80.0]VVTR	sp|P53778|MK12_HUMAN	y7	light	22	1	sp|P53778|MK12_HUMAN.QADSEM[Oxi]TGY[Pho]VVTR.+3y7.light	p38γ (Y185)	+3	survey & quantification
518.216	774.355	QADSEM[+16.0]TGY[+80.0]VVTR	sp|P53778|MK12_HUMAN	y6	light	22	3	sp|P53778|MK12_HUMAN.QADSEM[Oxi]TGY[Pho]VVTR.+3y6.light	p38γ (Y185)	+3	survey & quantification	combo unambiguous: y3&y5, y3&y6, y4&y5, y4&y6
518.216	717.333	QADSEM[+16.0]TGY[+80.0]VVTR	sp|P53778|MK12_HUMAN	y5	light	22	5	sp|P53778|MK12_HUMAN.QADSEM[Oxi]TGY[Pho]VVTR.+3y5.light	p38γ (Y185)	+3	quantification	combo unambiguous: y3&y5, y3&y6, y4&y5, y4&y6
518.216	474.303	QADSEM[+16.0]TGY[+80.0]VVTR	sp|P53778|MK12_HUMAN	y4	light	22	2	sp|P53778|MK12_HUMAN.QADSEM[Oxi]TGY[Pho]VVTR.+3y4.light	p38γ (Y185)	+3	survey & quantification	combo unambiguous: y3&y5, y3&y6, y4&y5, y4&y6
518.216	375.235	QADSEM[+16.0]TGY[+80.0]VVTR	sp|P53778|MK12_HUMAN	y3	light	22	4	sp|P53778|MK12_HUMAN.QADSEM[Oxi]TGY[Pho]VVTR.+3y3.light	p38γ (Y185)	+3	quantification	combo unambiguous: y3&y5, y3&y6, y4&y5, y4&y6
518.216	531.205	QADSEM[+16.0]TGY[+80.0]VVTR	sp|P53778|MK12_HUMAN	b5	light	22	6	sp|P53778|MK12_HUMAN.QADSEM[Oxi]TGY[Pho]VVTR.+3b5.light	p38γ (Y185)	+3	quantification
745.855	884.425	QALT[+80.0]LQDWAAQR	sp|O75716|STK16_HUMAN	y7	heavy	24.1	1	sp|O75716|STK16_HUMAN.QALT[Pho]LQDWAAQR.+2y7.heavy	MPSK1 (T185)	+2	survey & quantification	only one potential phosphorylation site
745.855	756.366	QALT[+80.0]LQDWAAQR	sp|O75716|STK16_HUMAN	y6	heavy	25.1	2	sp|O75716|STK16_HUMAN.QALT[Pho]LQDWAAQR.+2y6.heavy	MPSK1 (T185)	+2	survey & quantification	only one potential phosphorylation site
745.855	641.339	QALT[+80.0]LQDWAAQR	sp|O75716|STK16_HUMAN	y5	heavy	28.1	3	sp|O75716|STK16_HUMAN.QALT[Pho]LQDWAAQR.+2y5.heavy	MPSK1 (T185)	+2	survey & quantification	only one potential phosphorylation site
[truncated: 1,279 more rows]

## Sheet: iRT_values
Number ID	Modified Sequence	Protein	iRT value
iRT light	AGGSSEPVTGLADK	Retention Time Standard	0
iRT light	DAVTPADFSEWSK	Retention Time Standard	54.62
iRT light	GDLDAASYYAPVR	Retention Time Standard	42.26
iRT light	GTFIIDPAAIVR	Retention Time Standard	87.23
iRT light	LGGNETQVR	Retention Time Standard	-24.92
iRT light	TGFIIDPGGVIR	Retention Time Standard	70.52
iRT light	TPVISGGPYYER	Retention Time Standard	28.71
iRT light	TPVITGAPYYER	Retention Time Standard	33.38
iRT light	VEATFGVDESANK	Retention Time Standard	12.39
iRT light	YILAGVESNK	Retention Time Standard	19.79
Prot001_Site1	AENGLLMT[+80.0]PC[+57.0]YTANFVAPEVLK	KS6A1 (T573), KS6A3 (T577)	122.81
Prot001_Site1_ox	AENGLLM[+16.0]T[+80.0]PC[+57.0]YTANFVAPEVLK	KS6A1 (T573), KS6A3 (T577)	110.51
Prot002	AFS[+80.0]LAK	CDK9 (S175)	22.16
Prot003_Site1	ALGADDSY[+80.0]YTAR	ZAP70 (Y492)	23.86
Prot004_Site1	ANS[+80.0]FVGTAQYVSPELLTEK	PDK1 (S241), PDK2 (S241)	93.34
Prot005_Site1	APEMVNLY[+80.0]SGK	AAK1 (Y234)	34.39
Prot005_Site1&2	APEMVNLY[+80.0]S[+80.0]GK	AAK1 (Y234/S235)	56.29
Prot005_Site1&2_ox	APEM[+16.0]VNLY[+80.0]S[+80.0]GK	AAK1 (Y234/S235)	30.07
Prot005_Site1_ox	APEM[+16.0]VNLY[+80.0]SGK	AAK1 (Y234)	12.88
Prot005_Site2	APEMVNLYS[+80.0]GK	AAK1 (S235)	47.55
Prot005_Site2_ox	APEM[+16.0]VNLYS[+80.0]GK	AAK1 (S235)	25.44
Prot006_Site1	ATDS[+80.0]FSGR	MNK2 (S74)	-12.77
Prot007_Site1	AVPEGHEY[+80.0]YR	TYK2 (1054)	-12.35
Prot008_Site1	AY[+80.0]TPVVVTLWYR	CDK11B (Y594)	108.27
Prot008_Site1&2	AY[+80.0]T[+80.0]PVVVTLWYR	CDK11B (Y594/T595)	131.51
Prot008_Site2	AYT[+80.0]PVVVTLWYR	CDK11B (T595)	124.55
Prot009	AYS[+80.0]FC[+57.0]GTIEYMAPDIVR	MSK1 (S212)	119.96
Prot009_ox	AYS[+80.0]FC[+57.0]GTIEYM[+16.0]APDIVR	MSK1 (S212)	95.23
Prot010	DDEY[+80.0]NPC[+57.0]QGSK	FGR (412)	-11.82
Prot011	DDIY[+80.0]SPSSSSK	SRMS (Y849)	-5.02
Prot012	DIMHDSNY[+80.0]VSK	PGFRA (Y849)	13.15
Prot012_ox	DIM[+16.0]HDSNY[+80.0]VSK	PGFRA (Y849)	-8.57
Prot013_Site1	DIHHIDY[+80.0]YK	FGFR1 (Y653)	-1.09
Prot013_Site1	DIHHIDYY[+80.0]K	FGFR1 (Y654)	-5.43
Prot014	DIMNDSNY[+80.0]IVK	CSF1R (Y809)	59.79
Prot014_ox	DIM[+16.0]NDSNY[+80.0]IVK	CSF1R (Y809)	35.05
Prot015	DIMSDSNY[+80.0]VVR	FLT3 (Y842)	56.04
Prot015_ox	DIM[+16.0]SDSNY[+80.0]VVR	FLT3 (Y842)	30.57
Prot016_Site1	DINNIDY[+80.0]YK	FGFR2 (Y656)	43.55
Prot016_Site1&2	DINNIDY[+80.0]Y[+80.0]K	FGFR2 (Y656/Y657)	48.56
Prot016_Site2	DINNIDYY[+80.0]K	FGFR2 (Y657)	35.98
Prot017_Site1	DIY[+80.0]ETDYYR	IGF1R (Y1161), InsR (Y1185)	40.74
Prot017_Site2	DIYETDY[+80.0]YR	IGF1R (Y1165), InsR (Y1189)	43.84
Prot017_Site3	DIYETDYY[+80.0]R	IGF1R (Y1166), InsR (Y1190)	42.23
Prot018_Site1	DIY[+80.0]STDYYR	TrkA (Y676)	37.11
Prot018_Site2	DIYSTDY[+80.0]YR	TrkA (Y680)	43.09
Prot018_Site3	DIYSTDYY[+80.0]R	TrkA (Y681)	40.85
Prot019	DPDY[+80.0]VR	VGFR2 (Y1059), VGFR3 (Y1068)	-15.26
Prot020	DSNY[+80.0]ISK	PDGFRβ (Y857)	-22.09
Prot021_Site1	DVHNLDY[+80.0]YK	FGFR3 (Y647)	17.21
Prot021_Site1&2	DVHNLDY[+80.0]Y[+80.0]K	FGFR3 (Y647/Y648)	16.76
Prot022_Site1	DVY[+80.0]EEDSYVK	RET (Y900)	25.94
Prot022_Site1&2	DVY[+80.0]EEDSY[+80.0]VK	RET (Y900/Y905)	29.33
Prot022_Site2	DVYEEDSY[+80.0]VK	RET (Y905)	24.09
Prot023_Site1	DVYETDY[+80.0]YR	IRR (Y1145)	34.01
Prot023_Site1&2	DVYETDY[+80.0]Y[+80.0]R	IRR (Y1145/Y1146)	40.63
Prot023_Site2	DVYETDYY[+80.0]R	IRR (Y1146)	33.02
Prot024_Site1	DVY[+80.0]STDYYR	TrkB (Y702), TrkC (Y705)	28.16
Prot024_Site2	DVYSTDY[+80.0]YR	TrkB (Y706), TrkC (Y709)	32.63
Prot024_Site3	DVYSTDYY[+80.0]R	TrkB (Y707), TrkC (Y710)	31.27
Prot025_Site1	DY[+80.0]YVVR	JAK3 (Y980), PKR2 (Y113), PKR1 (Y122)	23.29
Prot025_Site1&2	DY[+80.0]Y[+80.0]VVR	JAK3 (Y980/Y981), PKR2 (Y113/Y114), PKR1 (Y122/Y123)	30.87
Prot025_Site2	DYY[+80.0]VVR	JAK3 (Y981), PKR2 (Y114), PKR1 (Y123)	23.41
Prot026_Site1	EDVY[+80.0]LSHDHNIPYK	PTK6 (Y342)	16.69
Prot026_Site1&2	EDVY[+80.0]LSHDHNIPY[+80.0]K	PTK6 (Y342/Y351)	20.33
Prot026_Site2	EDVYLSHDHNIPY[+80.0]K	PTK6 (Y351)	14.1
Prot027	EEADGVY[+80.0]AASGGLR	FES (Y713)	29.1
Prot028	EIYSADY[+80.0]YR	ROR1 (Y645)	31.52
Prot029	ENIFGES[+80.0]R	KPCD (S503)	38.08
Prot030	EPLAVVGS[+80.0]PYWMAPEVLR	TESK1 (S220)	130.88
Prot030_ox	EPLAVVGS[+80.0]PYWM[+16.0]APEVLR	TESK1 (S220)	114.78
Prot031	EVYAADYY[+80.0]K	ROR2 (Y646)	19.73
Prot032_Site1	EYGS[+80.0]PLK	CDK11A (S577), CDK11B (S589)	2.61
Prot032_Site2	AY[+80.0]TPVVVTQWYR	CDK11A (Y582)	79.31
Prot032_Site2&3	AY[+80.0]T[+80.0]PVVVTQWYR	CDK11A (Y582/T583)	116.38
Prot033_Site1	EY[+80.0]YSVHNK	MET (Y1234)	-28.07
Prot033_Site1&2	EY[+80.0]Y[+80.0]SVHNK	MET (Y1234/Y1235)	-29.31
Prot033_Site2	EYY[+80.0]SVHNK	MET (Y1235)	-31.7
Prot034_Site1	EY[+80.0]YSVQQHR	RON (Y1238)	-14.7
Prot034_Site1&2	EY[+80.0]Y[+80.0]SVQQHR	RON (Y1238/Y1239)	-15.69
Prot034_Site2	EYY[+80.0]SVQQHR	RON (Y1239)	-19.57
Prot035_Site1	EY[+80.0]YTVK	JAK1 (Y1034)	-3.27
Prot035_Site1&2	EY[+80.0]Y[+80.0]TVK	JAK1 (Y1034/Y1035)	-3.25
Prot035_Site2	EYY[+80.0]TVK	JAK1 (Y1035)	-9.76
Prot036_Site1	FAQTVMT[+80.0]SR	IRAK4 (T345)	14.74
Prot036_Site1_ox	FAQTVM[+16.0]T[+80.0]SR	IRAK4 (T345)	-6.61
Prot036_Site2	FAQTVMTS[+80.0]R	IRAK4 (S346)	16.61
Prot036_Site2_ox	FAQTVM[+16.0]TS[+80.0]R	IRAK4 (S346)	-2.5
Prot037_Site1	FFSSETT[+80.0]AAHSLVGTPYYMSPER	NEK6 (T202)	69.6
Prot037_Site1_ox	FFSSETT[+80.0]AAHSLVGTPYYM[+16.0]SPER	NEK6 (T202)	58.87
Prot037_Site2	FFSSETTAAHS[+80.0]LVGTPYYMSPER	NEK6 (S206)	74.35
Prot037_Site2_ox	FFSSETTAAHS[+80.0]LVGTPYYM[+16.0]SPER	NEK6 (S206)	63.37
Prot038	FVLDDQY[+80.0]TSSTGTK	ITK (Y512)	38.39
Prot039	FVS[+80.0]VYGTEEYLHPDMYER	IKKE (S172)	81.55
Prot039_ox	FVS[+80.0]VYGTEEYLHPDM[+16.0]YER	IKKE (S172)	72.57
Prot040_Site1	GAILT[+80.0]TMLATR	KCC2A (T305), KCC2B (T306), KCC2D (T306)	71.65
Prot040_Site1&2	GAILT[+80.0]T[+80.0]MLATR	KCC2A (T305/T306), KCC2B (T306/T307), KCC2D (T306/T307)	113.09
Prot040_Site1&2_ox	GAILT[+80.0]T[+80.0]M[+16.0]LATR	KCC2A (T305/T306), KCC2B (T306/T307), KCC2D (T306/T307)	72.3
Prot040_Site1_ox	GAILT[+80.0]TM[+16.0]LATR	KCC2A (T305), KCC2B (T306), KCC2D (T306)	42.32
Prot040_Site2	GAILTT[+80.0]MLATR	KCC2A (T306), KCC2B (T307), KCC2D T307)	89.87
Prot040_Site2_ox	GAILTT[+80.0]M[+16.0]LATR	KCC2A (T306), KCC2B (T307), KCC2D T307)	47.57
Prot041	GDVMST[+80.0]AC[+57.0]GTPGYVAPEVLAQK	KCC1D (T180)	75.07
Prot041_ox	GDVM[+16.0]ST[+80.0]AC[+57.0]GTPGYVAPEVLAQK	KCC1D (T180)	63.08
Prot042	GEPNVSY[+80.0]IC[+57.0]SR	GSK3A (Y279), GSK3B (Y216)	26.36
Prot043	GHLS[+80.0]EGLVTK	MK06 (S189)	1.26
Prot044	GQEVY[+80.0]VK	TIE2 (Y992)	-13.37
Prot044	GS[+80.0]AAWMAPEVFEGSNYSEK	M3K7 (S192)	93.7
Prot044_ox	GS[+80.0]AAWM[+16.0]APEVFEGSNYSEK	M3K7 (S192)	79.09
Prot046	GS[+80.0]FDGSSSQPSR	RK (S21)	-10.33
Prot047	GS[+80.0]PLYMAPEMVC[+57.0]QR	ULK3 (S176)	69.33
Prot047_ox	GS[+80.0]PLYM[+16.0]APEM[+16.0]VC[+57.0]QR	ULK3 (S176)	33.41
Prot048	GT[+80.0]EIYMSPEVILC[+57.0]R	M3K8 (T290)	99.67
Prot048_ox	GT[+80.0]EIYM[+16.0]SPEVILC[+57.0]R	M3K8 (T290)	75.84
Prot049	GT[+80.0]LAYLPEEYIK	IRAK1 (T387)	87.29
Prot050_Site1	GVHHIDY[+80.0]YK	FGFR4 (Y642)	-22.86
Prot050_Site1&2	GVHHIDY[+80.0]Y[+80.0]K	FGFR4 (Y642/Y643)	-22.73
Prot050_Site2	GVHHIDYY[+80.0]K	FGFR4 (Y643)	-26.97
Prot051	GYLS[+80.0]EGLVTK	MK04 (S186)	55.05
Prot052_Site1	HADAEMT[+80.0]GYVVTR	P38δ (T180)	19.52
Prot052_Site1&2	HADAEMT[+80.0]GY[+80.0]VVTR	P38δ (T180/Y182)	22.03
Prot052_Site1&2_ox	HADAEM[+16.0]T[+80.0]GY[+80.0]VVTR	P38δ (T180/Y182)	-0.56
Prot052_Site1_ox	HADAEM[+16.0]T[+80.0]GYVVTR	P38δ (T180)	-1.94
Prot052_Site2	HADAEMTGY[+80.0]VVTR	P38δ (Y182)	10.53
Prot052_Site2_ox	HADAEM[+16.0]TGY[+80.0]VVTR	P38δ (Y182)	-8.3
Prot053	HMT[+80.0]QEVVTQYYR	NLK (T298)	26.2
Prot053_ox	HM[+16.0]T[+80.0]QEVVTQYYR	NLK (T298)	16.34
Prot054_Site1	HTDDEMT[+80.0]GYVATR	MK14 (T180)	14.09
Prot054_Site1&2	HTDDEMT[+80.0]GY[+80.0]VATR	MK14 (T180/Y182)	14.34
Prot054_Site1&2_ox	HTDDEM[+16.0]T[+80.0]GY[+80.0]VATR	MK14 (T180/Y182)	-10.53
Prot054_Site1_ox	HTDDEM[+16.0]T[+80.0]GYVATR	MK14 (T180)	-10.3
Prot054_Site2	HTDDEMTGY[+80.0]VATR	MK14 (Y182)	3.87
Prot054_Site2_ox	HTDDEM[+16.0]TGY[+80.0]VATR	MK14 (Y182)	-18.65
Prot055	IADLGLAS[+80.0]FK	RIPK1 (S161)	75.75
Prot056_Site1	IADPEHDHT[+80.0]GFLTEYVATR	ERK1 (T198)	49.66
Prot056_Site2	IADPEHDHTGFLT[+80.0]EYVATR	ERK1 (T202)	56.63
Prot056_Site3	IADPEHDHTGFLTEY[+80.0]VATR	ERK1 (Y204)	40.69
Prot057	IC[+57.0]DFGAS[+80.0]R	MLTK (S155)	16.7
Prot058	IDQGDLMT[+80.0]PQFTPYYVAPQVLEAQR	MAPK5 (T182)	127.8
Prot058_ox	IDQGDLM[+16.0]T[+80.0]PQFTPYYVAPQVLEAQR	MAPK5 (T182)	116.61
Prot059	IGDFGLAT[+80.0]VK	Araf (T454), Braf (T599) C-Raf/Raf1 (T491)	61.94
Prot060	IIDSEY[+80.0]TAQEGAK	BLK (Y389)	8.31
Prot061	IYNGDYY[+80.0]R	UFO (Y703)	9.62
Prot062_Site1	IVDFGS[+80.0]SC[+57.0]QLGQR	Dyr1A (S310), Dyr1B (S262)	48.92
Prot062_Site2&3	IY[+80.0]QY[+80.0]IQSR	Dyr1A (Y319/Y321), Dyr1B (Y271/Y273)	21.61
Prot062_Site3	IYQY[+80.0]IQSR	Dyr1A (Y321), Dyr1B Y273)	13.73
Prot063_Site1	IY[+80.0]SGDYYR	MERTK (Y749) TYRO3 (Y681)	15.35
Prot063_Site2	IYSGDY[+80.0]YR	MERTK (Y753) TYRO3 (Y685)	13.86
Prot063_Site3	IYSGDYY[+80.0]R	MERTK (Y754) TYRO3 (Y686)	11.99
Prot064	LADFGS[+80.0]C[+57.0]LK	DMPK (S216), MRCKA (S222), MRCKB (S221)	50.22
Prot065	LAVVGS[+80.0]PFWMAPEVLR	TESK2 (S219)	130.91
Prot065_ox	LAVVGS[+80.0]PFWM[+16.0]APEVLR	TESK2 (S219)	121.82
Prot066	LC[+57.0]DFGISGQLVDS[+80.0]IAK	MKK4 (S2570	96.28
Prot067	LADFGS[+80.0]C[+57.0]LR	MRCKG (S216)	52.61
Prot068_ox	LC[+57.0]DFGVSGQLIDS[+80.0]M[+16.0]ANSFVGTR	MEK1 (S218), MEK2 (S222)	103.13
Prot069	IADFGFSNEFT[+80.0]VGNK	MARK1 (T208)	94.16
Prot070_Site1	LDT[+80.0]FC[+57.0]GSPPYAAPELFQGK	MARK1 (T215), MARK2 (T208), MARK3 (T211), MARK4 (T214)	100.85
Prot070_Site1	LMTGDT[+80.0]YTAHAGAK	Abl (T392), Abl2/Arg (T438)	-0.18
Prot070_Site1&2	LDT[+80.0]FC[+57.0]GS[+80.0]PPYAAPELFQGK	MARK1 (T215/S219), MARK2 (T208/S212), MARK3 (T211/S215), MARK4 (T214/S218)	130.88
Prot070_Site1_ox	LM[+16.0]TGDT[+80.0]YTAHAGAK	Abl (T392), Abl2/Arg (T438)	-10.71
Prot070_Site2	LDTFC[+57.0]GS[+80.0]PPYAAPELFQGK	MARK1 (S219), MARK2 (S212), MARK3 (S215), MARK4 (S218)	101.85
Prot070_Site2	LMTGDTY[+80.0]TAHAGAK	Abl (Y393), Abl2/Arg (Y439)	-10.01
Prot070_Site2_ox	LM[+16.0]TGDTY[+80.0]TAHAGAK	Abl (Y393), Abl2/Arg (Y439)	-20.66
Prot070_Site3	LMTGDTYT[+80.0]AHAGAK	Abl (T394), Abl2/Arg (T440)	5.49
Prot070_Site3_ox	LM[+16.0]TGDTYT[+80.0]AHAGAK	Abl (T394), Abl2/Arg (T440)	-6.97
Prot072	LYTY[+80.0]IQSR	Dyrk3 (Y369)	20.58
Prot073	MMSLS[+80.0]QSR	RIPK2 (S176)	17.71
Prot073_ox	M[+16.0]M[+16.0]SLS[+80.0]QSR	RIPK2 (S176)	-21.65
Prot074_Site1	MS[+80.0]AAGTYAWMAPEVIR	M3K10 (S262), M3K9 (S308)	105.25
Prot074_Site2	MSAAGT[+80.0]YAWMAPEVIR	M3K10 (T266), M3K9 (T312)	99.52
Prot075	MS[+80.0]TAGTYAWMAPEVIK	M3KL4 (S303)	99.89
Prot075_ox	M[+16.0]S[+80.0]TAGTYAWM[+16.0]APEVIK	M3KL4 (S303)	73.24
Prot076_Site1	NDS[+80.0]NYVVK	KIT (S821)	0.13
Prot076_Site1&2	NDS[+80.0]NY[+80.0]VVK	KIT (S821/Y823)	9.24
Prot076_Site2	NDSNY[+80.0]VVK	KIT (Y823)	-14.95
Prot077	NIYSADY[+80.0]YK	MUSK (Y755)	28.17
Prot078_Site1	NLY[+80.0]AGDYYR	DDR1 (Y792)	32.79
Prot078_Site2	NLYAGDY[+80.0]YR	DDR1 (Y796)	30.41
Prot078_Site3	NLYAGDYY[+80.0]R	DDR1 (Y797)	29.3
Prot079	NT[+80.0]FVGTPFWMAPEVIK	MST3 (T190), YSK1 (T174)	130.79
Prot079_ox	NT[+80.0]FVGTPFWM[+16.0]APEVIK	MST3 (T190), YSK1 (T174)	113.61
Prot079_Site1	NLY[+80.0]SGDYYR	DDR2 (Y736)	25.7
Prot079_Site2	NLYSGDY[+80.0]YR	DDR2 (Y740)	29.57
Prot079_Site3	NLYSGDYY[+80.0]R	DDR2 (Y741)	27.83
Prot080_Site1	PPYT[+80.0]DYVSTR	ICK (T157), MAK (T157)	38.91
Prot080_Site1&2	PPYT[+80.0]DY[+80.0]VSTR	ICK (T157/Y159), MAK (T157/Y159)	45.65
Prot080_Site2	PPYTDY[+80.0]VSTR	ICK (Y159), MAK (Y159)	-11.38
Prot081	PGEEDNAAISEVGT[+80.0]IR	BMPR2 (T379)	43.21
Prot082_Site1	QADEEMT[+80.0]GYVATR	P38B (T180)	29.73
Prot082_Site1&2	QADEEMT[+80.0]GY[+80.0]VATR	P38B (T180/Y182)	31.37
Prot082_Site1&2_ox	QADEEM[+16.0]T[+80.0]GY[+80.0]VATR	P38B (T180/Y182)	6.82
Prot082_Site1_ox	QADEEM[+16.0]T[+80.0]GYVATR	P38B (T180)	5.58
Prot082_Site2	QADEEMTGY[+80.0]VATR	P38B (Y182)	19.77
Prot082_Site2_ox	QADEEM[+16.0]TGY[+80.0]VATR	P38B (Y182)	-3.14
Prot083_Site1	QADSEMT[+80.0]GYVVTR	P38G (T183)	37.93
Prot083_Site1&2	QADSEMT[+80.0]GY[+80.0]VVTR	P38G (T183/Y185)	42.64
Prot083_Site1&2_ox	QADSEM[+16.0]T[+80.0]GY[+80.0]VVTR	P38G (T183/Y185)	-17.99
Prot083_Site1_ox	QADSEM[+16.0]T[+80.0]GYVVTR	P38G (T183)	14.58
Prot083_Site2	QADSEMTGY[+80.0]VVTR	P38G (Y185)	26.66
Prot083_Site2_ox	QADSEM[+16.0]TGY[+80.0]VVTR	P38G (Y185)	4.55
Prot084_Site1	QALT[+80.0]LQDWAAQR	MPSK1 (T185)	69.89
Prot084_Site2	C[+57.0]TIS[+80.0]YR	MPSK1 (S197)	1.7
Prot084_Site2&3	C[+57.0]TIS[+80.0]Y[+80.0]R	MPSK1 (S197/Y198)	9.5
Prot084_Site3	C[+57.0]TISY[+80.0]R	MPSK1 (Y198)	-9.2
Prot085	QEDGGVY[+80.0]SSSGLK	Fer (Y714)	2.61
Prot086	QET[+80.0]VEC[+57.0]LK	CaMKIIβ (T287)	3.82
Prot087_Site1	QS[+80.0]GVVVEEPPPSK	CDK12 (S1053)	16
Prot087_Site2	NSS[+80.0]PAPPQPAPGK	CDK12 (S1083)	-8.05
Prot088	S[+80.0]LVGTPYWMAPELISR	PAK4 (S475)	128.66
Prot088_ox	S[+80.0]LVGTPYWM[+16.0]APELISR	PAK4 (S475)	109.95
Prot089	S[+80.0]LVGTPYWMAPEVISR	PAK6 (S560), PAK7 (S602)	117.13
Prot089_ox	S[+80.0]LVGTPYWM[+16.0]APEVISR	PAK6 (S560), PAK7 (S602)	98.94
Prot090	S[+80.0]VVGTPAYLAPEVLR	PKD1/PKCμ (S742), PKD3 (S735)	90.09
Prot091	GEEVY[+80.0]VK	Tie1 (Y1007), GCN2 (Y70)	-7.83
Prot092_Site1	SDPSGHLT[+80.0]GMVGTALYVSPEVQGSTK	GCN2 (T899)	75.12
Prot092_Site1_ox	SDPSGHLT[+80.0]GM[+16.0]VGTALYVSPEVQGSTK	GCN2 (T899)	55.31
Prot092_Site2	SDPSGHLTGMVGT[+80.0]ALYVSPEVQGSTK	GCN2 (T904)	67.07
Prot092_Site2_ox	SDPSGHLTGM[+16.0]VGT[+80.0]ALYVSPEVQGSTK	GCN2 (T904)	52.96
Prot093	SEIGHSPPPAY[+80.0]TPMSGNQFVYR	Her4 (Y1056)	46.74
Prot094_Site1	SFGS[+80.0]PNR	CDK7 (S164)	-16.39
Prot094_Site2	AYT[+80.0]HQVVTR	CDK7 (T170)	-17.97
Prot095_Site1	C[+57.0]LTSNLLQS[+80.0]R	MASTL (S293)	44.6
Prot095_Site2	DYLSSS[+80.0]FLC[+57.0]SDDDR	MASTL (S552)	93.45
Prot095_Site2&3	DYLSSS[+80.0]FLC[+57.0]S[+80.0]DDDR	MASTL (S552/S556)	123.33
Prot095_Site4	GVENPAVQES[+80.0]NQK	MASTL (S631)	-3.95
Prot095_Site5	S[+80.0]FNSHINASNNSEPSR	MASTL (S657)	-1
Prot095_Site5&6	S[+80.0]FNSHINASNNS[+80.0]EPSR	MASTL (S657/S668)	11.53
Prot095_Site6	SFNSHINASNNS[+80.0]EPSR	MASTL (S668)	-5.46
Prot095_Site7	ILGT[+80.0]PDYLAPELLLGR	MASTL (T741)	131
Prot096	SGEPLST[+80.0]WC[+57.0]GSPPYAAPEVFEGK	SIK (T182)	102.85
Prot097	STMVGT[+80.0]PYWMAPEVVTR	PAK1 (T427), PAK2 (T406), PAK3 (T440)	104.63
Prot098_Site1	S[+80.0]VVGTPAYLAPEVLLNQGYNR	PRKD2 (S710)	119.57
Prot098_Site2	SVVGTPAY[+80.0]LAPEVLLNQGYNR	PRKD2 (Y717)	110.53
Prot099	T[+80.0]IC[+57.0]GTPNYLSPEVLNK	PLK2 (T239)	76.63
Prot100	ILGETS[+80.0]LMR	Chk2/Rad53 (S379)	51.75
Prot100_ox	ILGETS[+80.0]LM[+16.0]R	Chk2/Rad53 (S379)	29.59
Prot101	IADFGLS[+80.0]K	CaMK4 (S189), RIPK2 (S168)	45.68
Prot102	T[+80.0]VC[+57.0]GTPGYC[+57.0]APEILR	CaMK4 (T200)	65.7
Prot103	T[+80.0]YVGTNAYMAPER	MEK5 (T315)	38.6
Prot103_ox	T[+80.0]YVGTNAYM[+16.0]APER	MEK5 (T315)	24.56
Prot104_Site1	TAC[+57.0]TNFMMT[+80.0]PYVVTR	JNK2 (T183)	78.23 #
Prot104_Site1&2	TAC[+57.0]TNFMMT[+80.0]PY[+80.0]VVTR	JNK2 (T183/Y185)	100.34
Prot104_Site1&2_ox	TAC[+57.0]TNFM[+16.0]M[+16.0]T[+80.0]PY[+80.0]VVTR	JNK2 (T183/Y185)	57.61
Prot104_Site2	TAC[+57.0]TNFMMTPY[+80.0]VVTR	JNK2 (Y185)	78.23 #
Prot104_Site2_ox	TAC[+57.0]TNFM[+16.0]M[+16.0]TPY[+80.0]VVTR	JNK2 (Y185)	39.71
Prot105_Site1	TAGTSFMMT[+80.0]PYVVTR	JNK1 (T183), JNK3 (T221)	83.41
Prot105_Site1&2	TAGTSFMMT[+80.0]PY[+80.0]VVTR	JNK1 (T183/Y185), JNK3 (T221/Y223)	104.36
Prot105_Site1&2_ox	TAGTSFM[+16.0]M[+16.0]T[+80.0]PY[+80.0]VVTR	JNK1 (T183/Y185), JNK3 (T221/Y223)	58.53
Prot105_Site1_ox	TAGTSFM[+16.0]M[+16.0]T[+80.0]PYVVTR	JNK1 (T183), JNK3 (T221)	44.76
Prot105_Site2	TAGTSFMMTPY[+80.0]VVTR	JNK1 (Y185), JNK3 (Y223)	78.46
Prot105_Site2_ox	TAGTSFM[+16.0]M[+16.0]TPY[+80.0]VVTR	JNK1 (Y185), JNK3 (Y223)	39.19
Prot106_Site1	T[+80.0]FC[+57.0]GTPDYIAPEIIAYQPYGK	PKCα (T497), PKCβ (T500), PKCγ (T514)	113.13 / 117.47 *
Prot106_Site2	TFC[+57.0]GT[+80.0]PDYIAPEIIAYQPYGK	PKCα (T501), PKCβ (T504), PKCγ (T518)	113.13 / 117.47 *
Prot107_Site1	ILNHDT[+80.0]SFAK	NEK2 (T170)	0.37
Prot107_Site1&2	ILNHDT[+80.0]S[+80.0]FAK	NEK2 (T170/S171)	20.16
Prot107_Site2	ILNHDTS[+80.0]FAK	NEK2 (S171)	3.08
Prot107_Site3	T[+80.0]FVGTPYYMSPEQMNR	NEK2 (T175)	78.55
Prot107_Site4	TFVGT[+80.0]PYYMSPEQMNR	NEK2 (T179)	75.81
Prot108_Site1	T[+80.0]LC[+57.0]GTPNYIAPEVLSK	PLK1 (T210)	76.82
Prot108_Site1&2	T[+80.0]LC[+57.0]GT[+80.0]PNYIAPEVLSK	PLK1 (T210/T214)	105.03
Prot108_Site2	TLC[+57.0]GT[+80.0]PNYIAPEVLSK	PLK1 (T214)	71.96
Prot109	TNT[+80.0]FC[+57.0]GTPDYIAPEILLGQK	PKCθ (T538)	120.5
Prot110_Site1	TQTS[+80.0]MSLGTTR	MLKL (S358)	14.38
Prot110_Site1_ox	TQTS[+80.0]M[+16.0]SLGTTR	MLKL (S358)	-10.88
Prot110_Site2	TQTSMS[+80.0]LGTTR	MLKL (S360)	13.5
Prot110_Site2_ox	TQTSM[+16.0]S[+80.0]LGTTR	MLKL (S360)	-11.38
Prot111_Site1	TST[+80.0]FC[+57.0]GTPEFLAPEVLTETSYTR	PKN2 (T816)	124.36 #
Prot111_Site2	TSTFC[+57.0]GT[+80.0]PEFLAPEVLTETSYTR	PKN2 (T820)	124.36 #
Prot112_Site1	TST[+80.0]FC[+57.0]GTPEFLAPEVLTQEAYTR	PKN3 (T718)	125.34
Prot112_Site2	TSTFC[+57.0]GT[+80.0]PEFLAPEVLTQEAYTR	PKN3 (T722)	120.49
Prot113	T[+80.0]TQMSAAGTYAWMAPEVIK	MLK3 (T277)	103.7
Prot114	TVC[+57.0]STY[+80.0]LQSR	HIPK3 (Y359)	5.69
Prot115_Site1	TWT[+80.0]LC[+57.0]GTPEYLAPEIILSK	PKAα (T198), PKAβ (T198), PKAγ (T198)	130.46 #
Prot115_Site2	TWTLC[+57.0]GT[+80.0]PEYLAPEIILSK	PKAα (T202), PKAβ (T202), PKAγ (T202)	130.46 #
Prot116_Site1	VADPDHDHTGFLT[+80.0]EYVATR	Erk2 (T185)	45.4
Prot116_Site2	VADPDHDHTGFLTEY[+80.0]VATR	Erk2 (Y187)	55.93
Prot116_Site3	VADPDHDHTGFLTEYVAT[+80.0]R	Erk2 (T190)	37.07
Prot117	VDNEDIY[+80.0]ESR	FRK (Y387)	3.32
Prot118	TYT[+80.0]HEVVTLWYR	CDK2 (T160), CDK3 (T160)	70.37
Prot119	VIEDDPEAVY[+80.0]TTTGGK	EphA7 (Y791)	31.88
Prot120	VIEDNEY[+80.0]TAR	HCK (Y411), Lyn (Y397)	-4.9
Prot121	VLEDDPEAAY[+80.0]TTR	EphA3 (Y779), EphA4 (Y779), EphA5 (Y833)	24.39
Prot122	VLEDDPEAAY[+80.0]TTTGGK	EphA6 (Y830)	24.41
Prot123_Site1	HPGHYAVYNLS[+80.0]PR	GAK (S456)	7.64
Prot123_Site2	DESEVS[+80.0]DEGGSPISSEGQEPR	GAK (S829)	30.48 / 34.58 *
Prot123_Site3	DESEVSDEGGS[+80.0]PISSEGQEPR	GAK (S834)	30.48 / 34.58 *
Prot123_Site4	VS[+80.0]ENDFEDLLSNQGFSSR	GAK (S1176)	114.77
Prot123_Site4&5	VS[+80.0]ENDFEDLLS[+80.0]NQGFSSR	GAK (S1176&S1185)	130.84
Prot124	VVDFGSATFDHEHHSTIVST[+80.0]R	CLK2 (T344)	27
Prot125_Site1	VYT[+80.0]HEVVTLWYR	CDK1 (T161)	72.48
Prot125_Site2	SPEVLLGS[+80.0]AR	CDK1 (S178)	35.53
Prot126_Site1	VYT[+80.0]YIQSR	DYRK2 (T381), DYRK4 (T263)	30.68
Prot126_Site1&2	VYT[+80.0]Y[+80.0]IQSR	DYRK2 (T381/Y382), DYRK4 (T263/Y264)	40.76
Prot126_Site2	VYTY[+80.0]IQSR	DYRK2 (Y382), DYRK4 (Y264)	8.77
Prot127	LIEDNEY[+80.0]TAR	Fyn (Y420), Lck (Y394), Yes (Y426), Src (Y419)	6.55
Prot128	WTAPEAALY[+80.0]GR	Fyn (Y440), Yes (446), Src (Y439)	50.49
Prot129_Site1&2	VLEDDPEAT[+80.0]Y[+80.0]TTSGGK	EphA2 (T771/Y772)	34.62
Prot129_Site3	WTAPEAIS[+80.0]YR	EphA2 (S790)	52.58
Prot129_Site3&4	WTAPEAIS[+80.0]Y[+80.0]R	EphA2 (S790/Y791)	66.18
Prot129_Site4	WTAPEAISY[+80.0]R	EphA2 (Y791)	46.87
Prot130_Site1	ADENY[+80.0]YK	Syk (Y525)	-22.86
Prot130_Site2	ADENYY[+80.0]K	Syk (Y526)	-24.98
Prot130_Site3	WYAPEC[+57.0]INY[+80.0]YK	Syk (Y546)	65.21
Prot131	Y[+80.0]TC[+57.0]QIK	TTN (Y8490), [TBRG1 (Y234)]	-27.59
Prot132_Site1	VAGS[+80.0]QPITVAWYK	TTN (S9203)	71.18
Prot132_Site1&2	VAGS[+80.0]QPIT[+80.0]VAWYK	TTN (S9203/T9207)	101.93
Prot132_Site2	VAGSQPIT[+80.0]VAWYK	TTN (T9207)	67.93
Prot133_Site1	Y[+80.0]MEDSTYYK	FAK (Y570)	17.87
Prot133_Site1_ox	Y[+80.0]M[+16.0]EDSTYYK	FAK (Y570)	2.93
Prot133_Site2	YMEDSTY[+80.0]YK	FAK (Y576)	13.87
Prot133_Site2_ox	YM[+16.0]EDSTY[+80.0]YK	FAK (Y576)	0.33
Prot133_Site3	YMEDSTYY[+80.0]K	FAK (Y577)	12.26
Prot133_Site3_ox	YM[+16.0]EDSTYY[+80.0]K	FAK (Y577)	-1.17
Prot134_Site1	YIEDEDY[+80.0]YK	PYK2/FAK2 (Y579)	22.87
Prot134_Site1&2	YIEDEDY[+80.0]Y[+80.0]K	PYK2/FAK2 (Y579/Y580)	28.47
Prot134_Site2	YIEDEDYY[+80.0]K	PYK2/FAK2 (Y580)	20.5
Prot135	YVLDDEY[+80.0]TSSVGSK	BTK (Y551)	35.98
Prot136	YVLDDEY[+80.0]VSSFGAK	TXK (Y420)	70.21
Prot137	YVLDDQY[+80.0]TSSSGAK	TEC (Y519)	21.65
Prot138	YVLDDQY[+80.0]VSSVGTK	BMX (Y566)	48.18
