# Supplementary material for: High-Throughput Assessment of Kinome-wide Activation States
Source: Cell Syst. 2019 Oct 23;9(4):366–374.e5. doi: 10.1016/j.cels.2019.08.005 (PMC6838672; doi:10.1016/j.cels.2019.08.005)
Supplement: Table S3. Determined Limits of Detection and Quantification for Selected Phosphopeptides, Related to Figure 1 [file mmc4.xlsx]

## Sheet: LOD and LOQ calculations
Peptide Modified Sequence	Protein	Slope Replicate 1	Slope Replicate 2	Slope Replicate 3	Intercept Replicate 1	Intercept Replicate 2	Intercept Replicate 3	r2 Replicate 1	r2 Replicate 3	r2 Replicate 3	Slope Combined	Intercept Combined	r2 combined	SD Response	Sensitivity	LOD	LOQ
AFS[Pho]LAK	sp|P50750|CDK9_HUMAN	139194	134228	136377	33681.6	19392	-28148.9	0.998141	0.998594	0.999854	136599	8308	0.998471	32371.1	136599	711 amol	2.37 fmol
ALGADDSY[Pho]YTAR	sp|P43403|ZAP70_HUMAN	101163	103203	102040	36927.7	-663.787	-26689.5	0.990477	0.995314	0.998617	102135	3191.45	0.994713	31983.3	102135	939 amol	3.13 fmol
ANS[Pho]FVGTAQYVSPELLTEK	sp|O15530|PDPK1_HUMAN, sp|Q6A1A2|PDPK2_HUMAN	11235.1	10778.9	10095.3	-49003.3	-56174.7	-45209.8	0.994615	0.99263	0.995078	10430.1	-29345.2	0.989158	5568.45	10430.1	1.6 fmol	5.3 fmol
ATDS[Pho]FSGR	sp|Q9HBH9|MKNK2_HUMAN	34785.6	38603.9	38038.5	78416.3	66828.7	70080.8	0.975892	0.980561	0.984195	37142.7	71775.3	0.977544	5976.74	37142.7	483 amol	1.61 fmol
DPDY[Pho]VR	sp|P35968|VGFR2_HUMAN, sp|P35916|VGFR3_HUMAN	189372	204792	188176	182057	-14634.3	107615	0.987313	0.999327	0.997871	194113	91679.1	0.993262	99309.2	194113	1.53 fmol	5.12 fmol
ENIFGES[Pho]R	sp|Q05655|KPCD_HUMAN	57921.8	59396.4	59577.9	143449	92334.1	64288	0.974204	0.983293	0.993052	58965.4	100024	0.983435	40137	58965.4	2.04 fmol	6.81 fmol
EYGS[Pho]PLK	sp|Q9UQ88|CD11A_HUMAN, sp|P21127|CD11B_HUMAN	41251	41938.6	39422.1	36224.7	13081.4	25729	0.991551	0.99755	0.996817	40870.5	25011.7	0.994335	11588.3	40870.5	850 amol	2.84 fmol
AYT[Pho]PVVVTLWYR	sp|P21127|CD11B_HUMAN	4201.14	4940.45	4052.86	-58137.9	-68665.6	-55739	0.877412	0.876137	0.882616	4398.15	-60847.5	0.868633	6876.1	4398.15	4.69 fmol	15.6 fmol
GAILTT[Pho]MLATR	sp|Q9UQM7|KCC2A_HUMAN, sp|Q13554|KCC2B_HUMAN, sp|Q13557|KCC2D_HUMAN	116838	111461	97058.3	-715649	-493772	-371437	0.90528	0.976283	0.988283	107015	-417626	0.944984	174488	107015	4.89 fmol	16.3 fmol
GAILTT[Pho]M[Oxi]LATR	sp|Q9UQM7|KCC2A_HUMAN, sp|Q13554|KCC2B_HUMAN, sp|Q13557|KCC2D_HUMAN	9330.75	8051.55	8174.99	-16221.7	-10308.1	-11024.8	0.99937	0.998835	0.999337	8417.46	-4780.74	0.99265	3227.27	8417.46	1.15 fmol	3.83 fmol
GAILT[Pho]TMLATR	sp|Q9UQM7|KCC2A_HUMAN, sp|Q13554|KCC2B_HUMAN, sp|Q13557|KCC2D_HUMAN	334604	266248	282599	-812295	-658240	-889511	0.997512	0.997092	0.991229	292341	-623785	0.981384	117744	292341	1.21 fmol	4.03 fmol
GAILT[Pho]TM[Oxi]LATR	sp|Q9UQM7|KCC2A_HUMAN, sp|Q13554|KCC2B_HUMAN, sp|Q13557|KCC2D_HUMAN	77478	65657.3	70028.6	-57796.2	-28083.2	-67509.6	0.998799	0.996829	0.998684	71054.6	-51129.7	0.991737	20541.2	71054.6	867 amol	2.89 fmol
GEPNVSY[Pho]IC[Cam]SR	sp|P49840|GSK3A_HUMAN, sp|P49841|GSK3B_HUMAN	53847.9	54154.6	53397.6	12245.2	-3451.68	-14828.9	0.99709	0.998961	0.999603	53800	-2011.8	0.99844	13594.3	53800	758 amol	2.53 fmol
GHLS[Pho]EGLVTK	sp|Q16659|MK06_HUMAN	82345.4	78628	75041.2	9836.5	10362.4	19461.5	0.999512	0.999492	0.999679	78671.5	13220.1	0.997542	5411.59	78671.5	206 amol	688 amol
HMT[Pho]QEVVTQYYR	sp|Q9UBE8|NLK_HUMAN	20613.6	18535.6	18839.7	-26063	-19205.9	-23093.1	0.997805	0.997422	0.992413	19196.7	-12677.2	0.9924	3438.73	19196.7	537 amol	1.79 fmol
HTDDEMTGY[Pho]VATR	sp|Q16539|MK14_HUMAN	26365.2	25764.5	24962.3	3849.23	227.526	-6711.91	0.990726	0.993856	0.998445	25653.5	2457.28	0.993684	5366.72	25653.5	627 amol	2.09 fmol
HTDDEM[Oxi]TGY[Pho]VATR	sp|Q16539|MK14_HUMAN	2991.03	2036.22	2625.89	-3894.9	3283.96	-3713.79	0.999415	0.985017	0.999421	2516.56	1183.79	0.967651	4093.43	2516.56	4.88 fmol	16.27 fmol
HTDDEMT[Pho]GY[Pho]VATR	sp|Q16539|MK14_HUMAN	14866.3	14456.8	13906.3	8347.06	768.145	8069.75	0.989374	0.994435	0.996317	14332	11654.9	0.993084	4297.87	14332	900 amol	3 fmol
HTDDEM[Oxi]T[Pho]GY[Pho]VATR	sp|Q16539|MK14_HUMAN	1392.24	1498.46	1195.23	4899.32	1420.27	6639.8	0.992363	0.997481	0.981169	1352.3	5055.82	0.983814	2657.58	1352.3	5.9 fmol	19.65 fmol
HTDDEMT[Pho]GYVATR	sp|Q16539|MK14_HUMAN	32728.6	31972.3	30807.9	-30495.9	-26725.4	-32484.8	0.995413	0.997236	0.998934	31684.6	-18373.3	0.996098	2925.28	31684.6	277 amol	923 amol
HTDDEM[Oxi]T[Pho]GYVATR	sp|Q16539|MK14_HUMAN	2434.12	3694.85	2649.43	5161.56	-14209.6	-4798.32	0.984152	0.974363	0.978654	2868.65	-239.476	0.942089	9686.85	2868.65	10.1 fmol	33.77 fmol
IADLGLAS[Pho]FK	sp|Q13546|RIPK1_HUMAN	241303	207434	206936	-541934	-380960	-333617	0.992097	0.997234	0.99741	218558	-418837	0.988406	109202	218558	1.50 fmol	5.00 fmol
IADPEHDHTGFLTEY[Pho]VATR	sp|P27361|MK03_HUMAN	31682.8	27048	27124.2	-153716	-136080	-129456	0.988334	0.985228	0.987918	28618.4	-139751	0.978473	12540	28618.4	1.31 fmol	4.38 fmol
IYQY[Pho]IQSR	sp|Q13627|DYR1A_HUMAN, sp|Q9Y463|DYR1B_HUMAN	62305.1	60436.1	59709.7	40894.9	6417.5	-3740.42	0.985445	0.99499	0.997437	60817	14524	0.991516	23395.8	60817	1.15 fmol	3.85 fmol
NSS[Pho]PAPPQPAPGK	sp|Q9NYV4|CDK12_HUMAN	74000.2	78306.4	72434.2	36209.9	-20124.5	-2750.75	0.992312	0.999365	0.998905	74913.6	4444.88	0.995466	28848.3	74913.6	1.16 fmol	3.85 fmol
S[Pho]VVGTPAYLAPEVLR	sp|Q15139|KPCD1_HUMAN, sp|O94806|KPCD3_HUMAN	97914.1	91593	80471	-502016	-557600	-450425	0.992545	0.980327	0.987593	89992.7	-503347	0.976862	53599.9	89992.7	1.79 fmol	5.96 fmol
SFGS[Pho]PNR	sp|P50613|CDK7_HUMAN	229899	248436	239567	506377	306725	277222	0.973496	0.986744	0.992555	240224	293225	0.984502	124662	240224	1.56 fmol	5.19 fmol
AYT[Pho]HQVVTR	sp|P50613|CDK7_HUMAN	24281.6	22675	23512.7	20669.7	19691.8	-171.053	0.986261	0.992486	0.999656	23489.8	13396.8	0.99137	11760.3	23489.8	1.5 fmol	5.00 fmol
STMVGT[Pho]PYWMAPEVVTR	sp|Q13153|PAK1_HUMAN, sp|Q13177|PAK2_HUMAN, sp|O75914|PAK3_HUMAN	14201.4	15967.7	15027.3	-99764.3	-123428	-116335	0.964498	0.948121	0.947414	14449	-66240.6	0.94765	12144	14449	2.52 fmol	8.4 fmol
IADFGLS[Pho]K	sp|Q16566|KCC4_HUMAN, sp|O43353|RIPK2_HUMAN	193478	180919	183002	-5811.79	-23922.5	-72089.5	0.997254	0.997593	0.999725	185800	-33941.2	0.996772	34255.9	185800	553 amol	1.84 fmol
MMSLS[Pho]QSR	sp|O43353|RIPK2_HUMAN	35442.2	34691.2	33257	-4610.69	-6678.96	15459.9	0.99607	0.998236	0.998926	34463.5	1390.07	0.99688	12228.6	34463.5	1.06 fmol	3.55 fmol
T[Pho]VC[Cam]GTPGYC[Cam]APEILR	sp|Q16566|KCC4_HUMAN	29986.1	28533.5	28791.6	-58225.8	-66954.1	-68616.7	0.9976	0.995587	0.994559	28914.7	-50227.5	0.994866	5581.48	28914.7	579 amol	1.93 fmol
TAC[Cam]TNFMMTPY[Pho]VVTR	sp|P45984|MK09_HUMAN	23927.1	23643.2	22945.6	-129588	-133181	-136432	0.981319	0.981524	0.971768	22773.9	-77382.9	0.976012	3423.52	22773.9	450 amol	1.9 fmol
T[Pho]FC[Cam]GTPDYIAPEIIAYQPYGK	sp|P17252|KPCA_HUMAN, sp|P05771|KPCB_HUMAN, sp|P05129|KPCG_HUMAN	10889.2	12203.9	10971.7	-67499.5	-78750.6	-68553.8	0.984031	0.98106	0.984436	10966.4	-42018.3	0.976145	6213.9	10966.4	1.7 fmol	5.67 fmol
TNT[Pho]FC[Cam]GTPDYIAPEILLGQK	sp|Q04759|KPCT_HUMAN	7447.35	10284.8	6777.96	-54977.6	-89645	-47200.1	0.957915	0.918452	0.965835	7813.37	-36786.7	0.900648	22597.6	7813.37	8.7 fmol	29 fmol
TVC[Cam]STY[Pho]LQSR	sp|Q9H422|HIPK3_HUMAN	60090.6	59159	57612.3	70695.8	37759.6	78112.7	0.99062	0.996699	0.98903	58954	62189.3	0.991701	21479.4	58954	1.09 fmol	3.64 fmol
TYT[Pho]HEVVTLWYR	sp|P24941|CDK2_HUMAN, sp|Q00526|CDK3_HUMAN	58198.4	57467	60588.6	-381934	-365145	-416788	0.974171	0.978749	0.966906	56647.6	-227801	0.969708	26342.8	56647.6	1.40 fmol	4.65 fmol
VIEDNEY[Pho]TAR	sp|P08631|HCK_HUMAN, sp|P07948|LYN_HUMAN	79991	72847.6	81986.9	127734	137890	59479.7	0.983469	0.979114	0.996605	78275.1	108368	0.983613	42642.1	78275.1	1.63 fmol	5.45 fmol
VLEDDPEAAY[Pho]TTR	sp|P29320|EPHA3_HUMAN, sp|P54764|EPHA4_HUMAN, sp|P54756|EPHA5_HUMAN	188793	205009	187830	226080	-31191.3	133922	0.986327	0.999288	0.997733	193878	109604	0.992718	130348	193878	2.02 fmol	6.72 fmol
VYT[Pho]HEVVTLWYR	sp|P06493|CDK1_HUMAN	33190.3	34686.8	36937.7	-215929	-223526	-272263	0.975028	0.977347	0.953209	34938.3	-237239	0.965247	30568.4	34938.3	2.62 fmol	8.75 fmol
SPEVLLGS[Pho]AR	sp|P06493|CDK1_HUMAN	174428	159248	167803	32158.5	33714.4	-35391.4	0.996505	0.995864	0.999504	167160	10160.5	0.995154	39456.8	167160	708 amol	2.36 fmol
VYTY[Pho]IQSR	sp|Q92630|DYRK2_HUMAN, sp|Q9NR20|DYRK4_HUMAN	169845	174192	176833	258326	103820	49484.1	0.97056	0.990748	0.996938	173624	137210	0.986038	108351	173624	1.87 fmol	6.24 fmol
Y[Pho]M[Oxi]EDSTYYK	sp|Q05397|FAK1_HUMAN	10863.7	10892.6	11486.5	38773.2	16563.2	20096.7	0.982369	0.998404	0.995769	11080.9	25144.4	0.991047	11934.4	11080.9	3.23 fmol	10.8 fmol
Y[Pho]MEDSTYYK	sp|Q05397|FAK1_HUMAN	39336.3	38599.5	36733.8	-1318.11	-1482.26	-6490.23	0.996387	0.997106	0.999141	38223.2	-3096.87	0.996219	2939.89	38223.2	231 amol	796 amol
