# Supplementary material for: High-Throughput Assessment of Kinome-wide Activation States
Source: Cell Syst. 2019 Oct 23;9(4):366–374.e5. doi: 10.1016/j.cels.2019.08.005 (PMC6838672; doi:10.1016/j.cels.2019.08.005)
Supplement: Table S4. List of Current FDA-Approved Kinase Inhibitors and Their Targets, Related to Figure 1 [file mmc5.xlsx]

## Sheet: Sheet1
Common Name	Uniprot Identifier	Abemaciclib	Acalabrutinib	Afatinib	Alectinib	Axitinib	Baricitinib	Binimetinib	Bosutinib	Brigatinib	Cabozantinib	Ceritinib	Cobimetinib	Crizotinib	Dabrafenib	Dasatinib	Encorafenib	Erlotinib	Everolimus	Fostamatinib #	Gefitinib	Ibrutinib	Imatinib	Lapatinib	Lenvatinib	Midostaurin	Neratinib	Nilotinib	Nintedanib	Osimertinib	Palbociclib	Pazopanib	Ponatinib	Regorafenib	Ribociclib	Ruxolitinib	Sirolimus	Sorafenib	Sunitinib	Temsirolimus	Tofacitinib	Trametinib	Vandetanib	Vemurafenib
Abl	sp|P00519|ABL1_HUMAN								1							1							1					1					1
ACK	sp|Q07912|ACK1_HUMAN								2
ALK	sp|Q9UM73|ALK_HUMAN				1					1		1		1
BLK	sp|P51451|BLK_HUMAN		2																			2
Braf	sp|P15056|BRAF_HUMAN														1		1*																	1				2						1
BTK	sp|Q06187|BTK_HUMAN		1																			2
CaMK2γ	sp|Q13555|KCC2G_HUMAN								2
CaMKIδ	sp|Q8IU85|KCC1D_HUMAN								2
CDK19	sp|Q9BWU1|CDK19_HUMAN																																2					2
CDK4	sp|P11802|CDK4_HUMAN	2																													1				1
CDK6	sp|Q00534|CDK6_HUMAN	2																													1
CDK8	sp|P49336|CDK8_HUMAN																																2					2
C-Raf/Raf1	sp|P04049|RAF1_HUMAN																																					2						1
DDR1	sp|Q08345|DDR1_HUMAN																						2					2
DDR2	sp|Q16832|DDR2_HUMAN																						2					2										2
EGFR	sp|P00533|EGFR_HUMAN		2	1						2								1			1	2		1			2			1													2
Etk/BMX	sp|P51813|BMX_HUMAN		2																			2
FGFR1	sp|P11362|FGFR1_HUMAN																												2			2						2	2
FGFR2	sp|P21802|FGFR2_HUMAN																												2
FGFR3	sp|P22607|FGFR3_HUMAN																												2
FGFR4	sp|P22455|FGFR4_HUMAN																												2
FLT1/VEGFR1	sp|P17948|VGFR1_HUMAN																												2			1
FLT4	sp|P35916|VGFR3_HUMAN																								1				1			1						2	1
FLT3	sp|P36888|FLT3_HUMAN											2														1												1	2
Fms/CSFR	sp|P07333|CSF1R_HUMAN																															2
FRK	sp|P42685|FRK_HUMAN								2
Fyn	sp|P06241|FYN_HUMAN		2						2													2
Hck	sp|P08631|HCK_HUMAN																					2
HER2/ErbB2	sp|P04626|ERBB2_HUMAN		2	2																		2		1			1
HER4	sp|Q15303|ERBB4_HUMAN		2																			2
IGF1R	sp|P08069|IGF1R_HUMAN									2		2
InsR	sp|P06213|INSR_HUMAN									2		2
ITK	sp|Q08881|ITK_HUMAN		2																			2
Jak1	sp|P23458|JAK1_HUMAN						2																													1					2
Jak2	sp|O60674|JAK2_HUMAN						2																													1					2
Jak3	sp|P52333|JAK3_HUMAN		2				2															2														2					1
KDR/VEGFR2	sp|P35968|VGFR2_HUMAN					1					1														1				2			1		2				2	2				2
KHS1	sp|Q9Y4K4|M4K5_HUMAN								2
Kit	sp|P10721|KIT_HUMAN																															2						1	1
Lck	sp|P06239|LCK_HUMAN		2																			2
LOK	sp|O94804|STK10_HUMAN								2
Lyn	sp|P07948|LYN_HUMAN		2						2													2
MAP2K7	sp|O14733|MP2K7_HUMAN												2
MEK1/MAP2K1	sp|Q02750|MP2K1_HUMAN							1					1																													1
MEK2/MAP2K2	sp|P36507|MP2K2_HUMAN							1					1																													1
Met	sp|P08581|MET_HUMAN				2						1			2
MST1	sp|P09603|CSF1_HUMAN								2
MST3	sp|Q9Y6E0|STK24_HUMAN								2
mTOR/FRAP	sp|P42345|MTOR_HUMAN																		1																		1			1
PDGFRα	sp|P16234|PGFRA_HUMAN																												2
PDGFRβ	sp|P09619|PGFRB_HUMAN																												2			2						2	1
PKN1/PRK1	sp|Q16512|PKN1_HUMAN																																								2
PLK4	sp|O00444|PLK4_HUMAN					2
QIK	sp|Q9H0K1|SIK2_HUMAN								2							2
QSK	sp|Q9Y2K2|SIK3_HUMAN								2							2
Ret	sp|P07949|RET_HUMAN																			2													2					2	2				1
SIK	sp|P57059|SIK1_HUMAN								2							2
Src	sp|P12931|SRC_HUMAN		2						2							2						2
Syk	sp|P43405|KSYK_HUMAN																			1
TEC	sp|P42680|TEC_HUMAN																					2
TSSK1	sp|Q9BXA7|TSSK1_HUMAN											2
TXK	sp|P42681|TXK_HUMAN		2						2													2
Tyk2	sp|P29597|TYK2_HUMAN						2																													2					2
Yes	sp|P07947|YES_HUMAN																					2
font bold&italics = activation assay included in the present study
1 = primary target
2 = secondary target
* = inhibits V600E mutation
# = is a prodrug. Active form is called tamatinib
retrieved from http://www.guidetopharmacology.org/ (status August 2018)
