# Supplementary material for: High-Throughput Assessment of Kinome-wide Activation States
Source: Cell Syst. 2019 Oct 23;9(4):366–374.e5. doi: 10.1016/j.cels.2019.08.005 (PMC6838672; doi:10.1016/j.cels.2019.08.005)
Supplement: Table S5. List of Detected t-Loop Phosphorylations, Related to Figures 1, 2, and 3 [file mmc6.xlsx]

## Sheet: Detected Targets
Peptide Sequence measured	Kinase - t-loop phosphorylation site	Activity detected in:
AENGLLMT[Pho]PC[Cam]YTANFVAPEVLK	RSK1/p90RSK (T573), RSK2 (T577)	PC9, M026, Breast cancer needle biopsy
AFS[Pho]LAK	CDK9 (S175)	Jurkat, PC9, M026
ALGADDSY[Pho]YTAR	Zap70/SRK (Y492)	Jurkat
ANS[Pho]FVGTAQYVSPELLTEK	PDK1 (S241), {PDPK2P (S241)}	Jurkat, HEK, PC9, M026, Platelets, Breast cancer needle biopsy
ATDS[Pho]FSGR	MNK2 (S74)	Jurkat, HEK, PC9, Breast cancer needle biopsy
AYS[Pho]FC[Cam]GTIEYMAPDIVR	MSK1 (S212)	Breast cancer needle biopsy
AYT[Pho]HQVVTR	CDK7 (T170)	Jurkat, HEK, PC9, M026, Breast cancer needle biopsy
AYT[Pho]PVVVTLWYR	PITSLRE (T595)	Jurkat, HEK, PC9, M026, Breast cancer needle biopsy
DPDY[Pho]VR	KDR/VEGFR2 (Y1059), FLT4 (Y1068)	Breast cancer needle biopsy
ENIFGES[Pho]R	PKCδ (S503)	Jurkat, HEK, PC9, M026, Platelets, Breast cancer needle biopsy
EY[Pho]Y[Pho]SVHNK	Met (Y1234/Y1235)	PC9
EY[Pho]YSVHNK	Met (Y1234)	PC9
EYGS[Pho]PLK	CDK11A (S577), PITSLRE (S589)	Jurkat, HEK, PC9, M026, Breast cancer needle biopsy
FAQTVMT[Pho]SR	IRAK4 (T345)	Platelets
FAQTVMTS[Pho]R	IRAK4 (S346)	Platelets
FFSSETTAAHS[Pho]LVGTPYYMSPER	Nek6 (S206)	M026, Breast cancer needle biopsy
GAILT[Pho]TMLATR	CaMKIIα (T305), CaMKIIβ (T306), CaMKIIδ (T306)	Platelets
GAILTT[Pho]MLATR	CaMKIIα (T306), CaMKIIβ (T307), CaMKIIδ (T307)	Platelets, Breast cancer needle biopsy
GDVMST[Pho]AC[Cam]GTPGYVAPEVLAQK	CaMKIδ (T180)	Jurkat, PC9
GEPNVSY[Pho]IC[Cam]SR	GSK3α (Y279), GSK3β (Y216)	Jurkat, HEK, PC9, M026, Platelets, Breast cancer needle biopsy
GHLS[Pho]EGLVTK	ERK3 (S189)	Jurkat, HEK, PC9, M026, Breast cancer needle biopsy
GYLS[Pho]EGLVTK	ERK4 (S186)	HEK, M026R
HADAEMTGY[Pho]VVTR	p38δ (Y182)	Breast cancer needle biopsy
HMT[Pho]QEVVTQYYR	NLK (T298)	Jurkat, M026, Platelets, Breast cancer needle biopsy
HTDDEMT[Pho]GY[Pho]VATR	p38α (T180/Y182)	Jurkat, Platelets, Breast cancer needle biopsy
HTDDEMT[Pho]GYVATR	p38α (T180)	Platelets, Breast cancer needle biopsy
HTDDEMTGY[Pho]VATR	p38α (Y182)	Jurkat, HEK, PC9, M026, Platelets, Breast cancer needle biopsy
IADFGLS[Pho]K	CaMKIV (S189), RIPK2 (S168)	PC9, M026, Platelets, Breast cancer needle biopsy
IADLGLAS[Pho]FK	RIPK1 (S161)	Jurkatb, Platelets
IADPEHDHTGFLTEY[Pho]VATR	ERK1/p44MAPK (Y204)	Jurkat, PC9, M026, Platelets, Breast cancer needle biopsy
IDQGDLMT[Pho]PQFTPYYVAPQVLEAQR	MAPKAPK5 (T182)	Jurkat, PC9, M026, Breast cancer needle biopsy
IGDFGLAT[Pho]VK	ARaf (T452), BRaf (T599), C-Raf/Raf1 (T491)	Platelets
ILGETS[Pho]LMR	Chk2/Rad53 (S379)	Jurkat, HEK, PC9, M026
IYQY[Pho]IQSR	DYRK1A (Y321), DYRK1B (Y273)	Jurkat, HEK, PC9, M026, Platelets, Breast cancer needle biopsy
LC[Cam]DFGISGQLVDS[Pho]IAK	SEK1/MAP2K4 (S257)	PC9, M026, Platelets, Breast cancer needle biopsy
LDT[Pho]FC[Cam]GSPPYAAPELFQGK	MARK1 (T215), MARK2 (T208), MARK3 (T211), MARK4 (T214)	Jurkat, HEK, PC9, M026, Platelets, Breast cancer needle biopsy
LIEDNEY[Pho]TAR	Fyn (Y420), Lck (Y394), Yes (Y426), Src (Y419)	Jurkat, HEK, PC9, M026, Platelets
LYTY[Pho]IQSR	DYRK3 (Y369)	Jurkat
MMSLS[Pho]QSR	RIPK2 (S176)	PC9, Platelets, Breast cancer needle biopsy
NSS[Pho]PAPPQPAPGK	CRK7 (S1083)	Jurkat, HEK, PC9, M026, Breast cancer needle biopsy
NT[Pho]FVGTPFWMAPEVIK	MST3 (T190), YSK1 (T174)	PC9, M026, Breast cancer needle biopsy
QEDGGVY[Pho]SSSGLK	Fer (Y714)	Platelets
S[Pho]LVGTPYWMAPELISR	PAK4 (S474)	Jurkat, HEK, PC9, M026, Platelets, Breast cancer needle biopsy
S[Pho]LVGTPYWMAPEVISR	PAK6 (S560), PAK5 (S602)	PC9, Breast cancer needle biopsy
S[Pho]VVGTPAYLAPEVLLNQGYNR	PKD2 (S710)	Jurkat, HEK, PC9, M026, Breast cancer needle biopsy
S[Pho]VVGTPAYLAPEVLR	PKD1 (S742), PKD3 (S735)	Jurkat, HEK, PC9, M026, Breast cancer needle biopsy
SFGS[Pho]PNR	CDK7 (S164)	Jurkat, HEK, PC9, M026, Breast cancer needle biopsy
SPEVLLGS[Pho]AR	cdc2/CDK1 (S178)	Jurkat, PC9, M026
STMVGT[Pho]PYWMAPEVVTR	PAK1 (T427), PAK2 (T406), PAK3 (T440)	Breast cancer needle biopsy
T[Pho]FC[Cam]GTPDYIAPEIIAYQPYGK	PKCα (T497), PKCβ (T500), PKCγ (T514)	Jurkat, PC9, M026, Platelets, Breast cancer needle biopsy
T[Pho]VC[Cam]GTPGYC[Cam]APEILR	CaMKIV (T200)	Jurkat, M026
TAC[Cam]TNFMMTPY[Pho]VVTR	JNK2 (Y185)	Platelets, Breast cancer needle biopsy
TAGTSFMMT[Pho]PYVVTR	JNK1 (T183), JNK3 (T221)	PC9, Breast cancer needle biopsy
TAGTSFMMTPY[Pho]VVTR	JNK1 (Y185), JNK3 (Y223)	PC9, Breast cancer needle biopsy
TLC[Cam]GT[Pho]PNYIAPEVLSK	PLK1 (T214)	Jurkat, PC9
TNT[Pho]FC[Cam]GTPDYIAPEILLGQK	PKCθ (T538)	Jurkat, PC9, Platelets, Breast cancer needle biopsy
TSTFC[Cam]GT[Pho]PEFLAPEVLTETSYTR	PKN2/PRK2 (T820)	PC9, M026, Breast cancer needle biopsy
TVC[Cam]STY[Pho]LQSR	HIPK3 (Y359)	Jurkat, HEK, PC9, M026, Breast cancer needle biopsy
TWT[Pho]LC[Cam]GTPEYLAPEIILSK	PKAα (T198), PKAβ (T198), PKAγ (T198)	Jurkat, PC9, M026, Breast cancer needle biopsy
TYT[Pho]HEVVTLWYR	CDK2 (T160), CDK3 (T160)	Jurkat, HEK, PC9, M026, Breast cancer needle biopsy
VADPDHDHTGFLT[Pho]EYVATR	ERK2/p42MAPK (T185)	Platelets, Breast cancer needle biopsy
VADPDHDHTGFLTEY[Pho]VATR	ERK2/p42MAPK (Y187)	Jurkat, PC9, M026, Platelets, Breast cancer needle biopsy
VIEDNEY[Pho]TAR	HCK (Y411), Lyn (Y397)	HEK, PC9, Platelets
VLEDDPEAAY[Pho]TTR	EphA3 (Y779), EphA4 (Y779), EphA5 (Y833)	HEK, PC9
VYT[Pho]HEVVTLWYR	cdc2/CDK1 (T161)	Jurkat, HEK, PC9, M026, Breast cancer needle biopsy
VYTY[Pho]IQSR	DYRK2 (Y382), DYRK4 (Y264)	Jurkat, HEK, PC9, M026, Breast cancer needle biopsy
WTAPEAALY[Pho]GR	Fyn (Y440), Yes (446), Src (Y439)	Jurkat, Platelets
WTAPEAIS[Pho]YR	EphA2 (S790)	M026
Y[Pho]MEDSTYYK	FAK (Y570)	HEK, PC9, M026
YIEDEDY[Pho]Y[Pho]K	PYK2/FAK2 (Y579/Y580)	Platelets
YMEDSTY[Pho]YK	FAK (Y570)	Breast cancer needle biopsy
YVLDDEY[Pho]TSSVGSK	BTK (Y551)	Platelets
YVLDDQY[Pho]TSSSGAK	TEC (Y519)	Platelets

## Sheet: Overall Summary
Sample Type	Phosphopeptides	Phosphosites	Kinase Groups	Individual Kinases
Jurkat	39	39	36	50 [49]
HEK	25	25	24	38 [37]
PC9	46	46	43	66 [65]
Platelets	32	32	27	43 [42]
M026	39	39	37	56 [55]
Breast cancer needle biopsy	47	46	46	65 [64]
Total	73	73	63	91 [90]
[] = not taking into account the putative kinase PDPK2
