# Supplementary material for: High-Throughput Assessment of Kinome-wide Activation States
Source: Cell Syst. 2019 Oct 23;9(4):366–374.e5. doi: 10.1016/j.cels.2019.08.005 (PMC6838672; doi:10.1016/j.cels.2019.08.005)
Supplement: Table S7. Quantitative Analysis of Platelet Activation and Acquired Drug Resistance in Melanoma, Related to Figures 2 and 3 [file mmc8.xlsx]

## Sheet: Platelets - 1min PAR1 vs CTRL
	Peptide sequence	Label	log2FC	SE	Tvalue	DF	pvalue	adj.pvalue	issue	MissingPercentage	ImputationPercentage
1	AGGSSEPVTGLADK	1min Par1 / Ctrl	-0.0204871	0.0222897	-0.919127	8	0.384904	0.47547	NA	0	0
2	ANS[+80]FVGTAQYVSPELLTEK	1min Par1 / Ctrl	-0.581033	0.148532	-3.91184	8	0.00446946	0.0144398	NA	0	0
3	DAVTPADFSEWSK	1min Par1 / Ctrl	-0.0337758	0.0135871	-2.48588	8	0.0377641	0.0720951	NA	0	0
4	ENIFGES[+80]R	1min Par1 / Ctrl	-0.558152	0.193834	-2.87953	8	0.0205262	0.0453738	NA	0	0
5	FAQTVMT[+80]SR	1min Par1 / Ctrl	-0.182675	0.265901	-0.687006	8	0.511499	0.58062	NA	0	0
6	FAQTVMTS[+80]R	1min Par1 / Ctrl	-0.488931	0.17842	-2.74034	8	0.0254358	0.0534151	NA	0	0
7	GAILT[+80]TMLATR	1min Par1 / Ctrl	1.75138	0.228097	7.6782	8	5.86114e-05	0.000492336	NA	0	0
8	GAILTT[+80]MLATR	1min Par1 / Ctrl	3.61224	0.312236	11.5689	8	2.83179e-06	5.94677e-05	NA	0	0
9	GDLDAASYYAPVR	1min Par1 / Ctrl	0.0278253	0.0118721	2.34375	8	0.0471387	0.0860793	NA	0	0
10	GEPNVSY[+80]IC[+57]SR	1min Par1 / Ctrl	-0.541772	0.132867	-4.07756	8	0.00354611	0.0124114	NA	0	0
11	GTFIIDPAAIVR	1min Par1 / Ctrl	0.00322028	0.00297573	1.08218	8	0.31071	0.407807	NA	0	0
12	HMT[+80]QEVVTQYYR	1min Par1 / Ctrl	-0.556346	0.130195	-4.27317	8	0.00271248	0.0113924	NA	0	0
13	HTDDEMT[+80]GY[+80]VATR	1min Par1 / Ctrl	1.94948	0.323959	6.01768	8	0.000317091	0.00190254	NA	0	0
14	HTDDEMT[+80]GYVATR	1min Par1 / Ctrl	0.281592	0.244066	1.15375	8	0.281904	0.394665	NA	0	0
15	HTDDEMTGY[+80]VATR	1min Par1 / Ctrl	-0.149327	0.213248	-0.70025	8	0.503623	0.58062	NA	0	0
16	IADFGLS[+80]K	1min Par1 / Ctrl	-0.456348	0.156772	-2.91091	8	0.0195618	0.0453738	NA	0	0
17	IADLGLAS[+80]FK	1min Par1 / Ctrl	-0.160138	0.247395	-0.647296	8	0.535569	0.591945	NA	0	0
18	IADPEHDHTGFLTEY[+80]VATR	1min Par1 / Ctrl	2.66911	0.344955	7.73757	8	5.54739e-05	0.000492336	NA	0	0
19	IGDFGLAT[+80]VK	1min Par1 / Ctrl	0.864509	0.207199	4.17235	8	0.00311204	0.0118824	NA	0	0
20	IYQY[+80]IQSR	1min Par1 / Ctrl	-0.516974	0.135076	-3.82727	8	0.00503741	0.0151122	NA	0	0
21	LC[+57]DFGISGQLVDS[+80]IAK	1min Par1 / Ctrl	-0.573766	0.293878	-1.9524	8	0.0866707	0.145607	NA	0	0
22	LDTFC[+57]GS[+80]PPYAAPELFQGK	1min Par1 / Ctrl	-0.523259	0.1703	-3.07256	8	0.0152883	0.0377711	NA	0	0
23	LGGNETQVR	1min Par1 / Ctrl	-0.000943412	0.00248818	-0.379157	8	0.714437	0.731862	NA	0	0
24	LIEDNEY[+80]TAR	1min Par1 / Ctrl	0.740478	0.116538	6.35397	8	0.000219675	0.00153772	NA	0	0
25	MMSLS[+80]QSR	1min Par1 / Ctrl	-0.674687	0.178733	-3.77482	8	0.00542811	0.0151987	NA	0	0
26	QEDGGVY[+80]SSSGLK	1min Par1 / Ctrl	1.03362	0.199361	5.18465	8	0.000837977	0.00439938	NA	0	0
27	S[+80]LVGTPYWMAPELISR	1min Par1 / Ctrl	-0.372039	0.215649	-1.7252	8	0.122772	0.190979	NA	0	0
28	TAC[+57]TNFMMTPY[+80]VVTR	1min Par1 / Ctrl	-0.504614	0.267243	-1.88822	8	0.0956873	0.154572	NA	0	0
29	TFC[+57]GT[+80]PDYIAPEIIAYQPYGK	1min Par1 / Ctrl	-0.605148	0.184506	-3.27983	8	0.0111906	0.0293754	NA	0	0
30	TGFIIDPGGVIR	1min Par1 / Ctrl	0.00318314	0.00722226	0.44074	8	0.671068	0.704622	NA	0	0
31	TNT[+80]FC[+57]GTPDYIAPEILLGQK	1min Par1 / Ctrl	-0.787839	0.178594	-4.41134	8	0.00225239	0.0105111	NA	0	0
32	TPVISGGPYYER	1min Par1 / Ctrl	-0.00675395	0.00690797	-0.977704	8	0.356856	0.454181	NA	0	0
33	TPVITGAPYYER	1min Par1 / Ctrl	0.000127501	0.0126409	0.0100864	8	0.992199	0.992199	NA	0	0
34	VADPDHDHTGFLT[+80]EYVATR	1min Par1 / Ctrl	0.738817	0.337302	2.19037	8	0.0598864	0.104801	NA	0	0
35	VADPDHDHTGFLTEY[+80]VATR	1min Par1 / Ctrl	3.75067	0.304642	12.3117	8	1.76287e-06	5.94677e-05	NA	0	0
36	VEATFGVDESANK	1min Par1 / Ctrl	0.0126619	0.0163533	0.774274	8	0.461036	0.553243	NA	0	0
37	VIEDNEY[+80]TAR	1min Par1 / Ctrl	0.301861	0.119294	2.5304	8	0.0352334	0.0704669	NA	0	0
38	WTAPEAALY[+80]GR	1min Par1 / Ctrl	-0.389941	0.269595	-1.4464	8	0.186081	0.279122	NA	0	0
39	YIEDEDY[+80]Y[+80]K	1min Par1 / Ctrl	-0.392676	0.358397	-1.09565	8	0.305119	0.407807	NA	0	0
40	YILAGVESNK	1min Par1 / Ctrl	0.00246175	0.00558195	0.441019	8	0.670874	0.704622	NA	0	0
41	YVLDDEY[+80]TSSVGSK	1min Par1 / Ctrl	1.64525	0.172741	9.52439	8	1.21981e-05	0.000170773	NA	0	0
42	YVLDDQY[+80]TSSSGAK	1min Par1 / Ctrl	0.18841	0.162033	1.16279	8	0.278425	0.394665	NA	0	0

## Sheet: Platelets - 5min PAR1 vs CTRL
	Peptide sequence	Label	log2FC	SE	Tvalue	DF	pvalue	adj.pvalue	issue	MissingPercentage	ImputationPercentage
1	AGGSSEPVTGLADK	5min Par1 / Ctrl	-0.0586105	0.0222897	-2.62949	8	0.0302022	0.0802433	NA	0	0
2	ANS[+80]FVGTAQYVSPELLTEK	5min Par1 / Ctrl	-0.0049321	0.148532	-0.0332057	8	0.974324	0.974324	NA	0	0
3	DAVTPADFSEWSK	5min Par1 / Ctrl	-0.0103806	0.0135871	-0.764007	8	0.466796	0.717295	NA	0	0
4	ENIFGES[+80]R	5min Par1 / Ctrl	-0.0834754	0.193834	-0.430654	8	0.678088	0.852412	NA	0	0
5	FAQTVMT[+80]SR	5min Par1 / Ctrl	0.119745	0.265901	0.450338	8	0.664421	0.852412	NA	0	0
6	FAQTVMTS[+80]R	5min Par1 / Ctrl	0.156002	0.17842	0.874356	8	0.407406	0.684442	NA	0	0
7	GAILT[+80]TMLATR	5min Par1 / Ctrl	0.922676	0.228097	4.0451	8	0.00370937	0.0155793	NA	0	0
8	GAILTT[+80]MLATR	5min Par1 / Ctrl	0.893858	0.312236	2.86276	8	0.0210618	0.0680459	NA	0	0
9	GDLDAASYYAPVR	5min Par1 / Ctrl	0.00883202	0.0118721	0.743931	8	0.478197	0.717295	NA	0	0
10	GEPNVSY[+80]IC[+57]SR	5min Par1 / Ctrl	-0.170887	0.132867	-1.28615	8	0.234362	0.468724	NA	0	0
11	GTFIIDPAAIVR	5min Par1 / Ctrl	0.00673495	0.00297573	2.26329	8	0.0534469	0.132045	NA	0	0
12	HMT[+80]QEVVTQYYR	5min Par1 / Ctrl	-0.113922	0.130195	-0.875014	8	0.407068	0.684442	NA	0	0
13	HTDDEMT[+80]GY[+80]VATR	5min Par1 / Ctrl	2.16031	0.323959	6.66848	8	0.000157759	0.000946554	NA	0	0
14	HTDDEMT[+80]GYVATR	5min Par1 / Ctrl	1.93565	0.244066	7.93084	8	4.64822e-05	0.00039045	NA	0	0
15	HTDDEMTGY[+80]VATR	5min Par1 / Ctrl	1.3321	0.213248	6.24669	8	0.000246592	0.00129461	NA	0	0
16	IADFGLS[+80]K	5min Par1 / Ctrl	-0.0423788	0.156772	-0.270322	8	0.793755	0.852412	NA	0	0
17	IADLGLAS[+80]FK	5min Par1 / Ctrl	0.111026	0.247395	0.448779	8	0.665498	0.852412	NA	0	0
18	IADPEHDHTGFLTEY[+80]VATR	5min Par1 / Ctrl	2.92978	0.344955	8.49323	8	2.83176e-05	0.000317008	NA	0	0
19	IGDFGLAT[+80]VK	5min Par1 / Ctrl	-0.134203	0.207199	-0.647698	8	0.535322	0.775293	NA	0	0
20	IYQY[+80]IQSR	5min Par1 / Ctrl	-0.0332388	0.135076	-0.246074	8	0.811821	0.852412	NA	0	0
21	LC[+57]DFGISGQLVDS[+80]IAK	5min Par1 / Ctrl	0.770869	0.293878	2.62309	8	0.0305036	0.0802433	NA	0	0
22	LDTFC[+57]GS[+80]PPYAAPELFQGK	5min Par1 / Ctrl	-0.317636	0.1703	-1.86515	8	0.0991435	0.22788	NA	0	0
23	LGGNETQVR	5min Par1 / Ctrl	0.000996041	0.00248818	0.400309	8	0.699406	0.852412	NA	0	0
24	LIEDNEY[+80]TAR	5min Par1 / Ctrl	0.532889	0.116538	4.57267	8	0.00181941	0.00849059	NA	0	0
25	MMSLS[+80]QSR	5min Par1 / Ctrl	0.690693	0.178733	3.86438	8	0.0047792	0.0182479	NA	0	0
26	QEDGGVY[+80]SSSGLK	5min Par1 / Ctrl	0.670853	0.199361	3.36502	8	0.00985814	0.0345035	NA	0	0
27	S[+80]LVGTPYWMAPELISR	5min Par1 / Ctrl	-0.0171804	0.215649	-0.0796683	8	0.938458	0.961347	NA	0	0
28	TAC[+57]TNFMMTPY[+80]VVTR	5min Par1 / Ctrl	0.4603	0.267243	1.72241	8	0.123295	0.258919	NA	0	0
29	TFC[+57]GT[+80]PDYIAPEIIAYQPYGK	5min Par1 / Ctrl	-0.143922	0.184506	-0.780043	8	0.457821	0.717295	NA	0	0
30	TGFIIDPGGVIR	5min Par1 / Ctrl	0.00817328	0.00722226	1.13168	8	0.290549	0.554684	NA	0	0
31	TNT[+80]FC[+57]GTPDYIAPEILLGQK	5min Par1 / Ctrl	-0.0719867	0.178594	-0.403074	8	0.697451	0.852412	NA	0	0
32	TPVISGGPYYER	5min Par1 / Ctrl	-0.00245845	0.00690797	-0.355886	8	0.731128	0.852412	NA	0	0
33	TPVITGAPYYER	5min Par1 / Ctrl	0.0127652	0.0126409	1.00984	8	0.342138	0.624774	NA	0	0
34	VADPDHDHTGFLT[+80]EYVATR	5min Par1 / Ctrl	3.27528	0.337302	9.71022	8	1.05675e-05	0.000221918	NA	0	0
35	VADPDHDHTGFLTEY[+80]VATR	5min Par1 / Ctrl	4.06311	0.304642	13.3373	8	9.547e-07	4.00974e-05	NA	0	0
36	VEATFGVDESANK	5min Par1 / Ctrl	0.0045354	0.0163533	0.277338	8	0.788552	0.852412	NA	0	0
37	VIEDNEY[+80]TAR	5min Par1 / Ctrl	0.219468	0.119294	1.83973	8	0.103088	0.22788	NA	0	0
38	WTAPEAALY[+80]GR	5min Par1 / Ctrl	-0.0814313	0.269595	-0.302051	8	0.770317	0.852412	NA	0	0
39	YIEDEDY[+80]Y[+80]K	5min Par1 / Ctrl	0.11609	0.358397	0.323915	8	0.754308	0.852412	NA	0	0
40	YILAGVESNK	5min Par1 / Ctrl	-0.0146343	0.00558195	-2.62172	8	0.0305689	0.0802433	NA	0	0
41	YVLDDEY[+80]TSSVGSK	5min Par1 / Ctrl	1.45426	0.172741	8.41875	8	3.01913e-05	0.000317008	NA	0	0
42	YVLDDQY[+80]TSSSGAK	5min Par1 / Ctrl	1.1891	0.162033	7.33866	8	8.08162e-05	0.000565713	NA	0	0

## Sheet: Melanoma - sensitive vs naive
	Peptide sequence	Label	log2FC	SE	Tvalue	DF	pvalue	adj.pvalue	issue	MissingPercentage	ImputationPercentage
1	AENGLLMT[+80]PC[+57]YTANFVAPEVLK	PLX / DMSO	-1.2031	0.341632	-3.52163	6	0.0124938	0.0424788	NA	0	0
2	AFS[+80]LAK	PLX / DMSO	0.622768	0.115666	5.3842	6	0.00168893	0.0142977	NA	0	0
3	AGGSSEPVTGLADK	PLX / DMSO	0.00767983	0.00704249	1.0905	6	0.317339	0.490433	NA	0	0
4	ANS[+80]FVGTAQYVSPELLTEK	PLX / DMSO	-0.159434	0.0818979	-1.94674	6	0.0995073	0.199372	NA	0	0
5	AYT[+80]HQVVTR	PLX / DMSO	0.0159453	0.119274	0.133686	6	0.898022	0.97445	NA	0	0
6	AYT[+80]PVVVTLWYR	PLX / DMSO	-0.285252	0.149175	-1.9122	6	0.104389	0.199372	NA	0	0
7	DAVTPADFSEWSK	PLX / DMSO	-0.00218449	0.0304841	-0.0716601	6	0.945201	0.997467	NA	0	0
8	ENIFGES[+80]R	PLX / DMSO	-0.290289	0.123369	-2.35301	6	0.0568244	0.13217	NA	0	0
9	EYGS[+80]PLK	PLX / DMSO	-0.21007	0.0831392	-2.52672	6	0.0448777	0.114438	NA	0	0
10	FFSSETTAAHS[+80]LVGTPYYMSPER	PLX / DMSO	0.661235	0.221517	2.98502	6	0.0244771	0.0780208	NA	0	0
11	GDLDAASYYAPVR	PLX / DMSO	-0.00303145	0.00522809	-0.579839	6	0.583125	0.743484	NA	0	0
12	GEPNVSY[+80]IC[+57]SR	PLX / DMSO	-0.484744	0.0879604	-5.51093	6	0.00149952	0.0142977	NA	0	0
13	GHLS[+80]EGLVTK	PLX / DMSO	-1.14507	0.0851941	-13.4408	6	1.05074e-05	0.000267939	NA	0	0
14	GTFIIDPAAIVR	PLX / DMSO	2.03807e-05	0.00615873	0.00330924	6	0.997467	0.997467	NA	0	0
15	GYLS[+80]EGLVTK	PLX / DMSO	0.716379	0.382851	1.87117	6	0.110499	0.199372	NA	0	0
16	HMT[+80]QEVVTQYYR	PLX / DMSO	0.0423079	0.143789	0.294236	6	0.778492	0.88229	NA	0	0
17	HTDDEMTGY[+80]VATR	PLX / DMSO	-1.04781	0.445769	-2.35056	6	0.0570146	0.13217	NA	0	0
18	IADFGLS[+80]K	PLX / DMSO	-1.08334	0.057281	-18.9127	6	1.41192e-06	7.2008e-05	NA	0	0
19	IADPEHDHTGFLTEY[+80]VATR	PLX / DMSO	-0.315827	0.122338	-2.5816	6	0.0416799	0.111878	NA	0	0
20	IDQGDLMT[+80]PQFTPYYVAPQVLEAQR	PLX / DMSO	-0.854533	0.228881	-3.73353	6	0.00969616	0.0424788	NA	0	0
21	ILGETS[+80]LMR	PLX / DMSO	0.269062	0.101769	2.64383	6	0.0383434	0.10864	NA	0	0
22	IYQY[+80]IQSR	PLX / DMSO	-0.402807	0.10898	-3.69616	6	0.0101344	0.0424788	NA	0	0
23	LC[+57]DFGISGQLVDS[+80]IAK	PLX / DMSO	0.0806552	0.135964	0.593211	6	0.574703	0.743484	NA	0	0
24	LDTFC[+57]GS[+80]PPYAAPELFQGK	PLX / DMSO	0.0983202	0.183283	0.53644	6	0.610951	0.751512	NA	0	0
25	LGGNETQVR	PLX / DMSO	-0.0150216	0.00810807	-1.85268	6	0.113369	0.199372	NA	0	0
26	LIEDNEY[+80]TAR	PLX / DMSO	-0.0705351	0.213856	-0.329824	6	0.752743	0.872498	NA	0	0
27	NSS[+80]PAPPQPAPGK	PLX / DMSO	-0.115935	0.193275	-0.599848	6	0.570551	0.743484	NA	0	0
28	NT[+80]FVGTPFWMAPEVIK	PLX / DMSO	0.557426	0.508712	1.09576	6	0.315207	0.490433	NA	0	0
29	S[+80]LVGTPYWMAPELISR	PLX / DMSO	-0.752946	0.0716872	-10.5032	6	4.37476e-05	0.000557782	NA	0	0
30	S[+80]VVGTPAYLAPEVLLNQGYNR	PLX / DMSO	-0.882911	0.244279	-3.61435	6	0.0111725	0.0424788	NA	0	0
31	S[+80]VVGTPAYLAPEVLR	PLX / DMSO	0.206116	0.217841	0.946175	6	0.380589	0.562919	NA	0	0
32	SFGS[+80]PNR	PLX / DMSO	-0.163533	0.0929562	-1.75925	6	0.129029	0.21935	NA	0	0
33	SPEVLLGS[+80]AR	PLX / DMSO	-0.0434056	0.0827939	-0.524261	6	0.618892	0.751512	NA	0	0
34	T[+80]VC[+57]GTPGYC[+57]APEILR	PLX / DMSO	-0.789003	0.344893	-2.28767	6	0.0621421	0.137793	NA	0	0
35	TFC[+57]GT[+80]PDYIAPEIIAYQPYGK	PLX / DMSO	1.4122	0.364849	3.87063	6	0.00825985	0.0424788	NA	0	0
36	TGFIIDPGGVIR	PLX / DMSO	-0.0156746	0.00399876	-3.91986	6	0.00780326	0.0424788	NA	0	0
37	TPVISGGPYYER	PLX / DMSO	-0.00733074	0.00589852	-1.24281	6	0.260302	0.428239	NA	0	0
38	TPVITGAPYYER	PLX / DMSO	-0.00473518	0.0107309	-0.441266	6	0.674477	0.799961	NA	0	0
39	TSTFC[+57]GT[+80]PEFLAPEVLTETSYTR	PLX / DMSO	0.178828	0.207238	0.86291	6	0.421334	0.59689	NA	0	0
40	TVC[+57]STY[+80]LQSR	PLX / DMSO	0.532516	0.187289	2.84329	6	0.0294394	0.0883183	NA	0	0
41	TWT[+80]LC[+57]GTPEYLAPEIILSK	PLX / DMSO	-0.0190638	0.822258	-0.0231846	6	0.982255	0.997467	NA	0	0
42	TWTLC[+57]GT[+80]PEYLAPEIILSK	PLX / DMSO	-0.127616	0.913592	-0.139686	6	0.893479	0.97445	NA	0	0
43	TYT[+80]HEVVTLWYR	PLX / DMSO	-0.628423	0.176016	-3.57026	6	0.0117806	0.0424788	NA	0	0
44	VADPDHDHTGFLTEY[+80]VATR	PLX / DMSO	-0.54687	0.144638	-3.78095	6	0.00917014	0.0424788	NA	0	0
45	VEATFGVDESANK	PLX / DMSO	0.00541865	0.00812696	0.66675	6	0.529722	0.730157	NA	0	0
46	VYT[+80]HEVVTLWYR	PLX / DMSO	-2.95433	0.264591	-11.1656	6	3.07882e-05	0.0005234	NA	0.2	0
47	VYTY[+80]IQSR	PLX / DMSO	0.265189	0.124283	2.13375	6	0.0768108	0.163223	NA	0	0
48	WTAPEAIS[+80]YR	PLX / DMSO	-0.618226	0.11827	-5.22723	6	0.00196243	0.0142977	NA	0	0
49	WTAPEAISY[+80]R	PLX / DMSO	-0.578395	0.619221	-0.934069	6	0.386317	0.562919	NA	0	0
50	Y[+80]MEDSTYYK	PLX / DMSO	-0.706217	0.376935	-1.87357	6	0.110132	0.199372	NA	0	0
51	YILAGVESNK	PLX / DMSO	-0.000383976	0.00832401	-0.0461287	6	0.964705	0.997467	NA	0	0

## Sheet: Melanoma - resistant vs sens.
	Peptide sequence	Label	log2FC	SE	Tvalue	DF	pvalue	adj.pvalue	issue	MissingPercentage	ImputationPercentage
1	AENGLLMT[+80]PC[+57]YTANFVAPEVLK	RES / Sens(treated)	2.05055	0.341632	6.00223	6	0.000962659	0.00377658	NA	0	0
2	AFS[+80]LAK	RES / Sens(treated)	-0.443678	0.115666	-3.83586	6	0.0086003	0.023085	NA	0	0
3	AGGSSEPVTGLADK	RES / Sens(treated)	-0.0019833	0.00704249	-0.281619	6	0.787696	0.902955	NA	0	0
4	ANS[+80]FVGTAQYVSPELLTEK	RES / Sens(treated)	-0.0509128	0.0818979	-0.621662	6	0.557031	0.747594	NA	0	0
5	AYT[+80]HQVVTR	RES / Sens(treated)	0.32785	0.119274	2.7487	6	0.033349	0.0680319	NA	0	0
6	AYT[+80]PVVVTLWYR	RES / Sens(treated)	0.410697	0.149175	2.75313	6	0.0331542	0.0680319	NA	0	0
7	DAVTPADFSEWSK	RES / Sens(treated)	-0.0146167	0.0304841	-0.479487	6	0.648569	0.806757	NA	0	0
8	ENIFGES[+80]R	RES / Sens(treated)	1.3551	0.123369	10.9841	6	3.38341e-05	0.000254467	NA	0	0
9	EYGS[+80]PLK	RES / Sens(treated)	0.330821	0.0831392	3.97912	6	0.00729053	0.0206565	NA	0	0
10	FFSSETTAAHS[+80]LVGTPYYMSPER	RES / Sens(treated)	0.0441886	0.221517	0.199481	6	0.848475	0.924793	NA	0	0
11	GDLDAASYYAPVR	RES / Sens(treated)	-0.000394515	0.00522809	-0.0754607	6	0.942301	0.974715	NA	0	0
12	GEPNVSY[+80]IC[+57]SR	RES / Sens(treated)	0.188247	0.0879604	2.14014	6	0.0761361	0.138677	NA	0	0
13	GHLS[+80]EGLVTK	RES / Sens(treated)	0.80103	0.0851941	9.40241	6	8.22144e-05	0.000524117	NA	0	0
14	GTFIIDPAAIVR	RES / Sens(treated)	-0.00035744	0.00615873	-0.0580379	6	0.955603	0.974715	NA	0	0
15	GYLS[+80]EGLVTK	RES / Sens(treated)	4.1917	0.382851	10.9487	6	3.44686e-05	0.000254467	NA	0	0
16	HMT[+80]QEVVTQYYR	RES / Sens(treated)	1.93778	0.143789	13.4766	6	1.03457e-05	0.000171717	NA	0	0
17	HTDDEMTGY[+80]VATR	RES / Sens(treated)	2.08003	0.445769	4.66616	6	0.00344516	0.0109814	NA	0	0
18	IADFGLS[+80]K	RES / Sens(treated)	-0.28027	0.057281	-4.89291	6	0.00273037	0.00928326	NA	0	0
19	IADPEHDHTGFLTEY[+80]VATR	RES / Sens(treated)	0.315945	0.122338	2.58256	6	0.0416259	0.0786267	NA	0	0
20	IDQGDLMT[+80]PQFTPYYVAPQVLEAQR	RES / Sens(treated)	1.18742	0.228881	5.18797	6	0.0020385	0.00742596	NA	0	0
21	ILGETS[+80]LMR	RES / Sens(treated)	0.792173	0.101769	7.78399	6	0.000236764	0.0012075	NA	0	0
22	IYQY[+80]IQSR	RES / Sens(treated)	-0.103088	0.10898	-0.945933	6	0.380702	0.539329	NA	0	0
23	LC[+57]DFGISGQLVDS[+80]IAK	RES / Sens(treated)	1.7512	0.135964	12.8799	6	1.3468e-05	0.000171717	NA	0	0
24	LDTFC[+57]GS[+80]PPYAAPELFQGK	RES / Sens(treated)	-0.258877	0.183283	-1.41245	6	0.207526	0.32233	NA	0	0
25	LGGNETQVR	RES / Sens(treated)	0.0062026	0.00810807	0.764992	6	0.473282	0.652362	NA	0	0
26	LIEDNEY[+80]TAR	RES / Sens(treated)	-0.553513	0.213856	-2.58825	6	0.041309	0.0786267	NA	0	0
27	NSS[+80]PAPPQPAPGK	RES / Sens(treated)	0.0265488	0.193275	0.137363	6	0.895237	0.95119	NA	0	0
28	NT[+80]FVGTPFWMAPEVIK	RES / Sens(treated)	1.03306	0.508712	2.03073	6	0.0885739	0.155768	NA	0	0
29	S[+80]LVGTPYWMAPELISR	RES / Sens(treated)	0.246924	0.0716872	3.44446	6	0.0137257	0.0318187	NA	0	0
30	S[+80]VVGTPAYLAPEVLLNQGYNR	RES / Sens(treated)	1.62804	0.244279	6.66465	6	0.000552028	0.00234612	NA	0	0
31	S[+80]VVGTPAYLAPEVLR	RES / Sens(treated)	0.784969	0.217841	3.60341	6	0.0113201	0.0274917	NA	0	0
32	SFGS[+80]PNR	RES / Sens(treated)	0.266265	0.0929562	2.86441	6	0.0286359	0.063497	NA	0	0
33	SPEVLLGS[+80]AR	RES / Sens(treated)	-0.133775	0.0827939	-1.61575	6	0.157275	0.258743	NA	0	0
34	T[+80]VC[+57]GTPGYC[+57]APEILR	RES / Sens(treated)	2.79285	0.344893	8.09772	6	0.000190197	0.00107778	NA	0	0
35	TFC[+57]GT[+80]PDYIAPEIIAYQPYGK	RES / Sens(treated)	-1.54325	0.364849	-4.22984	6	0.00550113	0.0165034	NA	0	0
36	TGFIIDPGGVIR	RES / Sens(treated)	0.0148538	0.00399876	3.7146	6	0.00991549	0.0252845	NA	0	0
37	TPVISGGPYYER	RES / Sens(treated)	-0.00158843	0.00589852	-0.269293	6	0.796725	0.902955	NA	0	0
38	TPVITGAPYYER	RES / Sens(treated)	0.00616844	0.0107309	0.574831	6	0.586298	0.766697	NA	0	0
39	TSTFC[+57]GT[+80]PEFLAPEVLTETSYTR	RES / Sens(treated)	-0.0769269	0.207238	-0.371201	6	0.723243	0.857799	NA	0	0
40	TVC[+57]STY[+80]LQSR	RES / Sens(treated)	-0.0364133	0.187289	-0.194424	6	0.85226	0.924793	NA	0	0
41	TWT[+80]LC[+57]GTPEYLAPEIILSK	RES / Sens(treated)	1.07459	0.822258	1.30687	6	0.239107	0.35866	NA	0	0
42	TWTLC[+57]GT[+80]PEYLAPEIILSK	RES / Sens(treated)	1.28702	0.913592	1.40874	6	0.208566	0.32233	NA	0	0
43	TYT[+80]HEVVTLWYR	RES / Sens(treated)	2.67618	0.176016	15.2042	6	5.10866e-06	0.000171717	NA	0	0
44	VADPDHDHTGFLTEY[+80]VATR	RES / Sens(treated)	1.08237	0.144638	7.48327	6	0.000294152	0.00136379	NA	0	0
45	VEATFGVDESANK	RES / Sens(treated)	-0.00367577	0.00812696	-0.452294	6	0.666949	0.809867	NA	0	0
46	VYT[+80]HEVVTLWYR	RES / Sens(treated)	2.89027	0.264591	10.9235	6	3.49268e-05	0.000254467	NA	0.2	0
47	VYTY[+80]IQSR	RES / Sens(treated)	0.0659745	0.124283	0.53084	6	0.614595	0.783609	NA	0	0
48	WTAPEAIS[+80]YR	RES / Sens(treated)	-1.65886	0.11827	-14.0261	6	8.19269e-06	0.000171717	NA	0	0
49	WTAPEAISY[+80]R	RES / Sens(treated)	0.00911574	0.619221	0.0147213	6	0.988732	0.988732	NA	0	0
50	Y[+80]MEDSTYYK	RES / Sens(treated)	0.622198	0.376935	1.65067	6	0.149897	0.254824	NA	0	0
51	YILAGVESNK	RES / Sens(treated)	0.00843055	0.00832401	1.0128	6	0.350242	0.510353	NA	0	0

## Sheet: Melanoma - Resistant vs Naive
	Peptide sequence	Label	log2FC	SE	Tvalue	DF	pvalue	adj.pvalue	issue	MissingPercentage	ImputationPercentage
1	AENGLLMT[+80]PC[+57]YTANFVAPEVLK	RES / DMSO	0.847449	0.341632	2.48059	6	0.047767	0.101505	NA	0	0
2	AFS[+80]LAK	RES / DMSO	0.17909	0.115666	1.54834	6	0.172509	0.32585	NA	0	0
3	AGGSSEPVTGLADK	RES / DMSO	0.00569653	0.00704249	0.80888	6	0.449461	0.587757	NA	0	0
4	ANS[+80]FVGTAQYVSPELLTEK	RES / DMSO	-0.210347	0.0818979	-2.5684	6	0.042426	0.094075	NA	0	0
5	AYT[+80]HQVVTR	RES / DMSO	0.343795	0.119274	2.88239	6	0.0279703	0.0713242	NA	0	0
6	AYT[+80]PVVVTLWYR	RES / DMSO	0.125444	0.149175	0.840923	6	0.43262	0.580621	NA	0	0
7	DAVTPADFSEWSK	RES / DMSO	-0.0168012	0.0304841	-0.551147	6	0.601438	0.74813	NA	0	0
8	ENIFGES[+80]R	RES / DMSO	1.06481	0.123369	8.63109	6	0.000133203	0.00084917	NA	0	0
9	EYGS[+80]PLK	RES / DMSO	0.120751	0.0831392	1.4524	6	0.196601	0.334222	NA	0	0
10	FFSSETTAAHS[+80]LVGTPYYMSPER	RES / DMSO	0.705423	0.221517	3.18451	6	0.0189675	0.060459	NA	0	0
11	GDLDAASYYAPVR	RES / DMSO	-0.00342596	0.00522809	-0.6553	6	0.536575	0.684133	NA	0	0
12	GEPNVSY[+80]IC[+57]SR	RES / DMSO	-0.296497	0.0879604	-3.3708	6	0.0150276	0.051094	NA	0	0
13	GHLS[+80]EGLVTK	RES / DMSO	-0.344045	0.0851941	-4.03837	6	0.00681533	0.0267371	NA	0	0
14	GTFIIDPAAIVR	RES / DMSO	-0.000337059	0.00615873	-0.0547286	6	0.958132	0.977294	NA	0	0
15	GYLS[+80]EGLVTK	RES / DMSO	4.90808	0.382851	12.8198	6	1.38393e-05	0.000141161	NA	0	0
16	HMT[+80]QEVVTQYYR	RES / DMSO	1.98009	0.143789	13.7708	6	9.12061e-06	0.000132104	NA	0	0
17	HTDDEMTGY[+80]VATR	RES / DMSO	1.03222	0.445769	2.3156	6	0.0598081	0.122009	NA	0	0
18	IADFGLS[+80]K	RES / DMSO	-1.36361	0.057281	-23.8056	6	3.60759e-07	1.83987e-05	NA	0	0
19	IADPEHDHTGFLTEY[+80]VATR	RES / DMSO	0.000117876	0.122338	0.000963527	6	0.999262	0.999262	NA	0	0
20	IDQGDLMT[+80]PQFTPYYVAPQVLEAQR	RES / DMSO	0.332892	0.228881	1.45443	6	0.19606	0.334222	NA	0	0
21	ILGETS[+80]LMR	RES / DMSO	1.06123	0.101769	10.4278	6	4.559e-05	0.000332156	NA	0	0
22	IYQY[+80]IQSR	RES / DMSO	-0.505895	0.10898	-4.64209	6	0.00353275	0.0163791	NA	0	0
23	LC[+57]DFGISGQLVDS[+80]IAK	RES / DMSO	1.83186	0.135964	13.4731	6	1.03611e-05	0.000132104	NA	0	0
24	LDTFC[+57]GS[+80]PPYAAPELFQGK	RES / DMSO	-0.160557	0.183283	-0.876007	6	0.414716	0.571636	NA	0	0
25	LGGNETQVR	RES / DMSO	-0.00881903	0.00810807	-1.08769	6	0.318484	0.477726	NA	0	0
26	LIEDNEY[+80]TAR	RES / DMSO	-0.624048	0.213856	-2.91807	6	0.0266982	0.0713242	NA	0	0
27	NSS[+80]PAPPQPAPGK	RES / DMSO	-0.0893866	0.193275	-0.462485	6	0.660031	0.782827	NA	0	0
28	NT[+80]FVGTPFWMAPEVIK	RES / DMSO	1.59048	0.508712	3.12649	6	0.0204155	0.0612466	NA	0	0
29	S[+80]LVGTPYWMAPELISR	RES / DMSO	-0.506022	0.0716872	-7.05875	6	0.000404694	0.00229327	NA	0	0
30	S[+80]VVGTPAYLAPEVLLNQGYNR	RES / DMSO	0.745125	0.244279	3.0503	6	0.0225032	0.0637591	NA	0	0
31	S[+80]VVGTPAYLAPEVLR	RES / DMSO	0.991085	0.217841	4.54958	6	0.00389356	0.0165476	NA	0	0
32	SFGS[+80]PNR	RES / DMSO	0.102731	0.0929562	1.10516	6	0.311426	0.477726	NA	0	0
33	SPEVLLGS[+80]AR	RES / DMSO	-0.17718	0.0827939	-2.14001	6	0.0761488	0.149369	NA	0	0
34	T[+80]VC[+57]GTPGYC[+57]APEILR	RES / DMSO	2.00385	0.344893	5.81005	6	0.00114112	0.00581972	NA	0	0
35	TFC[+57]GT[+80]PDYIAPEIIAYQPYGK	RES / DMSO	-0.131056	0.364849	-0.359206	6	0.731744	0.848157	NA	0	0
36	TGFIIDPGGVIR	RES / DMSO	-0.000820786	0.00399876	-0.20526	6	0.844156	0.896915	NA	0	0
37	TPVISGGPYYER	RES / DMSO	-0.00891918	0.00589852	-1.5121	6	0.181265	0.330161	NA	0	0
38	TPVITGAPYYER	RES / DMSO	0.00143326	0.0107309	0.133564	6	0.898114	0.934772	NA	0	0
39	TSTFC[+57]GT[+80]PEFLAPEVLTETSYTR	RES / DMSO	0.101901	0.207238	0.49171	6	0.640394	0.777621	NA	0	0
40	TVC[+57]STY[+80]LQSR	RES / DMSO	0.496103	0.187289	2.64887	6	0.0380861	0.0882905	NA	0	0
41	TWT[+80]LC[+57]GTPEYLAPEIILSK	RES / DMSO	1.05552	0.822258	1.28369	6	0.246594	0.40071	NA	0	0
42	TWTLC[+57]GT[+80]PEYLAPEIILSK	RES / DMSO	1.1594	0.913592	1.26906	6	0.251426	0.40071	NA	0	0
43	TYT[+80]HEVVTLWYR	RES / DMSO	2.04776	0.176016	11.6339	6	2.42926e-05	0.000206487	NA	0	0
44	VADPDHDHTGFLTEY[+80]VATR	RES / DMSO	0.535497	0.144638	3.70232	6	0.0100607	0.0366497	NA	0	0
45	VEATFGVDESANK	RES / DMSO	0.00174288	0.00812696	0.214456	6	0.837294	0.896915	NA	0	0
46	VYT[+80]HEVVTLWYR	RES / DMSO	-0.0640568	0.264591	-0.242098	6	0.816767	0.896915	NA	0.2	0
47	VYTY[+80]IQSR	RES / DMSO	0.331164	0.124283	2.66459	6	0.037295	0.0882905	NA	0	0
48	WTAPEAIS[+80]YR	RES / DMSO	-2.27709	0.11827	-19.2533	6	1.27047e-06	3.2397e-05	NA	0	0
49	WTAPEAISY[+80]R	RES / DMSO	-0.569279	0.619221	-0.919347	6	0.393373	0.557278	NA	0	0
50	Y[+80]MEDSTYYK	RES / DMSO	-0.084019	0.376935	-0.2229	6	0.831008	0.896915	NA	0	0
51	YILAGVESNK	RES / DMSO	0.00804658	0.00832401	0.966671	6	0.371041	0.540659	NA	0	0
