# Supplementary material for: High-Throughput Assessment of Kinome-wide Activation States
Source: Cell Syst. 2019 Oct 23;9(4):366–374.e5. doi: 10.1016/j.cels.2019.08.005 (PMC6838672; doi:10.1016/j.cels.2019.08.005)
Supplement: Table S8. Activation of Understudied Kinases, Related to Figures 1, 2, and 3 [file mmc9.xlsx]

## Sheet: Sheet1
Kinase Name	Unique t-Loop Sequence	Activation Detectable in Sample Type
AAK1	unique
PITSLRE	unique	Jurkat, HEK293T, PC9, M026, Breast cancer needle biopsy
CRK7	unique	Jurkat, HEK293T, PC9, M026, Breast cancer needle biopsy
CDK7	unique	Jurkat, HEK293T, PC9, M026, Breast cancer needle biopsy
CLK2	unique
DMPK	shared
MRCKα
MRCKβ
DYRK1A	shared	Jurkat, HEK293T, PC9, M026, Platelets, Breast cancer needle biopsy
DYRK1B
DYRK2	shared	Jurkat, HEK293T, PC9, M026, Breast cancer needle biopsy
DYRK4
DYRK3	unique	Jurkat
GAK	unique
HIPK3	unique	Jurkat, HEK293T, PC9, M026, Breast cancer needle biopsy
ICK	shared
MAK
IRR	unique
TAK1	unique
Tpl2/COT	unique
MASTL	unique
MLKL	unique
MNK2	unique	Jurkat, HEK293T, PC9, Breast cancer needle biopsy
MPSK1	unique
MST3	shared	PC9, M026, Breast cancer needle biopsy
YSK1
NEK2	unique
NEK6	unique	M026, Breast cancer needle biopsy
NLK	unique	Jurkat, M026, Platelets, Breast cancer needle biopsy
PDK1	unique *	Jurkat, HEK293T, PC9, M026, Platelets, Breast cancer needle biopsy
PKN2/PRK2	unique	PC9, M026, Breast cancer needle biopsy
PKN3	unique
SIK	unique
Srm	unique
TESK1	unique
TESK2	unique
TTN	unique
TXK	unique
* shared sequence with the putative kinase PDPK2
